# Supplementary material for: Analysis of the ethanol stress response mechanism in Wickerhamomyces anomalus based on transcriptomics and metabolomics approaches
Source: BMC Microbiol. 2022 Nov 15;22:275. doi: 10.1186/s12866-022-02691-y (PMC9664796; doi:10.1186/s12866-022-02691-y)
Supplement: Supplementary file 2 — Additional file 2: Table S1. [file 12866_2022_2691_MOESM2_ESM.xls]

## Sheet: 表达差异详情表9%20221022
Gene_id	Gene name	Gene description	Log2FC(Ethanol 9%/Ethanol 0%)	Pvalue	Padjust	Significant	Regulate
gene-WICANDRAFT_26420	WICANDRAFT_26420	hypothetical protein	-9.86399	8.48144e-169	5.36451e-165	yes	down
gene-WICANDRAFT_63188	WICANDRAFT_63188	hypothetical protein	8.41323	1.39921e-128	4.42499e-125	yes	up
gene-WICANDRAFT_32897	AAM2	glycoside hydrolase family 13 protein	-8.12413	1.86527e-127	3.9326e-124	yes	down
gene-WICANDRAFT_83897	WICANDRAFT_83897	hypothetical protein	-9.76322	3.43317e-124	5.4287e-121	yes	down
gene-WICANDRAFT_34481	WICANDRAFT_34481	hypothetical protein	-7.15482	1.97806e-102	2.50225e-99	yes	down
gene-WICANDRAFT_32958	AAM3	glycosyl hydrolase, family 13	-6.54084	7.24212e-95	7.6344e-92	yes	down
gene-WICANDRAFT_25711	WICANDRAFT_25711	hypothetical protein	10.0647	3.5548e-89	3.21202e-86	yes	up
gene-WICANDRAFT_46867	WICANDRAFT_46867	hypothetical protein	8.17277	2.80757e-87	2.21973e-84	yes	up
gene-WICANDRAFT_32581	WICANDRAFT_32581	hypothetical protein	-6.95563	1.72917e-86	1.21522e-83	yes	down
gene-WICANDRAFT_30049	WICANDRAFT_30049	hypothetical protein	6.81688	5.29213e-81	3.34727e-78	yes	up
gene-WICANDRAFT_31465	WICANDRAFT_31465	hypothetical protein	-6.32647	1.67e-80	9.60248e-78	yes	down
gene-WICANDRAFT_93717	AAM1	glycoside hydrolase family 13 protein	-5.77119	2.49993e-75	1.31767e-72	yes	down
gene-WICANDRAFT_61598	WICANDRAFT_61598	hypothetical protein	-6.8108	4.47618e-75	2.17783e-72	yes	down
gene-WICANDRAFT_64055	WICANDRAFT_64055	hypothetical protein	-5.57742	1.7117e-72	7.73322e-70	yes	down
gene-WICANDRAFT_12004	WICANDRAFT_12004	hypothetical protein	-5.89361	8.06577e-71	3.40107e-68	yes	down
gene-WICANDRAFT_88059	WICANDRAFT_88059	hypothetical protein	7.46199	1.95908e-68	7.7445e-66	yes	up
gene-WICANDRAFT_46076	WICANDRAFT_46076	hypothetical protein	6.10889	1.8619e-66	6.92735e-64	yes	up
gene-WICANDRAFT_25399	WICANDRAFT_25399	glycoside hydrolase family 3 protein	-5.87806	4.88113e-66	1.71518e-63	yes	down
gene-WICANDRAFT_30885	WICANDRAFT_30885	hypothetical protein	-6.23304	9.07573e-66	3.02126e-63	yes	down
gene-WICANDRAFT_60885	WICANDRAFT_60885	hypothetical protein	-7.30327	7.86187e-65	2.48632e-62	yes	down
gene-WICANDRAFT_59640	WICANDRAFT_59640	hypothetical protein	-6.03417	3.18295e-62	9.58674e-60	yes	down
gene-WICANDRAFT_25040	WICANDRAFT_25040	hypothetical protein	-5.73218	3.92754e-60	1.12917e-57	yes	down
gene-WICANDRAFT_87688	WICANDRAFT_87688	hypothetical protein	-5.61998	1.76323e-58	4.84887e-56	yes	down
gene-WICANDRAFT_56323	WICANDRAFT_56323	hypothetical protein	-5.81597	1.73471e-55	4.57168e-53	yes	down
gene-WICANDRAFT_78611	WICANDRAFT_78611	hypothetical protein	5.26848	7.73352e-55	1.95658e-52	yes	up
gene-WICANDRAFT_84452	WICANDRAFT_84452	hypothetical protein	-5.85097	2.2933e-54	5.5789e-52	yes	down
gene-WICANDRAFT_65376	WICANDRAFT_65376	hypothetical protein	4.82977	1.21155e-53	2.83816e-51	yes	up
gene-WICANDRAFT_13811	WICANDRAFT_13811	hypothetical protein	-5.34813	1.47977e-53	3.34269e-51	yes	down
gene-WICANDRAFT_77374	WICANDRAFT_77374	hypothetical protein	6.51277	2.39374e-53	5.22084e-51	yes	up
gene-WICANDRAFT_92108	WICANDRAFT_92108	glycoside hydrolase family 3 protein	-4.628	2.15816e-52	4.55013e-50	yes	down
gene-WICANDRAFT_40273	WICANDRAFT_40273	hypothetical protein	-4.69894	1.32986e-50	2.71334e-48	yes	down
gene-WICANDRAFT_76585	WICANDRAFT_76585	hypothetical protein	-5.34079	3.17036e-50	6.26641e-48	yes	down
gene-WICANDRAFT_78775	WICANDRAFT_78775	hypothetical protein	4.58902	1.41023e-49	2.70295e-47	yes	up
gene-WICANDRAFT_13279	WICANDRAFT_13279	hypothetical protein	6.15628	4.67151e-48	8.69039e-46	yes	up
gene-WICANDRAFT_86398	WICANDRAFT_86398	hypothetical protein	-7.65755	1.6329e-47	2.95089e-45	yes	down
gene-WICANDRAFT_86977	WICANDRAFT_86977	hypothetical protein	-4.66781	2.17818e-47	3.82695e-45	yes	down
gene-WICANDRAFT_78480	WICANDRAFT_78480	hypothetical protein	-6.66379	4.47378e-47	7.64774e-45	yes	down
gene-WICANDRAFT_107448	WICANDRAFT_107448	glycoside hydrolase family 15 protein	-5.30741	7.16003e-46	1.19177e-43	yes	down
gene-WICANDRAFT_64056	WICANDRAFT_64056	hypothetical protein	-5.64359	1.09954e-45	1.78323e-43	yes	down
gene-WICANDRAFT_69455	WICANDRAFT_69455	hypothetical protein	-6.03611	8.73978e-45	1.38198e-42	yes	down
gene-WICANDRAFT_75877	WICANDRAFT_75877	hypothetical protein	-5.23641	6.22759e-43	9.6072e-41	yes	down
gene-WICANDRAFT_80041	WICANDRAFT_80041	hypothetical protein	3.81423	3.9045e-42	5.87999e-40	yes	up
gene-WICANDRAFT_85163	WICANDRAFT_85163	hypothetical protein	-4.73026	7.44077e-42	1.09448e-39	yes	down
gene-WICANDRAFT_62365	WICANDRAFT_62365	hypothetical protein	4.4206	1.33142e-41	1.91392e-39	yes	up
gene-WICANDRAFT_84689	WICANDRAFT_84689	hypothetical protein	4.37079	2.5195e-41	3.5413e-39	yes	up
gene-WICANDRAFT_84220	WICANDRAFT_84220	hypothetical protein	-5.11668	2.30537e-40	3.16989e-38	yes	down
gene-WICANDRAFT_27583	WICANDRAFT_27583	hypothetical protein	-4.8925	2.52863e-40	3.4029e-38	yes	down
gene-WICANDRAFT_55325	WICANDRAFT_55325	hypothetical protein	-5.51198	7.20837e-40	9.49852e-38	yes	down
gene-WICANDRAFT_63802	WICANDRAFT_63802	hypothetical protein	-6.86381	8.59023e-40	1.10884e-37	yes	down
gene-WICANDRAFT_34415	WICANDRAFT_34415	hypothetical protein	-6.61932	5.03041e-39	6.31391e-37	yes	down
gene-WICANDRAFT_65640	WICANDRAFT_65640	hypothetical protein	-4.43849	5.09106e-39	6.31391e-37	yes	down
gene-WICANDRAFT_28207	WICANDRAFT_28207	hypothetical protein	4.45174	9.15591e-39	1.11368e-36	yes	up
gene-WICANDRAFT_25655	WICANDRAFT_25655	hypothetical protein	4.02616	2.61615e-36	3.1221e-34	yes	up
gene-WICANDRAFT_89860	WICANDRAFT_89860	hypothetical protein	5.77187	2.74364e-36	3.21362e-34	yes	up
gene-WICANDRAFT_85071	WICANDRAFT_85071	hypothetical protein	4.49382	3.07392e-36	3.53501e-34	yes	up
gene-WICANDRAFT_86592	WICANDRAFT_86592	hypothetical protein	-4.41375	1.27383e-35	1.43874e-33	yes	down
gene-WICANDRAFT_25486	WICANDRAFT_25486	hypothetical protein	4.08587	1.99543e-35	2.21338e-33	yes	up
gene-WICANDRAFT_80598	WICANDRAFT_80598	hypothetical protein	3.53875	2.02966e-35	2.21338e-33	yes	up
gene-WICANDRAFT_77607	WICANDRAFT_77607	hypothetical protein	-9.15656	3.27016e-35	3.50572e-33	yes	down
gene-WICANDRAFT_33609	WICANDRAFT_33609	hypothetical protein	-4.83226	4.06321e-35	4.2833e-33	yes	down
gene-WICANDRAFT_29850	WICANDRAFT_29850	hypothetical protein	-4.7169	4.86988e-35	5.0495e-33	yes	down
gene-WICANDRAFT_35390	WICANDRAFT_35390	hypothetical protein	4.11091	1.13496e-34	1.15784e-32	yes	up
gene-WICANDRAFT_25393	WICANDRAFT_25393	hypothetical protein	3.72185	2.95915e-34	2.95253e-32	yes	up
gene-WICANDRAFT_75909	WICANDRAFT_75909	hypothetical protein	4.8563	2.98754e-34	2.95253e-32	yes	up
gene-WICANDRAFT_87350	WICANDRAFT_87350	hypothetical protein	-4.37245	4.94915e-34	4.81591e-32	yes	down
gene-WICANDRAFT_61592	WICANDRAFT_61592	hypothetical protein	-4.71673	5.637e-34	5.40212e-32	yes	down
gene-WICANDRAFT_29175	WICANDRAFT_29175	hypothetical protein	-4.39706	7.85289e-34	7.41336e-32	yes	down
gene-WICANDRAFT_23696	WICANDRAFT_23696	hypothetical protein	-3.64734	1.89209e-33	1.75992e-31	yes	down
gene-WICANDRAFT_75976	WICANDRAFT_75976	hypothetical protein	-4.63807	2.01899e-33	1.85074e-31	yes	down
gene-WICANDRAFT_65806	WICANDRAFT_65806	hypothetical protein	-4.67293	2.20766e-33	1.99478e-31	yes	down
gene-WICANDRAFT_37095	WICANDRAFT_37095	hypothetical protein	6.11854	3.51661e-33	3.13275e-31	yes	up
gene-WICANDRAFT_64478	WICANDRAFT_64478	hypothetical protein	4.02967	5.04339e-33	4.43048e-31	yes	up
gene-WICANDRAFT_61053	WICANDRAFT_61053	hypothetical protein	-4.05264	8.63701e-33	7.48344e-31	yes	down
gene-WICANDRAFT_75766	WICANDRAFT_75766	hypothetical protein	-5.51528	2.01909e-32	1.72578e-30	yes	down
gene-WICANDRAFT_64563	WICANDRAFT_64563	hypothetical protein	3.82456	2.75634e-32	2.32451e-30	yes	up
gene-WICANDRAFT_31482	WICANDRAFT_31482	hypothetical protein	4.28303	3.83368e-32	3.19053e-30	yes	up
gene-WICANDRAFT_83421	WICANDRAFT_83421	hypothetical protein	-4.46778	9.20014e-32	7.52539e-30	yes	down
gene-WICANDRAFT_27938	WICANDRAFT_27938	hypothetical protein	3.79913	9.28032e-32	7.52539e-30	yes	up
gene-WICANDRAFT_55455	WICANDRAFT_55455	hypothetical protein	-3.36024	1.42105e-31	1.13774e-29	yes	down
gene-WICANDRAFT_63508	WICANDRAFT_63508	hypothetical protein	-3.33484	1.76176e-31	1.39289e-29	yes	down
gene-WICANDRAFT_93561	WICANDRAFT_93561	hypothetical protein	4.02098	2.44872e-31	1.91212e-29	yes	up
gene-WICANDRAFT_84649	WICANDRAFT_84649	hypothetical protein	-3.13882	5.07854e-31	3.91729e-29	yes	down
gene-WICANDRAFT_65772	WICANDRAFT_65772	hypothetical protein	4.59371	6.92575e-31	5.27775e-29	yes	up
gene-WICANDRAFT_78559	WICANDRAFT_78559	hypothetical protein	6.44215	1.28973e-30	9.71139e-29	yes	up
gene-WICANDRAFT_84305	WICANDRAFT_84305	hypothetical protein	-4.40755	1.72858e-30	1.28627e-28	yes	down
gene-WICANDRAFT_25906	WICANDRAFT_25906	hypothetical protein	-5.43885	2.39625e-30	1.76236e-28	yes	down
gene-WICANDRAFT_36899	WICANDRAFT_36899	hypothetical protein	-5.57167	2.76112e-30	2.00736e-28	yes	down
gene-WICANDRAFT_80365	WICANDRAFT_80365	hypothetical protein	3.48627	4.94775e-30	3.5562e-28	yes	up
gene-WICANDRAFT_90698	WICANDRAFT_90698	hypothetical protein	4.12858	9.6675e-30	6.87044e-28	yes	up
gene-WICANDRAFT_25445	WICANDRAFT_25445	hypothetical protein	-5.40997	1.02004e-29	7.16864e-28	yes	down
gene-WICANDRAFT_83655	WICANDRAFT_83655	glycoside hydrolase family 13 protein	-3.58419	1.50628e-29	1.04695e-27	yes	down
gene-WICANDRAFT_79719	WICANDRAFT_79719	hypothetical protein	4.62712	1.65983e-29	1.14113e-27	yes	up
gene-WICANDRAFT_30943	WICANDRAFT_30943	hypothetical protein	4.92098	1.70751e-29	1.16129e-27	yes	up
gene-WICANDRAFT_82538	WICANDRAFT_82538	hypothetical protein	4.04618	5.37621e-29	3.6175e-27	yes	up
gene-WICANDRAFT_25743	WICANDRAFT_25743	hypothetical protein	3.33819	5.90077e-29	3.92867e-27	yes	up
gene-WICANDRAFT_32012	WICANDRAFT_32012	hypothetical protein	-4.23976	6.68171e-29	4.40227e-27	yes	down
gene-WICANDRAFT_83369	WICANDRAFT_83369	hypothetical protein	-5.82703	8.65746e-29	5.6452e-27	yes	down
gene-WICANDRAFT_28430	WICANDRAFT_28430	hypothetical protein	-3.95017	9.34914e-29	6.03401e-27	yes	down
gene-WICANDRAFT_30201	WICANDRAFT_30201	hypothetical protein	-3.26033	1.40219e-28	8.95842e-27	yes	down
gene-WICANDRAFT_59867	WICANDRAFT_59867	hypothetical protein	-3.44172	1.6199e-28	1.02459e-26	yes	down
gene-WICANDRAFT_37092	WICANDRAFT_37092	hypothetical protein	5.71677	2.01475e-28	1.26171e-26	yes	up
gene-WICANDRAFT_76092	WICANDRAFT_76092	hypothetical protein	3.8421	2.52396e-28	1.5651e-26	yes	up
gene-WICANDRAFT_26911	WICANDRAFT_26911	hypothetical protein	3.30244	2.57982e-28	1.58421e-26	yes	up
gene-WICANDRAFT_94420	WICANDRAFT_94420	hypothetical protein	-6.20958	3.45185e-28	2.09932e-26	yes	down
gene-WICANDRAFT_60126	WICANDRAFT_60126	hypothetical protein	4.03515	6.15285e-28	3.70636e-26	yes	up
gene-WICANDRAFT_25397	WICANDRAFT_25397	hypothetical protein	-3.87303	9.36271e-28	5.58671e-26	yes	down
gene-WICANDRAFT_49615	WICANDRAFT_49615	glycoside hydrolase family 65 protein	-3.57943	1.40255e-27	8.2908e-26	yes	down
gene-WICANDRAFT_83082	WICANDRAFT_83082	hypothetical protein	-3.67894	1.49025e-27	8.72764e-26	yes	down
gene-WICANDRAFT_84253	WICANDRAFT_84253	hypothetical protein	-4.03921	1.55385e-27	9.0166e-26	yes	down
gene-WICANDRAFT_98730	WICANDRAFT_98730	hypothetical protein	3.40859	1.65568e-27	9.52014e-26	yes	up
gene-WICANDRAFT_62195	WICANDRAFT_62195	hypothetical protein	4.82412	3.17212e-27	1.80754e-25	yes	up
gene-WICANDRAFT_26843	WICANDRAFT_26843	hypothetical protein	-3.85772	5.14393e-27	2.90495e-25	yes	down
gene-WICANDRAFT_97377	WICANDRAFT_97377	hypothetical protein	3.50801	5.31724e-27	2.97625e-25	yes	up
gene-WICANDRAFT_28325	WICANDRAFT_28325	hypothetical protein	3.34637	5.55254e-27	3.08068e-25	yes	up
gene-WICANDRAFT_36483	WICANDRAFT_36483	hypothetical protein	-3.39424	8.33511e-27	4.58431e-25	yes	down
gene-WICANDRAFT_91130	WICANDRAFT_91130	hypothetical protein	-3.19565	1.12099e-26	6.1123e-25	yes	down
gene-WICANDRAFT_107462	WICANDRAFT_107462	hypothetical protein	3.79679	1.77429e-26	9.59179e-25	yes	up
gene-WICANDRAFT_93230	WICANDRAFT_93230	hypothetical protein	3.34216	2.4468e-26	1.31153e-24	yes	up
gene-WICANDRAFT_85094	WICANDRAFT_85094	hypothetical protein	-3.57558	2.75697e-26	1.46536e-24	yes	down
gene-WICANDRAFT_81616	WICANDRAFT_81616	hypothetical protein	-3.61309	3.73279e-26	1.96749e-24	yes	down
gene-WICANDRAFT_34735	WICANDRAFT_34735	hypothetical protein	3.94407	3.84606e-26	2.01044e-24	yes	up
gene-WICANDRAFT_30813	WICANDRAFT_30813	hypothetical protein	3.4124	6.48224e-26	3.36067e-24	yes	up
gene-WICANDRAFT_34853	WICANDRAFT_34853	hypothetical protein	3.64235	7.58033e-26	3.89801e-24	yes	up
gene-WICANDRAFT_90123	WICANDRAFT_90123	hypothetical protein	-3.60617	7.86974e-26	4.0142e-24	yes	down
gene-WICANDRAFT_61067	WICANDRAFT_61067	hypothetical protein	3.09234	8.88609e-26	4.49636e-24	yes	up
gene-WICANDRAFT_35733	WICANDRAFT_35733	hypothetical protein	-3.66643	1.07293e-25	5.38592e-24	yes	down
gene-WICANDRAFT_31834	WICANDRAFT_31834	hypothetical protein	-4.66908	1.44502e-25	7.19665e-24	yes	down
gene-WICANDRAFT_30969	WICANDRAFT_30969	hypothetical protein	3.88903	2.4874e-25	1.22912e-23	yes	up
gene-WICANDRAFT_26802	WICANDRAFT_26802	hypothetical protein	-5.27615	3.09369e-25	1.51687e-23	yes	down
gene-WICANDRAFT_32269	WICANDRAFT_32269	hypothetical protein	4.0364	6.17345e-25	3.00362e-23	yes	up
gene-WICANDRAFT_100406	WICANDRAFT_100406	hypothetical protein	-3.56428	7.92324e-25	3.82553e-23	yes	down
gene-WICANDRAFT_80653	WICANDRAFT_80653	hypothetical protein	3.84276	8.03714e-25	3.85113e-23	yes	up
gene-WICANDRAFT_62165	WICANDRAFT_62165	hypothetical protein	3.71759	8.8318e-25	4.20008e-23	yes	up
gene-WICANDRAFT_84128	WICANDRAFT_84128	hypothetical protein	-2.84409	1.20281e-24	5.67743e-23	yes	down
gene-WICANDRAFT_60376	WICANDRAFT_60376	hypothetical protein	-3.24302	2.6822e-24	1.25666e-22	yes	down
gene-WICANDRAFT_61496	WICANDRAFT_61496	hypothetical protein	-4.78057	4.47438e-24	2.08091e-22	yes	down
gene-WICANDRAFT_98152	WICANDRAFT_98152	hypothetical protein	-3.83486	6.82311e-24	3.15008e-22	yes	down
gene-WICANDRAFT_95956	WICANDRAFT_95956	hypothetical protein	3.78053	7.15865e-24	3.28105e-22	yes	up
gene-WICANDRAFT_79254	WICANDRAFT_79254	hypothetical protein	3.19057	1.59468e-23	7.25639e-22	yes	up
gene-WICANDRAFT_79399	WICANDRAFT_79399	hypothetical protein	4.53615	2.00663e-23	9.06568e-22	yes	up
gene-WICANDRAFT_78988	WICANDRAFT_78988	hypothetical protein	3.38492	2.35273e-23	1.05539e-21	yes	up
gene-WICANDRAFT_57472	WICANDRAFT_57472	hypothetical protein	2.9366	3.1255e-23	1.39217e-21	yes	up
gene-WICANDRAFT_56571	WICANDRAFT_56571	hypothetical protein	-3.31371	3.16145e-23	1.39833e-21	yes	down
gene-WICANDRAFT_80391	WICANDRAFT_80391	hypothetical protein	3.78418	3.46026e-23	1.51987e-21	yes	up
gene-WICANDRAFT_55103	WICANDRAFT_55103	hypothetical protein	3.36382	1.85647e-22	8.07292e-21	yes	up
gene-WICANDRAFT_83898	WICANDRAFT_83898	hypothetical protein	-3.17249	1.86347e-22	8.07292e-21	yes	down
gene-WICANDRAFT_80382	WICANDRAFT_80382	hypothetical protein	-3.84629	1.90247e-22	8.18581e-21	yes	down
gene-WICANDRAFT_25033	WICANDRAFT_25033	hypothetical protein	3.53415	2.19437e-22	9.37797e-21	yes	up
gene-WICANDRAFT_96708	WICANDRAFT_96708	hypothetical protein	6.30937	3.9837e-22	1.69107e-20	yes	up
gene-WICANDRAFT_63824	WICANDRAFT_63824	hypothetical protein	3.73688	4.31632e-22	1.82005e-20	yes	up
gene-WICANDRAFT_17950	WICANDRAFT_17950	hypothetical protein	-4.50903	4.4844e-22	1.8784e-20	yes	down
gene-WICANDRAFT_79547	WICANDRAFT_79547	hypothetical protein	-3.19226	6.17716e-22	2.57043e-20	yes	down
gene-WICANDRAFT_70391	WICANDRAFT_70391	hypothetical protein	-3.974	1.07222e-21	4.43254e-20	yes	down
gene-WICANDRAFT_53693	WICANDRAFT_53693	hypothetical protein	2.97471	1.31416e-21	5.39745e-20	yes	up
gene-WICANDRAFT_68891	WICANDRAFT_68891	hypothetical protein	3.34004	1.72827e-21	7.05244e-20	yes	up
gene-WICANDRAFT_85728	WICANDRAFT_85728	hypothetical protein	-3.48459	1.83574e-21	7.44299e-20	yes	down
gene-WICANDRAFT_22666	WICANDRAFT_22666	hypothetical protein	5.17481	1.96035e-21	7.89759e-20	yes	up
gene-WICANDRAFT_70831	WICANDRAFT_70831	hypothetical protein	3.28286	3.39779e-21	1.36019e-19	yes	up
gene-WICANDRAFT_87377	WICANDRAFT_87377	hypothetical protein	-3.07494	3.47657e-21	1.38298e-19	yes	down
gene-WICANDRAFT_61589	WICANDRAFT_61589	hypothetical protein	3.50275	3.77207e-21	1.49115e-19	yes	up
gene-WICANDRAFT_86357	WICANDRAFT_86357	hypothetical protein	5.11012	4.96339e-21	1.9499e-19	yes	up
gene-WICANDRAFT_63769	WICANDRAFT_63769	hypothetical protein	3.43827	5.99694e-21	2.3414e-19	yes	up
gene-WICANDRAFT_59961	WICANDRAFT_59961	hypothetical protein	-3.29759	8.31024e-21	3.22468e-19	yes	down
gene-WICANDRAFT_32409	WICANDRAFT_32409	hypothetical protein	2.9383	8.63256e-21	3.32933e-19	yes	up
gene-WICANDRAFT_35934	WICANDRAFT_35934	hypothetical protein	-4.26883	9.39756e-21	3.6024e-19	yes	down
gene-WICANDRAFT_76496	WICANDRAFT_76496	hypothetical protein	-2.99573	1.17046e-20	4.45974e-19	yes	down
gene-WICANDRAFT_37133	WICANDRAFT_37133	hypothetical protein	3.22927	1.98251e-20	7.5086e-19	yes	up
gene-WICANDRAFT_92107	WICANDRAFT_92107	hypothetical protein	-4.85106	2.16401e-20	8.14724e-19	yes	down
gene-WICANDRAFT_78317	WICANDRAFT_78317	hypothetical protein	3.03077	2.21793e-20	8.30083e-19	yes	up
gene-WICANDRAFT_84324	WICANDRAFT_84324	hypothetical protein	-4.89999	3.38093e-20	1.2579e-18	yes	down
gene-WICANDRAFT_31046	WICANDRAFT_31046	hypothetical protein	-2.80041	6.28711e-20	2.32549e-18	yes	down
gene-WICANDRAFT_77136	WICANDRAFT_77136	hypothetical protein	3.72535	9.96284e-20	3.66366e-18	yes	up
gene-WICANDRAFT_88973	WICANDRAFT_88973	hypothetical protein	3.67335	1.09322e-19	3.98687e-18	yes	up
gene-WICANDRAFT_81456	WICANDRAFT_81456	hypothetical protein	3.8543	1.09678e-19	3.98687e-18	yes	up
gene-WICANDRAFT_83450	WICANDRAFT_83450	hypothetical protein	3.44572	1.23907e-19	4.47834e-18	yes	up
gene-WICANDRAFT_66136	WICANDRAFT_66136	hypothetical protein	2.73446	1.33065e-19	4.78201e-18	yes	up
gene-WICANDRAFT_65179	WICANDRAFT_65179	hypothetical protein	3.94517	1.3769e-19	4.92026e-18	yes	up
gene-WICANDRAFT_29798	WICANDRAFT_29798	hypothetical protein	3.03996	1.45125e-19	5.15682e-18	yes	up
gene-WICANDRAFT_15778	WICANDRAFT_15778	glycoside hydrolase family 17 protein	2.91041	1.64936e-19	5.82804e-18	yes	up
gene-WICANDRAFT_100850	WICANDRAFT_100850	hypothetical protein	3.58993	1.79675e-19	6.31357e-18	yes	up
gene-WICANDRAFT_81009	WICANDRAFT_81009	hypothetical protein	-4.12439	2.38787e-19	8.31535e-18	yes	down
gene-WICANDRAFT_27828	WICANDRAFT_27828	hypothetical protein	-3.00923	2.39272e-19	8.31535e-18	yes	down
gene-WICANDRAFT_96888	WICANDRAFT_96888	hypothetical protein	-4.25955	3.38177e-19	1.16884e-17	yes	down
gene-WICANDRAFT_76216	WICANDRAFT_76216	hypothetical protein	-2.64527	3.88315e-19	1.33483e-17	yes	down
gene-WICANDRAFT_35738	WICANDRAFT_35738	hypothetical protein	2.89609	4.12453e-19	1.41014e-17	yes	up
gene-WICANDRAFT_26719	WICANDRAFT_26719	hypothetical protein	3.76401	4.14743e-19	1.41035e-17	yes	up
gene-WICANDRAFT_59684	WICANDRAFT_59684	glycosyltransferase family 8 protein	-3.21239	4.7344e-19	1.60134e-17	yes	down
gene-WICANDRAFT_75888	WICANDRAFT_75888	hypothetical protein	3.31035	5.19962e-19	1.74934e-17	yes	up
gene-WICANDRAFT_65805	WICANDRAFT_65805	hypothetical protein	-3.03513	7.48729e-19	2.50567e-17	yes	down
gene-WICANDRAFT_76218	WICANDRAFT_76218	hypothetical protein	3.26502	8.51773e-19	2.83551e-17	yes	up
gene-WICANDRAFT_90071	WICANDRAFT_90071	hypothetical protein	-3.09649	1.04842e-18	3.47187e-17	yes	down
gene-WICANDRAFT_37096	WICANDRAFT_37096	hypothetical protein	5.34137	1.36586e-18	4.4762e-17	yes	up
gene-WICANDRAFT_37099	WICANDRAFT_37099	hypothetical protein	5.34137	1.36586e-18	4.4762e-17	yes	up
gene-WICANDRAFT_35635	WICANDRAFT_35635	hypothetical protein	-2.50517	1.45204e-18	4.73411e-17	yes	down
gene-WICANDRAFT_33613	WICANDRAFT_33613	hypothetical protein	-2.7826	1.77518e-18	5.75795e-17	yes	down
gene-WICANDRAFT_63419	WICANDRAFT_63419	hypothetical protein	3.20682	1.99886e-18	6.45039e-17	yes	up
gene-WICANDRAFT_35794	WICANDRAFT_35794	hypothetical protein	2.84699	2.60442e-18	8.33393e-17	yes	up
gene-WICANDRAFT_63467	WICANDRAFT_63467	hypothetical protein	3.20372	2.60888e-18	8.33393e-17	yes	up
gene-WICANDRAFT_51390	WICANDRAFT_51390	hypothetical protein	-3.70661	3.1699e-18	1.00752e-16	yes	down
gene-WICANDRAFT_85646	WICANDRAFT_85646	hypothetical protein	2.66471	4.40947e-18	1.39449e-16	yes	up
gene-WICANDRAFT_53576	WICANDRAFT_53576	glycoside hydrolase family 38 protein	-2.74336	4.68272e-18	1.47354e-16	yes	down
gene-WICANDRAFT_63630	WICANDRAFT_63630	hypothetical protein	-3.28119	5.39439e-18	1.68909e-16	yes	down
gene-WICANDRAFT_33699	WICANDRAFT_33699	hypothetical protein	3.65669	6.31441e-18	1.96742e-16	yes	up
gene-WICANDRAFT_92436	WICANDRAFT_92436	hypothetical protein	-9.6857	8.31167e-18	2.57539e-16	yes	down
gene-WICANDRAFT_84523	WICANDRAFT_84523	hypothetical protein	3.28186	8.34712e-18	2.57539e-16	yes	up
gene-WICANDRAFT_85714	WICANDRAFT_85714	hypothetical protein	-4.84059	9.0592e-18	2.78153e-16	yes	down
gene-WICANDRAFT_82024	WICANDRAFT_82024	hypothetical protein	2.41453	1.10497e-17	3.37629e-16	yes	up
gene-WICANDRAFT_42228	WICANDRAFT_42228	hypothetical protein	3.44473	1.12797e-17	3.43002e-16	yes	up
gene-WICANDRAFT_81720	WICANDRAFT_81720	hypothetical protein	-2.67568	1.20928e-17	3.65965e-16	yes	down
gene-WICANDRAFT_71234	WICANDRAFT_71234	hypothetical protein	3.26025	1.34308e-17	4.04522e-16	yes	up
gene-WICANDRAFT_63205	WICANDRAFT_63205	hypothetical protein	2.79871	1.38054e-17	4.13834e-16	yes	up
gene-WICANDRAFT_30307	WICANDRAFT_30307	hypothetical protein	-3.49998	1.5571e-17	4.6456e-16	yes	down
gene-WICANDRAFT_26646	WICANDRAFT_26646	hypothetical protein	-2.50936	1.72434e-17	5.12041e-16	yes	down
gene-WICANDRAFT_25019	WICANDRAFT_25019	hypothetical protein	2.56726	4.14693e-17	1.22567e-15	yes	up
gene-WICANDRAFT_58086	WICANDRAFT_58086	hypothetical protein	-3.28122	4.55592e-17	1.34029e-15	yes	down
gene-WICANDRAFT_54108	WICANDRAFT_54108	hypothetical protein	2.8876	5.02236e-17	1.47067e-15	yes	up
gene-WICANDRAFT_61774	WICANDRAFT_61774	hypothetical protein	-2.59976	5.23228e-17	1.52508e-15	yes	down
gene-WICANDRAFT_65804	WICANDRAFT_65804	hypothetical protein	-3.21732	8.00982e-17	2.32395e-15	yes	down
gene-WICANDRAFT_82330	WICANDRAFT_82330	hypothetical protein	2.3895	9.76528e-17	2.82034e-15	yes	up
gene-WICANDRAFT_77600	WICANDRAFT_77600	hypothetical protein	3.46605	1.37193e-16	3.94429e-15	yes	up
gene-WICANDRAFT_98197	WICANDRAFT_98197	hypothetical protein	4.89995	1.58013e-16	4.52231e-15	yes	up
gene-WICANDRAFT_25634	WICANDRAFT_25634	hypothetical protein	3.38502	1.86039e-16	5.30043e-15	yes	up
gene-WICANDRAFT_93976	WICANDRAFT_93976	hypothetical protein	-3.13548	2.04092e-16	5.78872e-15	yes	down
gene-WICANDRAFT_85133	WICANDRAFT_85133	hypothetical protein	-2.92764	2.08376e-16	5.88383e-15	yes	down
gene-WICANDRAFT_90417	WICANDRAFT_90417	hypothetical protein	-4.1778	3.38716e-16	9.52169e-15	yes	down
gene-WICANDRAFT_26850	WICANDRAFT_26850	hypothetical protein	3.17795	3.76508e-16	1.05372e-14	yes	up
gene-WICANDRAFT_63597	WICANDRAFT_63597	hypothetical protein	-3.29271	4.36048e-16	1.21498e-14	yes	down
gene-WICANDRAFT_55732	WICANDRAFT_55732	hypothetical protein	4.56555	4.75276e-16	1.31847e-14	yes	up
gene-WICANDRAFT_16215	WICANDRAFT_16215	glycoside hydrolase family 18 protein	3.33625	5.20154e-16	1.43667e-14	yes	up
gene-WICANDRAFT_66170	WICANDRAFT_66170	hypothetical protein	4.4891	5.6294e-16	1.54808e-14	yes	up
gene-WICANDRAFT_76590	WICANDRAFT_76590	hypothetical protein	-2.56503	5.70843e-16	1.56302e-14	yes	down
gene-WICANDRAFT_60328	WICANDRAFT_60328	hypothetical protein	-2.42601	7.11573e-16	1.93996e-14	yes	down
gene-WICANDRAFT_33780	WICANDRAFT_33780	hypothetical protein	-4.16258	7.42803e-16	2.01641e-14	yes	down
gene-WICANDRAFT_37150	WICANDRAFT_37150	hypothetical protein	-4.49807	7.97769e-16	2.15636e-14	yes	down
gene-WICANDRAFT_13980	WICANDRAFT_13980	hypothetical protein	10.1895	8.67151e-16	2.33393e-14	yes	up
gene-WICANDRAFT_63257	WICANDRAFT_63257	hypothetical protein	-2.29908	8.93703e-16	2.3952e-14	yes	down
gene-WICANDRAFT_83356	WICANDRAFT_83356	hypothetical protein	2.22861	1.05602e-15	2.81829e-14	yes	up
gene-WICANDRAFT_105169	WICANDRAFT_105169	hypothetical protein	-2.18341	1.07235e-15	2.84984e-14	yes	down
gene-WICANDRAFT_80566	WICANDRAFT_80566	hypothetical protein	-2.73535	1.17752e-15	3.11625e-14	yes	down
gene-WICANDRAFT_64941	WICANDRAFT_64941	hypothetical protein	-2.79908	1.55933e-15	4.10949e-14	yes	down
gene-WICANDRAFT_105162	WICANDRAFT_105162	hypothetical protein	3.381	2.58142e-15	6.77488e-14	yes	up
gene-WICANDRAFT_66485	WICANDRAFT_66485	hypothetical protein	2.84174	2.69966e-15	7.05592e-14	yes	up
gene-WICANDRAFT_36130	WICANDRAFT_36130	hypothetical protein	-2.3362	2.95028e-15	7.67924e-14	yes	down
gene-WICANDRAFT_49743	WICANDRAFT_49743	hypothetical protein	-2.88528	3.06136e-15	7.9357e-14	yes	down
gene-WICANDRAFT_50464	WICANDRAFT_50464	hypothetical protein	3.01284	3.66032e-15	9.4496e-14	yes	up
gene-WICANDRAFT_101407	WICANDRAFT_101407	hypothetical protein	-2.62729	4.60181e-15	1.18319e-13	yes	down
gene-WICANDRAFT_82859	WICANDRAFT_82859	hypothetical protein	-2.71501	4.7906e-15	1.22674e-13	yes	down
gene-WICANDRAFT_78681	WICANDRAFT_78681	hypothetical protein	-3.07101	5.17523e-15	1.31989e-13	yes	down
gene-WICANDRAFT_85079	WICANDRAFT_85079	hypothetical protein	3.27972	5.43875e-15	1.38153e-13	yes	up
gene-WICANDRAFT_36588	WICANDRAFT_36588	hypothetical protein	4.33828	5.91665e-15	1.49691e-13	yes	up
gene-WICANDRAFT_87584	WICANDRAFT_87584	hypothetical protein	-2.43462	6.52842e-15	1.64511e-13	yes	down
gene-WICANDRAFT_64937	WICANDRAFT_64937	hypothetical protein	-2.99253	7.7887e-15	1.9549e-13	yes	down
gene-WICANDRAFT_62464	WICANDRAFT_62464	hypothetical protein	2.34575	8.11958e-15	2.0299e-13	yes	up
gene-WICANDRAFT_25826	WICANDRAFT_25826	hypothetical protein	-3.51037	8.92638e-15	2.22281e-13	yes	down
gene-WICANDRAFT_35106	WICANDRAFT_35106	hypothetical protein	-3.08915	9.45003e-15	2.34398e-13	yes	down
gene-WICANDRAFT_76881	WICANDRAFT_76881	hypothetical protein	3.34122	1.05293e-14	2.60149e-13	yes	up
gene-WICANDRAFT_86780	WICANDRAFT_86780	hypothetical protein	-2.76695	1.14192e-14	2.81038e-13	yes	down
gene-WICANDRAFT_33351	WICANDRAFT_33351	hypothetical protein	-3.41531	1.1734e-14	2.87665e-13	yes	down
gene-WICANDRAFT_93096	WICANDRAFT_93096	hypothetical protein	-2.6551	1.21548e-14	2.96831e-13	yes	down
gene-WICANDRAFT_76749	WICANDRAFT_76749	hypothetical protein	3.15961	1.42494e-14	3.46643e-13	yes	up
gene-WICANDRAFT_90813	WICANDRAFT_90813	hypothetical protein	-2.31613	1.4961e-14	3.62261e-13	yes	down
gene-WICANDRAFT_33524	WICANDRAFT_33524	hypothetical protein	-2.48825	1.50059e-14	3.62261e-13	yes	down
gene-WICANDRAFT_87076	WICANDRAFT_87076	hypothetical protein	-2.23275	1.52699e-14	3.67233e-13	yes	down
gene-WICANDRAFT_36292	WICANDRAFT_36292	hypothetical protein	-2.48029	1.72591e-14	4.135e-13	yes	down
gene-WICANDRAFT_64421	WICANDRAFT_64421	glycosyltransferase family 2 protein	3.07039	1.78947e-14	4.27109e-13	yes	up
gene-WICANDRAFT_25185	WICANDRAFT_25185	hypothetical protein	3.26186	1.88933e-14	4.4925e-13	yes	up
gene-WICANDRAFT_61262	WICANDRAFT_61262	hypothetical protein	-3.02111	1.97614e-14	4.68131e-13	yes	down
gene-WICANDRAFT_71339	WICANDRAFT_71339	hypothetical protein	3.59903	2.02986e-14	4.79062e-13	yes	up
gene-WICANDRAFT_86996	WICANDRAFT_86996	hypothetical protein	2.95387	2.04691e-14	4.8129e-13	yes	up
gene-WICANDRAFT_27152	WICANDRAFT_27152	hypothetical protein	-2.77143	2.4961e-14	5.84735e-13	yes	down
gene-WICANDRAFT_94966	WICANDRAFT_94966	glycoside hydrolase family 81 protein	2.55508	2.65664e-14	6.20047e-13	yes	up
gene-WICANDRAFT_86394	WICANDRAFT_86394	hypothetical protein	-9.84959	2.69742e-14	6.2725e-13	yes	down
gene-WICANDRAFT_78569	WICANDRAFT_78569	hypothetical protein	-3.23496	2.94708e-14	6.82794e-13	yes	down
gene-WICANDRAFT_35058	WICANDRAFT_35058	hypothetical protein	2.85299	3.03021e-14	6.99492e-13	yes	up
gene-WICANDRAFT_48765	WICANDRAFT_48765	hypothetical protein	2.38793	3.71276e-14	8.53936e-13	yes	up
gene-WICANDRAFT_83354	WICANDRAFT_83354	hypothetical protein	-3.32529	3.79197e-14	8.68994e-13	yes	down
gene-WICANDRAFT_53638	WICANDRAFT_53638	hypothetical protein	-2.50427	3.98402e-14	9.09709e-13	yes	down
gene-WICANDRAFT_60642	WICANDRAFT_60642	hypothetical protein	-2.31139	4.53045e-14	1.03076e-12	yes	down
gene-WICANDRAFT_81974	WICANDRAFT_81974	hypothetical protein	-2.88236	4.79318e-14	1.08663e-12	yes	down
gene-WICANDRAFT_79674	WICANDRAFT_79674	hypothetical protein	-2.9164	6.25589e-14	1.41316e-12	yes	down
gene-WICANDRAFT_66552	WICANDRAFT_66552	hypothetical protein	-2.68241	6.39235e-14	1.43885e-12	yes	down
gene-WICANDRAFT_84441	WICANDRAFT_84441	hypothetical protein	-2.68295	7.10607e-14	1.59383e-12	yes	down
gene-WICANDRAFT_82485	WICANDRAFT_82485	hypothetical protein	2.88689	7.2702e-14	1.62488e-12	yes	up
gene-WICANDRAFT_28231	WICANDRAFT_28231	hypothetical protein	2.75543	9.91047e-14	2.20717e-12	yes	up
gene-WICANDRAFT_85018	WICANDRAFT_85018	hypothetical protein	-2.7968	1.05479e-13	2.3409e-12	yes	down
gene-WICANDRAFT_13266	WICANDRAFT_13266	hypothetical protein	-4.02798	1.10868e-13	2.45188e-12	yes	down
gene-WICANDRAFT_27879	WICANDRAFT_27879	hypothetical protein	3.30237	1.17072e-13	2.58008e-12	yes	up
gene-WICANDRAFT_98376	WICANDRAFT_98376	hypothetical protein	2.71043	1.27456e-13	2.79916e-12	yes	up
gene-WICANDRAFT_36159	WICANDRAFT_36159	hypothetical protein	-2.16107	1.32647e-13	2.90308e-12	yes	down
gene-WICANDRAFT_92816	WICANDRAFT_92816	hypothetical protein	3.0531	1.45567e-13	3.17487e-12	yes	up
gene-WICANDRAFT_30822	WICANDRAFT_30822	hypothetical protein	-2.53116	1.54511e-13	3.35835e-12	yes	down
gene-WICANDRAFT_92106	WICANDRAFT_92106	hypothetical protein	-6.69913	1.8406e-13	3.98691e-12	yes	down
gene-WICANDRAFT_63037	WICANDRAFT_63037	hypothetical protein	-3.00837	1.92043e-13	4.14563e-12	yes	down
gene-WICANDRAFT_23506	WICANDRAFT_23506	hypothetical protein	2.88815	1.96723e-13	4.23222e-12	yes	up
gene-WICANDRAFT_62552	WICANDRAFT_62552	hypothetical protein	2.61868	2.00772e-13	4.30469e-12	yes	up
gene-WICANDRAFT_61819	WICANDRAFT_61819	hypothetical protein	2.33678	2.21496e-13	4.73298e-12	yes	up
gene-WICANDRAFT_35756	WICANDRAFT_35756	hypothetical protein	-2.89605	2.35323e-13	5.0115e-12	yes	down
gene-WICANDRAFT_80588	WICANDRAFT_80588	hypothetical protein	-2.62956	2.39974e-13	5.09341e-12	yes	down
gene-WICANDRAFT_76440	WICANDRAFT_76440	hypothetical protein	-3.2307	2.89252e-13	6.11879e-12	yes	down
gene-WICANDRAFT_16512	WICANDRAFT_16512	hypothetical protein	2.30858	3.15736e-13	6.65678e-12	yes	up
gene-WICANDRAFT_49960	WICANDRAFT_49960	hypothetical protein	2.48898	3.76137e-13	7.90388e-12	yes	up
gene-WICANDRAFT_64147	WICANDRAFT_64147	hypothetical protein	-2.44268	3.83447e-13	8.0308e-12	yes	down
gene-WICANDRAFT_28941	WICANDRAFT_28941	hypothetical protein	-3.1144	4.10894e-13	8.54904e-12	yes	down
gene-WICANDRAFT_28229	WICANDRAFT_28229	hypothetical protein	-3.1144	4.10894e-13	8.54904e-12	yes	down
gene-WICANDRAFT_80892	WICANDRAFT_80892	hypothetical protein	3.82289	5.29645e-13	1.09836e-11	yes	up
gene-WICANDRAFT_88964	WICANDRAFT_88964	hypothetical protein	2.2811	5.48778e-13	1.13432e-11	yes	up
gene-WICANDRAFT_98310	WICANDRAFT_98310	hypothetical protein	3.86989	5.62434e-13	1.15676e-11	yes	up
gene-WICANDRAFT_70342	WICANDRAFT_70342	hypothetical protein	-3.01253	5.63291e-13	1.15676e-11	yes	down
gene-WICANDRAFT_59768	WICANDRAFT_59768	hypothetical protein	-2.22731	5.95537e-13	1.21902e-11	yes	down
gene-WICANDRAFT_64948	WICANDRAFT_64948	hypothetical protein	-2.68796	6.60104e-13	1.34683e-11	yes	down
gene-WICANDRAFT_87366	WICANDRAFT_87366	hypothetical protein	-2.70978	7.42666e-13	1.51041e-11	yes	down
gene-WICANDRAFT_65449	WICANDRAFT_65449	hypothetical protein	2.18978	7.99816e-13	1.62142e-11	yes	up
gene-WICANDRAFT_17245	WICANDRAFT_17245	hypothetical protein	-2.20274	8.46804e-13	1.71119e-11	yes	down
gene-WICANDRAFT_88118	WICANDRAFT_88118	hypothetical protein	2.6933	9.64575e-13	1.93746e-11	yes	up
gene-WICANDRAFT_79209	WICANDRAFT_79209	hypothetical protein	-2.76154	9.64902e-13	1.93746e-11	yes	down
gene-WICANDRAFT_85950	WICANDRAFT_85950	hypothetical protein	2.18752	9.88273e-13	1.97811e-11	yes	up
gene-WICANDRAFT_32539	WICANDRAFT_32539	hypothetical protein	2.27299	1.04078e-12	2.07664e-11	yes	up
gene-WICANDRAFT_91431	WICANDRAFT_91431	hypothetical protein	-2.5029	1.31485e-12	2.61522e-11	yes	down
gene-WICANDRAFT_97586	WICANDRAFT_97586	hypothetical protein	2.53589	1.3866e-12	2.74928e-11	yes	up
gene-WICANDRAFT_33265	WICANDRAFT_33265	hypothetical protein	-2.51172	1.39865e-12	2.76451e-11	yes	down
gene-WICANDRAFT_76617	WICANDRAFT_76617	hypothetical protein	-2.38259	1.48961e-12	2.93514e-11	yes	down
gene-WICANDRAFT_79502	WICANDRAFT_79502	hypothetical protein	-2.64612	1.5107e-12	2.96744e-11	yes	down
gene-WICANDRAFT_36548	WICANDRAFT_36548	hypothetical protein	-2.24665	1.55172e-12	3.03859e-11	yes	down
gene-WICANDRAFT_77784	WICANDRAFT_77784	hypothetical protein	2.55395	1.6926e-12	3.30423e-11	yes	up
gene-WICANDRAFT_62451	WICANDRAFT_62451	hypothetical protein	-2.88107	1.76672e-12	3.43831e-11	yes	down
gene-WICANDRAFT_60613	WICANDRAFT_60613	hypothetical protein	5.00193	2.12701e-12	4.12679e-11	yes	up
gene-WICANDRAFT_83498	WICANDRAFT_83498	hypothetical protein	-2.53881	2.19664e-12	4.24885e-11	yes	down
gene-WICANDRAFT_84106	WICANDRAFT_84106	hypothetical protein	-2.06253	2.21316e-12	4.26775e-11	yes	down
gene-WICANDRAFT_43602	WICANDRAFT_43602	hypothetical protein	2.77244	2.33201e-12	4.48328e-11	yes	up
gene-WICANDRAFT_100670	WICANDRAFT_100670	hypothetical protein	-2.59989	2.60531e-12	4.99351e-11	yes	down
gene-WICANDRAFT_33857	WICANDRAFT_33857	hypothetical protein	-2.15896	3.4171e-12	6.52966e-11	yes	down
gene-WICANDRAFT_80436	WICANDRAFT_80436	hypothetical protein	2.8623	3.43204e-12	6.53846e-11	yes	up
gene-WICANDRAFT_81452	WICANDRAFT_81452	hypothetical protein	4.52549	3.49348e-12	6.63551e-11	yes	up
gene-WICANDRAFT_64288	WICANDRAFT_64288	glycoside hydrolase family 76 protein	-2.15197	3.57777e-12	6.77527e-11	yes	down
gene-WICANDRAFT_27213	WICANDRAFT_27213	hypothetical protein	2.25415	3.59687e-12	6.7911e-11	yes	up
gene-WICANDRAFT_33945	WICANDRAFT_33945	hypothetical protein	2.59197	3.8622e-12	7.27036e-11	yes	up
gene-WICANDRAFT_82494	WICANDRAFT_82494	hypothetical protein	2.73257	4.14304e-12	7.77589e-11	yes	up
gene-WICANDRAFT_25929	WICANDRAFT_25929	hypothetical protein	2.90555	4.50414e-12	8.4286e-11	yes	up
gene-WICANDRAFT_81606	WICANDRAFT_81606	hypothetical protein	-3.40759	4.76818e-12	8.89639e-11	yes	down
gene-WICANDRAFT_91052	WICANDRAFT_91052	hypothetical protein	2.30398	4.85246e-12	9.02699e-11	yes	up
gene-WICANDRAFT_80242	WICANDRAFT_80242	hypothetical protein	-2.89322	5.03998e-12	9.33219e-11	yes	down
gene-WICANDRAFT_63013	WICANDRAFT_63013	glycoside hydrolase family 5 protein	-3.04441	5.04602e-12	9.33219e-11	yes	down
gene-WICANDRAFT_60256	WICANDRAFT_60256	hypothetical protein	-2.85077	5.56657e-12	1.02649e-10	yes	down
gene-WICANDRAFT_28494	WICANDRAFT_28494	hypothetical protein	1.85881	6.36732e-12	1.17074e-10	yes	up
gene-WICANDRAFT_65393	WICANDRAFT_65393	hypothetical protein	2.40415	6.45828e-12	1.18096e-10	yes	up
gene-WICANDRAFT_17169	WICANDRAFT_17169	hypothetical protein	4.35195	6.46029e-12	1.18096e-10	yes	up
gene-WICANDRAFT_82833	WICANDRAFT_82833	hypothetical protein	2.37349	6.89823e-12	1.25739e-10	yes	up
gene-WICANDRAFT_104059	WICANDRAFT_104059	hypothetical protein	2.08675	7.02028e-12	1.27596e-10	yes	up
gene-WICANDRAFT_79422	WICANDRAFT_79422	hypothetical protein	-3.35313	7.06115e-12	1.27971e-10	yes	down
gene-WICANDRAFT_17411	WICANDRAFT_17411	hypothetical protein	3.07131	7.14975e-12	1.29206e-10	yes	up
gene-WICANDRAFT_83430	WICANDRAFT_83430	hypothetical protein	-2.8745	7.51042e-12	1.35337e-10	yes	down
gene-WICANDRAFT_78431	WICANDRAFT_78431	hypothetical protein	2.5892	7.97502e-12	1.43301e-10	yes	up
gene-WICANDRAFT_59997	WICANDRAFT_59997	hypothetical protein	-2.25604	8.45045e-12	1.51414e-10	yes	down
gene-WICANDRAFT_84692	WICANDRAFT_84692	hypothetical protein	-3.41727	9.50686e-12	1.69861e-10	yes	down
gene-WICANDRAFT_56280	WICANDRAFT_56280	hypothetical protein	2.16889	1.02305e-11	1.82275e-10	yes	up
gene-WICANDRAFT_80223	WICANDRAFT_80223	hypothetical protein	2.18032	1.03353e-11	1.83625e-10	yes	up
gene-WICANDRAFT_25637	WICANDRAFT_25637	hypothetical protein	-2.71114	1.128e-11	1.99849e-10	yes	down
gene-WICANDRAFT_63325	WICANDRAFT_63325	hypothetical protein	1.9125	1.28687e-11	2.27358e-10	yes	up
gene-WICANDRAFT_86265	WICANDRAFT_86265	hypothetical protein	-2.43161	1.39053e-11	2.44609e-10	yes	down
gene-WICANDRAFT_85796	WICANDRAFT_85796	hypothetical protein	2.19536	1.39224e-11	2.44609e-10	yes	up
gene-WICANDRAFT_69972	WICANDRAFT_69972	hypothetical protein	-2.90609	1.55029e-11	2.71624e-10	yes	down
gene-WICANDRAFT_33207	WICANDRAFT_33207	hypothetical protein	-2.25804	1.63078e-11	2.84936e-10	yes	down
gene-WICANDRAFT_76700	WICANDRAFT_76700	hypothetical protein	2.44877	1.64791e-11	2.87136e-10	yes	up
gene-WICANDRAFT_35808	WICANDRAFT_35808	hypothetical protein	-2.58392	1.84634e-11	3.20827e-10	yes	down
gene-WICANDRAFT_63981	WICANDRAFT_63981	hypothetical protein	2.33171	1.92155e-11	3.3298e-10	yes	up
gene-WICANDRAFT_12194	WICANDRAFT_12194	hypothetical protein	-2.6477	2.00856e-11	3.47108e-10	yes	down
gene-WICANDRAFT_81489	WICANDRAFT_81489	hypothetical protein	2.07511	2.01549e-11	3.47356e-10	yes	up
gene-WICANDRAFT_19617	WICANDRAFT_19617	hypothetical protein	-2.17206	2.07301e-11	3.56298e-10	yes	down
gene-WICANDRAFT_21665	WICANDRAFT_21665	glycoside hydrolase family 17 protein	2.58195	2.15394e-11	3.69206e-10	yes	up
gene-WICANDRAFT_65181	WICANDRAFT_65181	hypothetical protein	2.66069	2.28154e-11	3.9002e-10	yes	up
gene-WICANDRAFT_77228	WICANDRAFT_77228	hypothetical protein	-2.41413	2.30773e-11	3.93434e-10	yes	down
gene-WICANDRAFT_33982	WICANDRAFT_33982	hypothetical protein	2.69555	2.59194e-11	4.407e-10	yes	up
gene-WICANDRAFT_28008	WICANDRAFT_28008	hypothetical protein	2.71922	2.67857e-11	4.54207e-10	yes	up
gene-WICANDRAFT_65522	WICANDRAFT_65522	hypothetical protein	-2.82966	2.7267e-11	4.61133e-10	yes	down
gene-WICANDRAFT_82620	WICANDRAFT_82620	hypothetical protein	3.66228	2.73836e-11	4.6187e-10	yes	up
gene-WICANDRAFT_79043	WICANDRAFT_79043	hypothetical protein	-3.08054	2.75686e-11	4.63753e-10	yes	down
gene-WICANDRAFT_12091	WICANDRAFT_12091	hypothetical protein	-2.69308	2.77409e-11	4.65415e-10	yes	down
gene-WICANDRAFT_104775	WICANDRAFT_104775	hypothetical protein	2.31205	2.8013e-11	4.68737e-10	yes	up
gene-WICANDRAFT_65899	WICANDRAFT_65899	hypothetical protein	3.21796	2.87991e-11	4.80618e-10	yes	up
gene-WICANDRAFT_82558	WICANDRAFT_82558	hypothetical protein	-2.67307	3.4587e-11	5.75692e-10	yes	down
gene-WICANDRAFT_94977	WICANDRAFT_94977	hypothetical protein	12.7344	3.49025e-11	5.79418e-10	yes	up
gene-WICANDRAFT_27451	WICANDRAFT_27451	hypothetical protein	-2.40794	3.53097e-11	5.84644e-10	yes	down
gene-WICANDRAFT_37109	WICANDRAFT_37109	hypothetical protein	3.10263	3.60682e-11	5.95644e-10	yes	up
gene-WICANDRAFT_47502	WICANDRAFT_47502	hypothetical protein	2.32294	3.72985e-11	6.14357e-10	yes	up
gene-WICANDRAFT_69009	WICANDRAFT_69009	hypothetical protein	-2.49492	3.78574e-11	6.21944e-10	yes	down
gene-WICANDRAFT_27497	WICANDRAFT_27497	hypothetical protein	-2.59229	3.83607e-11	6.28579e-10	yes	down
gene-WICANDRAFT_25900	WICANDRAFT_25900	hypothetical protein	-4.33897	3.98323e-11	6.51007e-10	yes	down
gene-WICANDRAFT_28163	WICANDRAFT_28163	hypothetical protein	-2.79058	4.0132e-11	6.54214e-10	yes	down
gene-WICANDRAFT_77562	WICANDRAFT_77562	hypothetical protein	2.07506	4.06911e-11	6.61622e-10	yes	up
gene-WICANDRAFT_80559	WICANDRAFT_80559	hypothetical protein	-2.80576	4.13371e-11	6.70402e-10	yes	down
gene-WICANDRAFT_60007	WICANDRAFT_60007	hypothetical protein	-8.41712	4.81408e-11	7.78748e-10	yes	down
gene-WICANDRAFT_63728	WICANDRAFT_63728	hypothetical protein	-4.2555	4.94222e-11	7.97437e-10	yes	down
gene-WICANDRAFT_31721	WICANDRAFT_31721	hypothetical protein	-2.3735	5.22511e-11	8.40937e-10	yes	down
gene-WICANDRAFT_84752	WICANDRAFT_84752	hypothetical protein	-2.67043	5.27206e-11	8.4634e-10	yes	down
gene-WICANDRAFT_83586	WICANDRAFT_83586	hypothetical protein	2.29812	5.36314e-11	8.58781e-10	yes	up
gene-WICANDRAFT_104224	WICANDRAFT_104224	hypothetical protein	2.02339	5.71745e-11	9.13204e-10	yes	up
gene-WICANDRAFT_77949	WICANDRAFT_77949	hypothetical protein	2.34227	6.28979e-11	1.00209e-09	yes	up
gene-WICANDRAFT_84180	WICANDRAFT_84180	hypothetical protein	-3.19983	6.6742e-11	1.06066e-09	yes	down
gene-WICANDRAFT_107353	WICANDRAFT_107353	hypothetical protein	3.728	6.91639e-11	1.0964e-09	yes	up
gene-WICANDRAFT_99004	WICANDRAFT_99004	hypothetical protein	2.98082	7.34687e-11	1.16172e-09	yes	up
gene-WICANDRAFT_77918	WICANDRAFT_77918	hypothetical protein	-1.86101	7.48761e-11	1.18103e-09	yes	down
gene-WICANDRAFT_19300	WICANDRAFT_19300	hypothetical protein	-2.79885	8.39433e-11	1.32075e-09	yes	down
gene-WICANDRAFT_64797	WICANDRAFT_64797	hypothetical protein	3.16334	8.96531e-11	1.40709e-09	yes	up
gene-WICANDRAFT_79700	WICANDRAFT_79700	hypothetical protein	-2.53826	9.31835e-11	1.45888e-09	yes	down
gene-WICANDRAFT_102113	WICANDRAFT_102113	hypothetical protein	-2.07524	9.58598e-11	1.49707e-09	yes	down
gene-WICANDRAFT_33219	WICANDRAFT_33219	hypothetical protein	2.17261	9.90817e-11	1.54358e-09	yes	up
gene-WICANDRAFT_82612	WICANDRAFT_82612	hypothetical protein	-2.3537	1.00908e-10	1.56816e-09	yes	down
gene-WICANDRAFT_62778	WICANDRAFT_62778	hypothetical protein	-2.56381	1.21682e-10	1.88638e-09	yes	down
gene-WICANDRAFT_22341	WICANDRAFT_22341	hypothetical protein	4.54811	1.2635e-10	1.95394e-09	yes	up
gene-WICANDRAFT_18002	WICANDRAFT_18002	hypothetical protein	-3.09186	1.3491e-10	2.08123e-09	yes	down
gene-WICANDRAFT_85207	WICANDRAFT_85207	hypothetical protein	-2.21794	1.4547e-10	2.23868e-09	yes	down
gene-WICANDRAFT_64723	WICANDRAFT_64723	hypothetical protein	1.97292	1.66488e-10	2.55591e-09	yes	up
gene-WICANDRAFT_78958	WICANDRAFT_78958	hypothetical protein	-2.50725	1.7473e-10	2.67595e-09	yes	down
gene-WICANDRAFT_69022	WICANDRAFT_69022	hypothetical protein	-4.21839	1.79169e-10	2.73731e-09	yes	down
gene-WICANDRAFT_24765	WICANDRAFT_24765	hypothetical protein	1.95111	1.91333e-10	2.9161e-09	yes	up
gene-WICANDRAFT_77750	WICANDRAFT_77750	hypothetical protein	3.48429	1.93996e-10	2.94958e-09	yes	up
gene-WICANDRAFT_76631	WICANDRAFT_76631	hypothetical protein	2.07294	2.04159e-10	3.09665e-09	yes	up
gene-WICANDRAFT_12227	WICANDRAFT_12227	hypothetical protein	3.23113	2.06829e-10	3.12965e-09	yes	up
gene-WICANDRAFT_13162	WICANDRAFT_13162	hypothetical protein	-2.20856	2.07777e-10	3.13649e-09	yes	down
gene-WICANDRAFT_76628	WICANDRAFT_76628	hypothetical protein	3.68713	2.10237e-10	3.16607e-09	yes	up
gene-WICANDRAFT_77387	WICANDRAFT_77387	hypothetical protein	-2.2165	2.14758e-10	3.22647e-09	yes	down
gene-WICANDRAFT_84488	WICANDRAFT_84488	hypothetical protein	1.8707	2.18557e-10	3.27577e-09	yes	up
gene-WICANDRAFT_85623	WICANDRAFT_85623	hypothetical protein	2.49328	2.34288e-10	3.50324e-09	yes	up
gene-WICANDRAFT_97216	WICANDRAFT_97216	hypothetical protein	-2.27161	2.39871e-10	3.57827e-09	yes	down
gene-WICANDRAFT_62979	WICANDRAFT_62979	hypothetical protein	-3.0296	2.44102e-10	3.63281e-09	yes	down
gene-WICANDRAFT_79863	WICANDRAFT_79863	hypothetical protein	-3.35609	2.47657e-10	3.67706e-09	yes	down
gene-WICANDRAFT_38303	WICANDRAFT_38303	hypothetical protein	2.35293	2.57085e-10	3.8081e-09	yes	up
gene-WICANDRAFT_60743	WICANDRAFT_60743	hypothetical protein	2.3243	2.58075e-10	3.80855e-09	yes	up
gene-WICANDRAFT_78354	WICANDRAFT_78354	hypothetical protein	2.5533	2.58319e-10	3.80855e-09	yes	up
gene-WICANDRAFT_63783	WICANDRAFT_63783	hypothetical protein	-2.40918	2.68777e-10	3.95352e-09	yes	down
gene-WICANDRAFT_83102	WICANDRAFT_83102	hypothetical protein	2.28827	2.71626e-10	3.98616e-09	yes	up
gene-WICANDRAFT_45542	WICANDRAFT_45542	hypothetical protein	3.83699	2.80179e-10	4.10216e-09	yes	up
gene-WICANDRAFT_78414	WICANDRAFT_78414	hypothetical protein	2.5315	2.84847e-10	4.16087e-09	yes	up
gene-WICANDRAFT_83407	WICANDRAFT_83407	hypothetical protein	-3.82139	2.90859e-10	4.2389e-09	yes	down
gene-WICANDRAFT_64039	WICANDRAFT_64039	hypothetical protein	3.54083	2.92649e-10	4.25519e-09	yes	up
gene-WICANDRAFT_89274	WICANDRAFT_89274	hypothetical protein	-2.42815	2.97072e-10	4.30958e-09	yes	down
gene-WICANDRAFT_60915	WICANDRAFT_60915	hypothetical protein	-1.88568	2.98853e-10	4.3255e-09	yes	down
gene-WICANDRAFT_28014	WICANDRAFT_28014	hypothetical protein	-2.45776	3.06947e-10	4.43251e-09	yes	down
gene-WICANDRAFT_61677	WICANDRAFT_61677	hypothetical protein	-2.27371	3.09573e-10	4.46024e-09	yes	down
gene-WICANDRAFT_30327	WICANDRAFT_30327	hypothetical protein	-2.2388	3.18984e-10	4.58539e-09	yes	down
gene-WICANDRAFT_84073	WICANDRAFT_84073	hypothetical protein	-2.56389	3.34152e-10	4.79255e-09	yes	down
gene-WICANDRAFT_84868	WICANDRAFT_84868	hypothetical protein	2.00032	3.36289e-10	4.81228e-09	yes	up
gene-WICANDRAFT_82808	WICANDRAFT_82808	hypothetical protein	1.89384	3.48276e-10	4.97257e-09	yes	up
gene-WICANDRAFT_33911	WICANDRAFT_33911	hypothetical protein	2.21543	3.4972e-10	4.98194e-09	yes	up
gene-WICANDRAFT_76278	WICANDRAFT_76278	hypothetical protein	2.34775	3.57856e-10	5.08638e-09	yes	up
gene-WICANDRAFT_61980	WICANDRAFT_61980	hypothetical protein	-2.37864	3.66195e-10	5.19324e-09	yes	down
gene-WICANDRAFT_77026	WICANDRAFT_77026	hypothetical protein	-2.18405	3.67824e-10	5.20467e-09	yes	down
gene-WICANDRAFT_99032	WICANDRAFT_99032	hypothetical protein	1.79053	3.97927e-10	5.61806e-09	yes	up
gene-WICANDRAFT_75751	WICANDRAFT_75751	hypothetical protein	-2.05346	4.84074e-10	6.81908e-09	yes	down
gene-WICANDRAFT_95594	WICANDRAFT_95594	hypothetical protein	2.17362	4.88526e-10	6.8665e-09	yes	up
gene-WICANDRAFT_61438	WICANDRAFT_61438	hypothetical protein	2.08879	4.91396e-10	6.89153e-09	yes	up
gene-WICANDRAFT_34498	WICANDRAFT_34498	hypothetical protein	2.35107	5.04117e-10	7.05429e-09	yes	up
gene-WICANDRAFT_27813	WICANDRAFT_27813	hypothetical protein	2.13919	5.43498e-10	7.58858e-09	yes	up
gene-WICANDRAFT_29394	WICANDRAFT_29394	hypothetical protein	2.36458	5.98263e-10	8.33483e-09	yes	up
gene-WICANDRAFT_66702	WICANDRAFT_66702	hypothetical protein	2.11383	6.16393e-10	8.56853e-09	yes	up
gene-WICANDRAFT_31182	WICANDRAFT_31182	hypothetical protein	2.0543	6.31777e-10	8.76313e-09	yes	up
gene-WICANDRAFT_76780	WICANDRAFT_76780	hypothetical protein	-2.83893	6.46044e-10	8.94142e-09	yes	down
gene-WICANDRAFT_56061	WICANDRAFT_56061	hypothetical protein	-1.93028	6.80762e-10	9.40135e-09	yes	down
gene-WICANDRAFT_83501	WICANDRAFT_83501	hypothetical protein	-2.44667	7.22838e-10	9.96068e-09	yes	down
gene-WICANDRAFT_31518	WICANDRAFT_31518	hypothetical protein	-2.22828	7.27977e-10	1.00097e-08	yes	down
gene-WICANDRAFT_25123	WICANDRAFT_25123	hypothetical protein	-2.41364	7.59984e-10	1.04271e-08	yes	down
gene-WICANDRAFT_61925	WICANDRAFT_61925	hypothetical protein	3.64933	7.82792e-10	1.07168e-08	yes	up
gene-WICANDRAFT_98314	WICANDRAFT_98314	hypothetical protein	3.50497	7.87667e-10	1.07602e-08	yes	up
gene-WICANDRAFT_79052	WICANDRAFT_79052	hypothetical protein	-2.18514	8.14872e-10	1.11079e-08	yes	down
gene-WICANDRAFT_34346	WICANDRAFT_34346	hypothetical protein	2.4039	8.23792e-10	1.12053e-08	yes	up
gene-WICANDRAFT_94595	WICANDRAFT_94595	hypothetical protein	2.11862	9.36288e-10	1.27082e-08	yes	up
gene-WICANDRAFT_85685	WICANDRAFT_85685	hypothetical protein	-2.09954	9.51746e-10	1.28903e-08	yes	down
gene-WICANDRAFT_35787	WICANDRAFT_35787	glycoside hydrolase family 32 protein	-1.92387	9.71191e-10	1.31256e-08	yes	down
gene-WICANDRAFT_91747	WICANDRAFT_91747	hypothetical protein	-2.41556	1.01707e-09	1.37164e-08	yes	down
gene-WICANDRAFT_17433	WICANDRAFT_17433	glycosyltransferase family 15 protein	2.3236	1.03621e-09	1.39448e-08	yes	up
gene-WICANDRAFT_86068	WICANDRAFT_86068	hypothetical protein	2.27557	1.08094e-09	1.45158e-08	yes	up
gene-WICANDRAFT_83131	WICANDRAFT_83131	hypothetical protein	-2.09048	1.12557e-09	1.50832e-08	yes	down
gene-WICANDRAFT_66864	WICANDRAFT_66864	hypothetical protein	-2.21854	1.14934e-09	1.5369e-08	yes	down
gene-WICANDRAFT_81337	WICANDRAFT_81337	hypothetical protein	7.78639	1.18288e-09	1.57842e-08	yes	up
gene-WICANDRAFT_85304	WICANDRAFT_85304	hypothetical protein	1.99518	1.20583e-09	1.60565e-08	yes	up
gene-WICANDRAFT_58458	WICANDRAFT_58458	hypothetical protein	-1.94644	1.28328e-09	1.7052e-08	yes	down
gene-WICANDRAFT_107603	WICANDRAFT_107603	hypothetical protein	-1.89499	1.30398e-09	1.72908e-08	yes	down
gene-WICANDRAFT_64285	WICANDRAFT_64285	hypothetical protein	2.11479	1.41759e-09	1.87579e-08	yes	up
gene-WICANDRAFT_26746	WICANDRAFT_26746	hypothetical protein	-2.34647	1.42423e-09	1.88064e-08	yes	down
gene-WICANDRAFT_59796	WICANDRAFT_59796	hypothetical protein	-2.56256	1.45121e-09	1.91228e-08	yes	down
gene-WICANDRAFT_84236	WICANDRAFT_84236	hypothetical protein	2.1069	1.56903e-09	2.06323e-08	yes	up
gene-WICANDRAFT_30635	WICANDRAFT_30635	hypothetical protein	2.2677	1.60576e-09	2.10714e-08	yes	up
gene-WICANDRAFT_25277	WICANDRAFT_25277	hypothetical protein	2.2095	1.61041e-09	2.10886e-08	yes	up
gene-WICANDRAFT_89520	WICANDRAFT_89520	hypothetical protein	3.13868	1.67884e-09	2.19394e-08	yes	up
gene-WICANDRAFT_81214	WICANDRAFT_81214	hypothetical protein	-2.07499	1.74842e-09	2.28016e-08	yes	down
gene-WICANDRAFT_35577	WICANDRAFT_35577	hypothetical protein	3.70682	1.77594e-09	2.31129e-08	yes	up
gene-WICANDRAFT_75916	WICANDRAFT_75916	hypothetical protein	1.81669	1.80468e-09	2.34387e-08	yes	up
gene-WICANDRAFT_58469	WICANDRAFT_58469	hypothetical protein	1.93111	1.83187e-09	2.3743e-08	yes	up
gene-WICANDRAFT_63947	WICANDRAFT_63947	hypothetical protein	-3.57793	1.84164e-09	2.38208e-08	yes	down
gene-WICANDRAFT_32629	WICANDRAFT_32629	hypothetical protein	-2.2624	1.93909e-09	2.49864e-08	yes	down
gene-WICANDRAFT_61815	WICANDRAFT_61815	hypothetical protein	-2.12611	1.93966e-09	2.49864e-08	yes	down
gene-WICANDRAFT_25008	WICANDRAFT_25008	hypothetical protein	1.9216	1.95466e-09	2.51285e-08	yes	up
gene-WICANDRAFT_107615	WICANDRAFT_107615	hypothetical protein	1.98216	1.97749e-09	2.53705e-08	yes	up
gene-WICANDRAFT_25168	WICANDRAFT_25168	hypothetical protein	-1.72605	2.06382e-09	2.63801e-08	yes	down
gene-WICANDRAFT_79743	WICANDRAFT_79743	hypothetical protein	1.81874	2.06453e-09	2.63801e-08	yes	up
gene-WICANDRAFT_77545	WICANDRAFT_77545	hypothetical protein	1.79758	2.0927e-09	2.66663e-08	yes	up
gene-WICANDRAFT_78252	WICANDRAFT_78252	hypothetical protein	3.42476	2.09536e-09	2.66663e-08	yes	up
gene-WICANDRAFT_85713	WICANDRAFT_85713	hypothetical protein	-2.63683	2.11963e-09	2.6921e-08	yes	down
gene-WICANDRAFT_85750	WICANDRAFT_85750	hypothetical protein	1.74684	2.2671e-09	2.87363e-08	yes	up
gene-WICANDRAFT_78614	WICANDRAFT_78614	hypothetical protein	-2.25541	2.30959e-09	2.92164e-08	yes	down
gene-WICANDRAFT_75895	WICANDRAFT_75895	hypothetical protein	1.8882	2.35181e-09	2.96333e-08	yes	up
gene-WICANDRAFT_85382	WICANDRAFT_85382	hypothetical protein	-2.4444	2.35193e-09	2.96333e-08	yes	down
gene-WICANDRAFT_15994	WICANDRAFT_15994	hypothetical protein	2.40031	2.36193e-09	2.97003e-08	yes	up
gene-WICANDRAFT_22286	WICANDRAFT_22286	hypothetical protein	-2.32087	2.55309e-09	3.19401e-08	yes	down
gene-WICANDRAFT_34688	WICANDRAFT_34688	hypothetical protein	-2.14755	2.55318e-09	3.19401e-08	yes	down
gene-WICANDRAFT_61928	WICANDRAFT_61928	hypothetical protein	-2.06029	2.55521e-09	3.19401e-08	yes	down
gene-WICANDRAFT_36768	WICANDRAFT_36768	hypothetical protein	-3.66967	2.62256e-09	3.27174e-08	yes	down
gene-WICANDRAFT_64249	WICANDRAFT_64249	hypothetical protein	3.66145	2.69709e-09	3.35809e-08	yes	up
gene-WICANDRAFT_78358	WICANDRAFT_78358	hypothetical protein	2.5267	2.76693e-09	3.43828e-08	yes	up
gene-WICANDRAFT_79850	WICANDRAFT_79850	hypothetical protein	-2.06463	2.93126e-09	3.63534e-08	yes	down
gene-WICANDRAFT_32681	WICANDRAFT_32681	hypothetical protein	2.21115	2.96271e-09	3.66715e-08	yes	up
gene-WICANDRAFT_61777	WICANDRAFT_61777	hypothetical protein	2.46431	3.07361e-09	3.79699e-08	yes	up
gene-WICANDRAFT_60524	WICANDRAFT_60524	hypothetical protein	-2.60904	3.16067e-09	3.89692e-08	yes	down
gene-WICANDRAFT_61737	WICANDRAFT_61737	hypothetical protein	-2.62982	3.23456e-09	3.98026e-08	yes	down
gene-WICANDRAFT_75802	WICANDRAFT_75802	hypothetical protein	-2.54776	3.40743e-09	4.18485e-08	yes	down
gene-WICANDRAFT_76544	WICANDRAFT_76544	hypothetical protein	2.49585	3.51742e-09	4.31156e-08	yes	up
gene-WICANDRAFT_31774	WICANDRAFT_31774	hypothetical protein	2.35021	3.5702e-09	4.3678e-08	yes	up
gene-WICANDRAFT_32881	WICANDRAFT_32881	hypothetical protein	2.54676	3.5793e-09	4.37047e-08	yes	up
gene-WICANDRAFT_77340	WICANDRAFT_77340	hypothetical protein	1.86892	3.62076e-09	4.41258e-08	yes	up
gene-WICANDRAFT_26310	WICANDRAFT_26310	hypothetical protein	2.48521	3.96598e-09	4.82401e-08	yes	up
gene-WICANDRAFT_31228	WICANDRAFT_31228	hypothetical protein	-2.24673	4.03348e-09	4.8967e-08	yes	down
gene-WICANDRAFT_56460	WICANDRAFT_56460	hypothetical protein	-1.80025	4.08631e-09	4.95132e-08	yes	down
gene-WICANDRAFT_76222	WICANDRAFT_76222	hypothetical protein	2.30252	4.23816e-09	5.1255e-08	yes	up
gene-WICANDRAFT_82757	WICANDRAFT_82757	hypothetical protein	2.00407	4.57139e-09	5.51794e-08	yes	up
gene-WICANDRAFT_33870	WICANDRAFT_33870	hypothetical protein	3.16033	4.62019e-09	5.56623e-08	yes	up
gene-WICANDRAFT_78032	WICANDRAFT_78032	hypothetical protein	-2.15258	4.63646e-09	5.57521e-08	yes	down
gene-WICANDRAFT_36592	WICANDRAFT_36592	hypothetical protein	-2.49727	4.90459e-09	5.88644e-08	yes	down
gene-WICANDRAFT_14677	WICANDRAFT_14677	hypothetical protein	-2.04254	5.03466e-09	6.03111e-08	yes	down
gene-WICANDRAFT_70362	WICANDRAFT_70362	hypothetical protein	-2.37774	5.12903e-09	6.13253e-08	yes	down
gene-WICANDRAFT_77942	WICANDRAFT_77942	hypothetical protein	2.24319	5.49366e-09	6.55611e-08	yes	up
gene-WICANDRAFT_36373	WICANDRAFT_36373	hypothetical protein	1.97228	5.55251e-09	6.61386e-08	yes	up
gene-WICANDRAFT_42213	WICANDRAFT_42213	hypothetical protein	-1.78245	5.65784e-09	6.72666e-08	yes	down
gene-WICANDRAFT_27348	WICANDRAFT_27348	hypothetical protein	-1.91266	5.87792e-09	6.97521e-08	yes	down
gene-WICANDRAFT_29960	WICANDRAFT_29960	hypothetical protein	1.9279	5.89369e-09	6.98082e-08	yes	up
gene-WICANDRAFT_30780	WICANDRAFT_30780	hypothetical protein	-1.9119	5.90498e-09	6.98112e-08	yes	down
gene-WICANDRAFT_95294	WICANDRAFT_95294	hypothetical protein	-2.38699	6.00318e-09	7.08398e-08	yes	down
gene-WICANDRAFT_22917	WICANDRAFT_22917	hypothetical protein	-2.73671	6.23514e-09	7.344e-08	yes	down
gene-WICANDRAFT_36971	WICANDRAFT_36971	hypothetical protein	-1.75671	6.50827e-09	7.65145e-08	yes	down
gene-WICANDRAFT_28902	WICANDRAFT_28902	hypothetical protein	2.25149	6.52427e-09	7.65603e-08	yes	up
gene-WICANDRAFT_64430	WICANDRAFT_64430	hypothetical protein	2.12166	6.73483e-09	7.88848e-08	yes	up
gene-WICANDRAFT_76173	WICANDRAFT_76173	hypothetical protein	2.99572	6.79759e-09	7.94728e-08	yes	up
gene-WICANDRAFT_54529	WICANDRAFT_54529	hypothetical protein	-2.39776	6.81839e-09	7.95688e-08	yes	down
gene-WICANDRAFT_85498	WICANDRAFT_85498	hypothetical protein	-2.31634	7.01115e-09	8.16677e-08	yes	down
gene-WICANDRAFT_56232	WICANDRAFT_56232	hypothetical protein	-1.89414	7.04531e-09	8.19147e-08	yes	down
gene-WICANDRAFT_63114	WICANDRAFT_63114	hypothetical protein	-2.13529	7.10115e-09	8.24124e-08	yes	down
gene-WICANDRAFT_78945	WICANDRAFT_78945	hypothetical protein	-2.73288	7.21821e-09	8.36175e-08	yes	down
gene-WICANDRAFT_26376	WICANDRAFT_26376	hypothetical protein	2.19754	7.50489e-09	8.67795e-08	yes	up
gene-WICANDRAFT_60249	WICANDRAFT_60249	hypothetical protein	1.92888	7.75031e-09	8.94538e-08	yes	up
gene-WICANDRAFT_63940	WICANDRAFT_63940	hypothetical protein	2.23834	8.18067e-09	9.4249e-08	yes	up
gene-WICANDRAFT_76319	WICANDRAFT_76319	hypothetical protein	1.79023	8.84816e-09	1.01754e-07	yes	up
gene-WICANDRAFT_65614	WICANDRAFT_65614	hypothetical protein	1.76973	9.23647e-09	1.06027e-07	yes	up
gene-WICANDRAFT_81237	WICANDRAFT_81237	hypothetical protein	-7.81538	1.01255e-08	1.16021e-07	yes	down
gene-WICANDRAFT_34744	WICANDRAFT_34744	hypothetical protein	-1.92966	1.04119e-08	1.19088e-07	yes	down
gene-WICANDRAFT_20837	WICANDRAFT_20837	hypothetical protein	-2.30114	1.06691e-08	1.21809e-07	yes	down
gene-WICANDRAFT_80660	WICANDRAFT_80660	hypothetical protein	2.2874	1.07734e-08	1.22778e-07	yes	up
gene-WICANDRAFT_84597	WICANDRAFT_84597	hypothetical protein	3.16343	1.11006e-08	1.26279e-07	yes	up
gene-WICANDRAFT_42876	WICANDRAFT_42876	hypothetical protein	-1.87626	1.12567e-08	1.27825e-07	yes	down
gene-WICANDRAFT_104257	WICANDRAFT_104257	hypothetical protein	1.97539	1.13913e-08	1.29121e-07	yes	up
gene-WICANDRAFT_34621	WICANDRAFT_34621	hypothetical protein	-2.3175	1.16388e-08	1.31692e-07	yes	down
gene-WICANDRAFT_35607	WICANDRAFT_35607	hypothetical protein	-2.22128	1.18501e-08	1.33843e-07	yes	down
gene-WICANDRAFT_61575	WICANDRAFT_61575	hypothetical protein	3.70467	1.20535e-08	1.35897e-07	yes	up
gene-WICANDRAFT_61853	WICANDRAFT_61853	hypothetical protein	2.57834	1.20777e-08	1.35927e-07	yes	up
gene-WICANDRAFT_87411	WICANDRAFT_87411	hypothetical protein	-2.27957	1.25417e-08	1.40745e-07	yes	down
gene-WICANDRAFT_91053	WICANDRAFT_91053	hypothetical protein	2.53578	1.25502e-08	1.40745e-07	yes	up
gene-WICANDRAFT_31866	WICANDRAFT_31866	hypothetical protein	-1.90938	1.33467e-08	1.49412e-07	yes	down
gene-WICANDRAFT_17773	WICANDRAFT_17773	hypothetical protein	2.2893	1.39122e-08	1.55467e-07	yes	up
gene-WICANDRAFT_86276	WICANDRAFT_86276	hypothetical protein	-2.1585	1.58187e-08	1.76461e-07	yes	down
gene-WICANDRAFT_61274	WICANDRAFT_61274	hypothetical protein	-1.80378	1.61195e-08	1.79484e-07	yes	down
gene-WICANDRAFT_32889	WICANDRAFT_32889	hypothetical protein	-1.69396	1.61464e-08	1.79484e-07	yes	down
gene-WICANDRAFT_82637	WICANDRAFT_82637	hypothetical protein	2.01499	1.62063e-08	1.79833e-07	yes	up
gene-WICANDRAFT_61275	WICANDRAFT_61275	hypothetical protein	-2.11774	1.62384e-08	1.79874e-07	yes	down
gene-WICANDRAFT_12607	WICANDRAFT_12607	hypothetical protein	1.92705	1.62972e-08	1.8021e-07	yes	up
gene-WICANDRAFT_78377	WICANDRAFT_78377	hypothetical protein	-2.37006	1.65621e-08	1.82819e-07	yes	down
gene-WICANDRAFT_34659	WICANDRAFT_34659	hypothetical protein	-1.89587	1.68275e-08	1.85425e-07	yes	down
gene-WICANDRAFT_77086	WICANDRAFT_77086	hypothetical protein	-1.93539	1.73307e-08	1.90638e-07	yes	down
gene-WICANDRAFT_103558	WICANDRAFT_103558	hypothetical protein	2.5577	1.75479e-08	1.9248e-07	yes	up
gene-WICANDRAFT_81600	WICANDRAFT_81600	hypothetical protein	2.04623	1.75591e-08	1.9248e-07	yes	up
gene-WICANDRAFT_98915	WICANDRAFT_98915	hypothetical protein	-2.33292	1.81985e-08	1.99145e-07	yes	down
gene-WICANDRAFT_83573	WICANDRAFT_83573	hypothetical protein	1.70169	1.87648e-08	2.04659e-07	yes	up
gene-WICANDRAFT_33374	WICANDRAFT_33374	hypothetical protein	1.88319	1.87671e-08	2.04659e-07	yes	up
gene-WICANDRAFT_26096	WICANDRAFT_26096	hypothetical protein	-2.46929	1.94792e-08	2.11948e-07	yes	down
gene-WICANDRAFT_78488	WICANDRAFT_78488	hypothetical protein	1.95468	1.95026e-08	2.11948e-07	yes	up
gene-WICANDRAFT_102531	WICANDRAFT_102531	hypothetical protein	2.08728	2.05603e-08	2.2306e-07	yes	up
gene-WICANDRAFT_63416	WICANDRAFT_63416	hypothetical protein	-2.01404	2.06579e-08	2.23735e-07	yes	down
gene-WICANDRAFT_28511	WICANDRAFT_28511	hypothetical protein	-1.83193	2.08001e-08	2.2489e-07	yes	down
gene-WICANDRAFT_81270	WICANDRAFT_81270	hypothetical protein	-1.94268	2.14017e-08	2.31e-07	yes	down
gene-WICANDRAFT_26069	WICANDRAFT_26069	hypothetical protein	1.79819	2.16432e-08	2.33208e-07	yes	up
gene-WICANDRAFT_80481	WICANDRAFT_80481	hypothetical protein	1.68916	2.21492e-08	2.38254e-07	yes	up
gene-WICANDRAFT_31744	WICANDRAFT_31744	hypothetical protein	-1.98476	2.23109e-08	2.39587e-07	yes	down
gene-WICANDRAFT_82696	WICANDRAFT_82696	hypothetical protein	1.82451	2.23504e-08	2.39604e-07	yes	up
gene-WICANDRAFT_61136	WICANDRAFT_61136	hypothetical protein	2.09412	2.24442e-08	2.40203e-07	yes	up
gene-WICANDRAFT_103610	WICANDRAFT_103610	hypothetical protein	-2.6086	2.26407e-08	2.41896e-07	yes	down
gene-WICANDRAFT_26051	WICANDRAFT_26051	hypothetical protein	-3.13394	2.30472e-08	2.45824e-07	yes	down
gene-WICANDRAFT_84160	WICANDRAFT_84160	hypothetical protein	-1.80598	2.38714e-08	2.54186e-07	yes	down
gene-WICANDRAFT_29752	WICANDRAFT_29752	hypothetical protein	-2.55561	2.41949e-08	2.57198e-07	yes	down
gene-WICANDRAFT_78660	WICANDRAFT_78660	hypothetical protein	-2.10227	2.44409e-08	2.59377e-07	yes	down
gene-WICANDRAFT_84498	WICANDRAFT_84498	hypothetical protein	-1.91224	2.45713e-08	2.60324e-07	yes	down
gene-WICANDRAFT_81956	WICANDRAFT_81956	hypothetical protein	2.17977	2.47353e-08	2.61623e-07	yes	up
gene-WICANDRAFT_28833	WICANDRAFT_28833	hypothetical protein	-1.86332	2.53086e-08	2.67241e-07	yes	down
gene-WICANDRAFT_32051	WICANDRAFT_32051	hypothetical protein	2.68483	2.60147e-08	2.74239e-07	yes	up
gene-WICANDRAFT_62255	WICANDRAFT_62255	hypothetical protein	1.91025	2.62274e-08	2.76021e-07	yes	up
gene-WICANDRAFT_93510	WICANDRAFT_93510	hypothetical protein	2.02775	2.72638e-08	2.86451e-07	yes	up
gene-WICANDRAFT_35666	WICANDRAFT_35666	hypothetical protein	-1.88428	2.7383e-08	2.87226e-07	yes	down
gene-WICANDRAFT_86972	WICANDRAFT_86972	hypothetical protein	-1.87534	2.76792e-08	2.89853e-07	yes	down
gene-WICANDRAFT_87146	WICANDRAFT_87146	hypothetical protein	2.51194	2.85578e-08	2.98559e-07	yes	up
gene-WICANDRAFT_65048	WICANDRAFT_65048	hypothetical protein	1.82263	2.86149e-08	2.98662e-07	yes	up
gene-WICANDRAFT_31014	WICANDRAFT_31014	hypothetical protein	2.7263	2.91847e-08	3.03824e-07	yes	up
gene-WICANDRAFT_85649	WICANDRAFT_85649	hypothetical protein	1.91407	2.92055e-08	3.03824e-07	yes	up
gene-WICANDRAFT_102548	WICANDRAFT_102548	hypothetical protein	-2.53824	3.04664e-08	3.16421e-07	yes	down
gene-WICANDRAFT_65357	WICANDRAFT_65357	hypothetical protein	3.33421	3.1543e-08	3.27065e-07	yes	up
gene-WICANDRAFT_28753	WICANDRAFT_28753	hypothetical protein	-1.81963	3.18024e-08	3.29215e-07	yes	down
gene-WICANDRAFT_28849	WICANDRAFT_28849	hypothetical protein	1.80756	3.27422e-08	3.38389e-07	yes	up
gene-WICANDRAFT_26375	WICANDRAFT_26375	hypothetical protein	2.3014	3.28111e-08	3.38549e-07	yes	up
gene-WICANDRAFT_35402	WICANDRAFT_35402	hypothetical protein	-1.74204	3.35786e-08	3.45904e-07	yes	down
gene-WICANDRAFT_35891	WICANDRAFT_35891	hypothetical protein	1.65675	3.3781e-08	3.47423e-07	yes	up
gene-WICANDRAFT_26195	WICANDRAFT_26195	hypothetical protein	1.93679	3.42463e-08	3.51636e-07	yes	up
gene-WICANDRAFT_35932	WICANDRAFT_35932	hypothetical protein	-2.11081	3.46587e-08	3.55294e-07	yes	down
gene-WICANDRAFT_86166	WICANDRAFT_86166	hypothetical protein	-1.82167	3.47548e-08	3.55703e-07	yes	down
gene-WICANDRAFT_24972	WICANDRAFT_24972	hypothetical protein	1.87829	3.51063e-08	3.58719e-07	yes	up
gene-WICANDRAFT_64453	WICANDRAFT_64453	hypothetical protein	-2.4659	3.57984e-08	3.65201e-07	yes	down
gene-WICANDRAFT_35547	WICANDRAFT_35547	hypothetical protein	-2.11642	3.78279e-08	3.85285e-07	yes	down
gene-WICANDRAFT_84931	WICANDRAFT_84931	hypothetical protein	2.18801	3.79729e-08	3.86139e-07	yes	up
gene-WICANDRAFT_15953	WICANDRAFT_15953	hypothetical protein	-2.99687	3.87587e-08	3.93498e-07	yes	down
gene-WICANDRAFT_84504	WICANDRAFT_84504	hypothetical protein	3.32176	4.00698e-08	4.06156e-07	yes	up
gene-WICANDRAFT_51403	WICANDRAFT_51403	hypothetical protein	-2.01739	4.07645e-08	4.12536e-07	yes	down
gene-WICANDRAFT_60004	WICANDRAFT_60004	hypothetical protein	-1.77486	4.27181e-08	4.31616e-07	yes	down
gene-WICANDRAFT_84367	WICANDRAFT_84367	hypothetical protein	1.84739	4.31286e-08	4.35069e-07	yes	up
gene-WICANDRAFT_60172	WICANDRAFT_60172	hypothetical protein	1.86252	4.51102e-08	4.54335e-07	yes	up
gene-WICANDRAFT_68455	WICANDRAFT_68455	hypothetical protein	2.02937	4.6819e-08	4.70795e-07	yes	up
gene-WICANDRAFT_65714	WICANDRAFT_65714	hypothetical protein	1.94549	4.83437e-08	4.85355e-07	yes	up
gene-WICANDRAFT_85414	WICANDRAFT_85414	hypothetical protein	-1.84004	4.9518e-08	4.96357e-07	yes	down
gene-WICANDRAFT_66430	WICANDRAFT_66430	hypothetical protein	2.8341	4.98681e-08	4.99075e-07	yes	up
gene-WICANDRAFT_61754	WICANDRAFT_61754	hypothetical protein	-1.97509	5.01217e-08	5.00821e-07	yes	down
gene-WICANDRAFT_78247	WICANDRAFT_78247	hypothetical protein	2.69429	5.15987e-08	5.14766e-07	yes	up
gene-WICANDRAFT_105803	WICANDRAFT_105803	hypothetical protein	-2.39869	5.16899e-08	5.14864e-07	yes	down
gene-WICANDRAFT_34195	WICANDRAFT_34195	hypothetical protein	1.73545	5.36135e-08	5.33185e-07	yes	up
gene-WICANDRAFT_81137	WICANDRAFT_81137	hypothetical protein	-2.44628	5.39763e-08	5.3595e-07	yes	down
gene-WICANDRAFT_24913	WICANDRAFT_24913	hypothetical protein	-1.72903	5.4212e-08	5.37447e-07	yes	down
gene-WICANDRAFT_28517	WICANDRAFT_28517	hypothetical protein	3.37425	5.45434e-08	5.39886e-07	yes	up
gene-WICANDRAFT_82054	WICANDRAFT_82054	hypothetical protein	1.96034	5.53642e-08	5.47154e-07	yes	up
gene-WICANDRAFT_82109	WICANDRAFT_82109	hypothetical protein	-2.04126	5.56822e-08	5.49438e-07	yes	down
gene-WICANDRAFT_80516	WICANDRAFT_80516	hypothetical protein	1.868	5.67753e-08	5.59144e-07	yes	up
gene-WICANDRAFT_38748	WICANDRAFT_38748	hypothetical protein	2.74034	5.68426e-08	5.59144e-07	yes	up
gene-WICANDRAFT_32003	WICANDRAFT_32003	hypothetical protein	1.59687	6.04775e-08	5.93975e-07	yes	up
gene-WICANDRAFT_78967	WICANDRAFT_78967	hypothetical protein	1.66372	6.05878e-08	5.94136e-07	yes	up
gene-WICANDRAFT_40234	WICANDRAFT_40234	hypothetical protein	1.67895	6.21607e-08	6.08617e-07	yes	up
gene-WICANDRAFT_75979	WICANDRAFT_75979	hypothetical protein	-2.02359	6.68293e-08	6.53316e-07	yes	down
gene-WICANDRAFT_31809	WICANDRAFT_31809	hypothetical protein	-1.90453	6.80519e-08	6.64241e-07	yes	down
gene-WICANDRAFT_25521	WICANDRAFT_25521	hypothetical protein	2.15267	6.93108e-08	6.75183e-07	yes	up
gene-WICANDRAFT_75793	WICANDRAFT_75793	hypothetical protein	-2.3307	6.93864e-08	6.75183e-07	yes	down
gene-WICANDRAFT_67507	WICANDRAFT_67507	hypothetical protein	2.39413	7.69901e-08	7.48022e-07	yes	up
gene-WICANDRAFT_23525	WICANDRAFT_23525	hypothetical protein	-2.02575	7.73441e-08	7.50309e-07	yes	down
gene-WICANDRAFT_86548	WICANDRAFT_86548	hypothetical protein	-2.31448	7.84547e-08	7.59917e-07	yes	down
gene-WICANDRAFT_75842	WICANDRAFT_75842	hypothetical protein	4.15278	7.88443e-08	7.62523e-07	yes	up
gene-WICANDRAFT_33279	WICANDRAFT_33279	hypothetical protein	2.17373	7.94417e-08	7.67128e-07	yes	up
gene-WICANDRAFT_91569	WICANDRAFT_91569	hypothetical protein	1.79548	8.08909e-08	7.79932e-07	yes	up
gene-WICANDRAFT_29473	WICANDRAFT_29473	hypothetical protein	-2.00406	8.1663e-08	7.86177e-07	yes	down
gene-WICANDRAFT_58735	WICANDRAFT_58735	hypothetical protein	3.13235	8.35432e-08	8.03056e-07	yes	up
gene-WICANDRAFT_61665	WICANDRAFT_61665	hypothetical protein	1.70727	8.47222e-08	8.13153e-07	yes	up
gene-WICANDRAFT_69570	WICANDRAFT_69570	hypothetical protein	-2.3008	8.54118e-08	8.1853e-07	yes	down
gene-WICANDRAFT_60490	WICANDRAFT_60490	hypothetical protein	2.16495	8.58444e-08	8.21431e-07	yes	up
gene-WICANDRAFT_65585	WICANDRAFT_65585	hypothetical protein	1.976	8.6932e-08	8.30581e-07	yes	up
gene-WICANDRAFT_86643	WICANDRAFT_86643	hypothetical protein	-2.5257	9.01415e-08	8.59947e-07	yes	down
gene-WICANDRAFT_103648	WICANDRAFT_103648	hypothetical protein	-1.93181	9.13064e-08	8.69749e-07	yes	down
gene-WICANDRAFT_31237	WICANDRAFT_31237	hypothetical protein	1.87425	9.45291e-08	8.99093e-07	yes	up
gene-WICANDRAFT_68538	WICANDRAFT_68538	hypothetical protein	-1.79343	9.5842e-08	9.10212e-07	yes	down
gene-WICANDRAFT_79804	WICANDRAFT_79804	hypothetical protein	1.57736	1.00659e-07	9.54529e-07	yes	up
gene-WICANDRAFT_63992	WICANDRAFT_63992	hypothetical protein	1.94017	1.00996e-07	9.56285e-07	yes	up
gene-WICANDRAFT_79553	WICANDRAFT_79553	hypothetical protein	1.59102	1.01173e-07	9.56486e-07	yes	up
gene-WICANDRAFT_32976	WICANDRAFT_32976	hypothetical protein	-2.10691	1.01319e-07	9.56486e-07	yes	down
gene-WICANDRAFT_78210	WICANDRAFT_78210	hypothetical protein	-1.83832	1.0214e-07	9.62795e-07	yes	down
gene-WICANDRAFT_62600	WICANDRAFT_62600	hypothetical protein	4.42903	1.03673e-07	9.75788e-07	yes	up
gene-WICANDRAFT_26283	WICANDRAFT_26283	hypothetical protein	2.46383	1.04486e-07	9.81981e-07	yes	up
gene-WICANDRAFT_34892	WICANDRAFT_34892	hypothetical protein	-2.4755	1.06378e-07	9.9828e-07	yes	down
gene-WICANDRAFT_62607	WICANDRAFT_62607	hypothetical protein	-2.40357	1.07659e-07	1.0088e-06	yes	down
gene-WICANDRAFT_80359	WICANDRAFT_80359	hypothetical protein	2.67007	1.11299e-07	1.04137e-06	yes	up
gene-WICANDRAFT_29613	WICANDRAFT_29613	hypothetical protein	1.99493	1.11783e-07	1.04435e-06	yes	up
gene-WICANDRAFT_33743	WICANDRAFT_33743	hypothetical protein	-1.95587	1.12054e-07	1.04534e-06	yes	down
gene-WICANDRAFT_28966	WICANDRAFT_28966	hypothetical protein	1.96289	1.13613e-07	1.05832e-06	yes	up
gene-WICANDRAFT_29453	WICANDRAFT_29453	hypothetical protein	1.6653	1.15164e-07	1.07097e-06	yes	up
gene-WICANDRAFT_63423	WICANDRAFT_63423	hypothetical protein	3.38846	1.15309e-07	1.07097e-06	yes	up
gene-WICANDRAFT_64943	WICANDRAFT_64943	hypothetical protein	-1.70604	1.20187e-07	1.11435e-06	yes	down
gene-WICANDRAFT_76016	WICANDRAFT_76016	hypothetical protein	-2.05027	1.20333e-07	1.11435e-06	yes	down
gene-WICANDRAFT_94838	WICANDRAFT_94838	hypothetical protein	2.5366	1.26909e-07	1.17354e-06	yes	up
gene-WICANDRAFT_79196	WICANDRAFT_79196	hypothetical protein	-1.93547	1.27725e-07	1.17818e-06	yes	down
gene-WICANDRAFT_30335	WICANDRAFT_30335	hypothetical protein	-1.73615	1.27784e-07	1.17818e-06	yes	down
gene-WICANDRAFT_61567	WICANDRAFT_61567	hypothetical protein	2.02632	1.42834e-07	1.31503e-06	yes	up
gene-WICANDRAFT_85845	WICANDRAFT_85845	hypothetical protein	-2.17318	1.48484e-07	1.36506e-06	yes	down
gene-WICANDRAFT_62136	WICANDRAFT_62136	hypothetical protein	-2.42243	1.50488e-07	1.38147e-06	yes	down
gene-WICANDRAFT_36762	WICANDRAFT_36762	hypothetical protein	1.65964	1.51038e-07	1.38452e-06	yes	up
gene-WICANDRAFT_81984	WICANDRAFT_81984	hypothetical protein	-1.54949	1.52862e-07	1.39921e-06	yes	down
gene-WICANDRAFT_84724	WICANDRAFT_84724	hypothetical protein	-1.71366	1.55589e-07	1.42211e-06	yes	down
gene-WICANDRAFT_60424	WICANDRAFT_60424	hypothetical protein	1.88465	1.63221e-07	1.48972e-06	yes	up
gene-WICANDRAFT_25796	WICANDRAFT_25796	hypothetical protein	-2.25808	1.7471e-07	1.59228e-06	yes	down
gene-WICANDRAFT_83820	WICANDRAFT_83820	hypothetical protein	3.16429	1.81072e-07	1.64788e-06	yes	up
gene-WICANDRAFT_75919	WICANDRAFT_75919	hypothetical protein	1.88918	1.8137e-07	1.64823e-06	yes	up
gene-WICANDRAFT_33066	WICANDRAFT_33066	hypothetical protein	-1.94387	1.85323e-07	1.68173e-06	yes	down
gene-WICANDRAFT_84700	WICANDRAFT_84700	hypothetical protein	-1.43302	1.86173e-07	1.68702e-06	yes	down
gene-WICANDRAFT_27242	WICANDRAFT_27242	hypothetical protein	2.16849	1.90354e-07	1.72244e-06	yes	up
gene-WICANDRAFT_80321	WICANDRAFT_80321	hypothetical protein	3.53125	1.91305e-07	1.72858e-06	yes	up
gene-WICANDRAFT_82195	WICANDRAFT_82195	hypothetical protein	-2.10012	1.95052e-07	1.75992e-06	yes	down
gene-WICANDRAFT_37057	WICANDRAFT_37057	hypothetical protein	5.31691	1.97194e-07	1.77672e-06	yes	up
gene-WICANDRAFT_104335	WICANDRAFT_104335	hypothetical protein	-1.82533	1.98053e-07	1.78191e-06	yes	down
gene-WICANDRAFT_85083	WICANDRAFT_85083	hypothetical protein	-1.91577	1.99921e-07	1.79617e-06	yes	down
gene-WICANDRAFT_78680	WICANDRAFT_78680	hypothetical protein	-1.87435	2.02097e-07	1.81314e-06	yes	down
gene-WICANDRAFT_28661	WICANDRAFT_28661	hypothetical protein	2.02191	2.07032e-07	1.85478e-06	yes	up
gene-WICANDRAFT_83919	WICANDRAFT_83919	hypothetical protein	-2.67831	2.17846e-07	1.9489e-06	yes	down
gene-WICANDRAFT_94093	WICANDRAFT_94093	hypothetical protein	2.06637	2.20233e-07	1.96748e-06	yes	up
gene-WICANDRAFT_65351	WICANDRAFT_65351	hypothetical protein	-1.61033	2.2449e-07	2.00268e-06	yes	down
gene-WICANDRAFT_65681	WICANDRAFT_65681	hypothetical protein	-1.95109	2.29117e-07	2.04108e-06	yes	down
gene-WICANDRAFT_79998	WICANDRAFT_79998	hypothetical protein	-1.69437	2.36766e-07	2.10625e-06	yes	down
gene-WICANDRAFT_33134	WICANDRAFT_33134	hypothetical protein	1.81988	2.4035e-07	2.13513e-06	yes	up
gene-WICANDRAFT_34574	WICANDRAFT_34574	hypothetical protein	-2.11899	2.42199e-07	2.14854e-06	yes	down
gene-WICANDRAFT_92343	WICANDRAFT_92343	hypothetical protein	1.88258	2.4378e-07	2.15954e-06	yes	up
gene-WICANDRAFT_76152	WICANDRAFT_76152	hypothetical protein	1.66545	2.49949e-07	2.21109e-06	yes	up
gene-WICANDRAFT_76986	WICANDRAFT_76986	hypothetical protein	1.96203	2.5089e-07	2.21632e-06	yes	up
gene-WICANDRAFT_27504	WICANDRAFT_27504	hypothetical protein	2.44398	2.52152e-07	2.22435e-06	yes	up
gene-WICANDRAFT_26717	WICANDRAFT_26717	hypothetical protein	-1.65011	2.56012e-07	2.25526e-06	yes	down
gene-WICANDRAFT_82416	WICANDRAFT_82416	hypothetical protein	1.73488	2.64533e-07	2.32708e-06	yes	up
gene-WICANDRAFT_88366	WICANDRAFT_88366	hypothetical protein	1.55877	2.77073e-07	2.43231e-06	yes	up
gene-WICANDRAFT_97621	WICANDRAFT_97621	hypothetical protein	1.78709	2.77264e-07	2.43231e-06	yes	up
gene-WICANDRAFT_84312	WICANDRAFT_84312	hypothetical protein	-1.70333	2.79214e-07	2.44602e-06	yes	down
gene-WICANDRAFT_90573	WICANDRAFT_90573	hypothetical protein	-1.99953	2.93318e-07	2.56603e-06	yes	down
gene-WICANDRAFT_60404	WICANDRAFT_60404	hypothetical protein	-2.67645	2.94264e-07	2.57074e-06	yes	down
gene-WICANDRAFT_36517	WICANDRAFT_36517	hypothetical protein	-1.69386	2.97725e-07	2.59739e-06	yes	down
gene-WICANDRAFT_60143	WICANDRAFT_60143	hypothetical protein	1.94337	3.07103e-07	2.67552e-06	yes	up
gene-WICANDRAFT_57680	WICANDRAFT_57680	hypothetical protein	-1.89766	3.09273e-07	2.69072e-06	yes	down
gene-WICANDRAFT_62546	WICANDRAFT_62546	hypothetical protein	-1.84202	3.16818e-07	2.75257e-06	yes	down
gene-WICANDRAFT_82140	WICANDRAFT_82140	hypothetical protein	1.83658	3.18673e-07	2.76489e-06	yes	up
gene-WICANDRAFT_80745	WICANDRAFT_80745	hypothetical protein	-2.53989	3.23398e-07	2.80205e-06	yes	down
gene-WICANDRAFT_27560	WICANDRAFT_27560	hypothetical protein	1.72273	3.27055e-07	2.82985e-06	yes	up
gene-WICANDRAFT_98752	WICANDRAFT_98752	glycoside hydrolase family 16 protein	1.7145	3.29449e-07	2.84667e-06	yes	up
gene-WICANDRAFT_35796	WICANDRAFT_35796	hypothetical protein	-1.98074	3.31487e-07	2.85997e-06	yes	down
gene-WICANDRAFT_35866	WICANDRAFT_35866	hypothetical protein	-2.13035	3.31892e-07	2.85997e-06	yes	down
gene-WICANDRAFT_82773	WICANDRAFT_82773	hypothetical protein	-1.93093	3.38091e-07	2.90942e-06	yes	down
gene-WICANDRAFT_33850	WICANDRAFT_33850	hypothetical protein	1.66855	3.39558e-07	2.91807e-06	yes	up
gene-WICANDRAFT_25295	WICANDRAFT_25295	hypothetical protein	2.12807	3.41676e-07	2.93229e-06	yes	up
gene-WICANDRAFT_30847	WICANDRAFT_30847	hypothetical protein	-1.85337	3.51786e-07	3.01497e-06	yes	down
gene-WICANDRAFT_96635	WICANDRAFT_96635	hypothetical protein	1.81296	3.58709e-07	3.07014e-06	yes	up
gene-WICANDRAFT_13951	WICANDRAFT_13951	hypothetical protein	-1.86148	3.64847e-07	3.11846e-06	yes	down
gene-WICANDRAFT_76633	WICANDRAFT_76633	hypothetical protein	2.18836	3.68354e-07	3.14418e-06	yes	up
gene-WICANDRAFT_81095	WICANDRAFT_81095	hypothetical protein	2.03973	3.81769e-07	3.2543e-06	yes	up
gene-WICANDRAFT_14781	WICANDRAFT_14781	hypothetical protein	1.69855	3.86619e-07	3.2912e-06	yes	up
gene-WICANDRAFT_59667	WICANDRAFT_59667	hypothetical protein	-2.86075	4.01599e-07	3.41413e-06	yes	down
gene-WICANDRAFT_26854	WICANDRAFT_26854	hypothetical protein	-1.97267	4.13006e-07	3.50639e-06	yes	down
gene-WICANDRAFT_59756	WICANDRAFT_59756	hypothetical protein	1.75223	4.25231e-07	3.60506e-06	yes	up
gene-WICANDRAFT_92562	WICANDRAFT_92562	hypothetical protein	-2.34973	4.25767e-07	3.60506e-06	yes	down
gene-WICANDRAFT_71440	WICANDRAFT_71440	hypothetical protein	-1.53117	4.31063e-07	3.64502e-06	yes	down
gene-WICANDRAFT_82998	WICANDRAFT_82998	hypothetical protein	-2.09147	4.38868e-07	3.70606e-06	yes	down
gene-WICANDRAFT_81943	WICANDRAFT_81943	hypothetical protein	2.30765	4.39836e-07	3.70928e-06	yes	up
gene-WICANDRAFT_64435	WICANDRAFT_64435	hypothetical protein	2.14709	4.41658e-07	3.71513e-06	yes	up
gene-WICANDRAFT_88279	WICANDRAFT_88279	hypothetical protein	2.93577	4.41704e-07	3.71513e-06	yes	up
gene-WICANDRAFT_76431	WICANDRAFT_76431	hypothetical protein	1.4519	4.59171e-07	3.85691e-06	yes	up
gene-WICANDRAFT_92853	WICANDRAFT_92853	hypothetical protein	4.16407	4.8402e-07	4.06025e-06	yes	up
gene-WICANDRAFT_60012	WICANDRAFT_60012	hypothetical protein	-1.75414	4.86151e-07	4.07272e-06	yes	down
gene-WICANDRAFT_83089	WICANDRAFT_83089	hypothetical protein	-2.28112	5.04667e-07	4.22224e-06	yes	down
gene-WICANDRAFT_59499	WICANDRAFT_59499	hypothetical protein	-2.09123	5.1094e-07	4.26908e-06	yes	down
gene-WICANDRAFT_70503	WICANDRAFT_70503	hypothetical protein	-1.71474	5.138e-07	4.28732e-06	yes	down
gene-WICANDRAFT_84897	WICANDRAFT_84897	hypothetical protein	1.86772	5.16408e-07	4.3034e-06	yes	up
gene-WICANDRAFT_65415	WICANDRAFT_65415	hypothetical protein	-1.61143	5.18749e-07	4.31375e-06	yes	down
gene-WICANDRAFT_66891	WICANDRAFT_66891	hypothetical protein	1.69023	5.19014e-07	4.31375e-06	yes	up
gene-WICANDRAFT_33333	WICANDRAFT_33333	hypothetical protein	2.64762	5.23086e-07	4.34189e-06	yes	up
gene-WICANDRAFT_50852	WICANDRAFT_50852	hypothetical protein	1.8448	5.3434e-07	4.42949e-06	yes	up
gene-WICANDRAFT_64605	WICANDRAFT_64605	hypothetical protein	5.08582	5.36752e-07	4.44366e-06	yes	up
gene-WICANDRAFT_63473	WICANDRAFT_63473	hypothetical protein	-2.01844	5.56385e-07	4.59484e-06	yes	down
gene-WICANDRAFT_77815	WICANDRAFT_77815	hypothetical protein	-2.1616	5.56466e-07	4.59484e-06	yes	down
gene-WICANDRAFT_48472	WICANDRAFT_48472	hypothetical protein	-1.51514	5.86743e-07	4.83853e-06	yes	down
gene-WICANDRAFT_12013	WICANDRAFT_12013	hypothetical protein	1.73184	5.88402e-07	4.84044e-06	yes	up
gene-WICANDRAFT_82064	WICANDRAFT_82064	hypothetical protein	-2.45158	5.88506e-07	4.84044e-06	yes	down
gene-WICANDRAFT_62029	WICANDRAFT_62029	hypothetical protein	1.84309	5.94583e-07	4.88407e-06	yes	up
gene-WICANDRAFT_76527	WICANDRAFT_76527	hypothetical protein	1.81605	6.0398e-07	4.95483e-06	yes	up
gene-WICANDRAFT_61966	WICANDRAFT_61966	hypothetical protein	1.75713	6.05458e-07	4.96052e-06	yes	up
gene-WICANDRAFT_79373	WICANDRAFT_79373	hypothetical protein	2.51955	6.14548e-07	5.02848e-06	yes	up
gene-WICANDRAFT_82909	WICANDRAFT_82909	hypothetical protein	1.73261	6.36645e-07	5.20256e-06	yes	up
gene-WICANDRAFT_33946	WICANDRAFT_33946	hypothetical protein	1.82413	6.67593e-07	5.44842e-06	yes	up
gene-WICANDRAFT_40751	WICANDRAFT_40751	hypothetical protein	2.49564	6.90641e-07	5.62926e-06	yes	up
gene-WICANDRAFT_67213	WICANDRAFT_67213	hypothetical protein	1.61969	6.92135e-07	5.63132e-06	yes	up
gene-WICANDRAFT_71466	WICANDRAFT_71466	hypothetical protein	3.19948	6.92675e-07	5.63132e-06	yes	up
gene-WICANDRAFT_12757	WICANDRAFT_12757	hypothetical protein	1.49521	6.97534e-07	5.66354e-06	yes	up
gene-WICANDRAFT_80925	WICANDRAFT_80925	hypothetical protein	1.60927	6.98777e-07	5.66636e-06	yes	up
gene-WICANDRAFT_29640	WICANDRAFT_29640	hypothetical protein	2.53368	6.99811e-07	5.66748e-06	yes	up
gene-WICANDRAFT_49613	WICANDRAFT_49613	hypothetical protein	-2.00745	7.13424e-07	5.77034e-06	yes	down
gene-WICANDRAFT_33654	WICANDRAFT_33654	hypothetical protein	-2.0269	7.45389e-07	6.02118e-06	yes	down
gene-WICANDRAFT_96525	WICANDRAFT_96525	hypothetical protein	-1.85109	7.48362e-07	6.03749e-06	yes	down
gene-WICANDRAFT_83923	WICANDRAFT_83923	hypothetical protein	-6.6879	7.6318e-07	6.14444e-06	yes	down
gene-WICANDRAFT_25335	WICANDRAFT_25335	hypothetical protein	1.69745	7.63562e-07	6.14444e-06	yes	up
gene-WICANDRAFT_93374	WICANDRAFT_93374	hypothetical protein	1.89127	7.65657e-07	6.15347e-06	yes	up
gene-WICANDRAFT_62595	WICANDRAFT_62595	glycosyltransferase family 39 protein	1.47063	7.68924e-07	6.17188e-06	yes	up
gene-WICANDRAFT_99813	WICANDRAFT_99813	hypothetical protein	2.04621	7.7061e-07	6.17758e-06	yes	up
gene-WICANDRAFT_28344	WICANDRAFT_28344	hypothetical protein	-1.97488	7.79857e-07	6.2438e-06	yes	down
gene-WICANDRAFT_77102	WICANDRAFT_77102	hypothetical protein	-1.82803	7.97881e-07	6.38002e-06	yes	down
gene-WICANDRAFT_85399	WICANDRAFT_85399	hypothetical protein	2.98288	8.16261e-07	6.51875e-06	yes	up
gene-WICANDRAFT_27786	WICANDRAFT_27786	hypothetical protein	-2.02171	8.1778e-07	6.52264e-06	yes	down
gene-WICANDRAFT_83310	WICANDRAFT_83310	hypothetical protein	1.59935	8.49902e-07	6.77031e-06	yes	up
gene-WICANDRAFT_78659	WICANDRAFT_78659	hypothetical protein	-2.0965	8.6724e-07	6.89974e-06	yes	down
gene-WICANDRAFT_38392	WICANDRAFT_38392	hypothetical protein	1.41011	8.7116e-07	6.92222e-06	yes	up
gene-WICANDRAFT_60049	WICANDRAFT_60049	hypothetical protein	2.41285	8.96506e-07	7.11468e-06	yes	up
gene-WICANDRAFT_61461	WICANDRAFT_61461	hypothetical protein	-1.70721	8.99016e-07	7.12566e-06	yes	down
gene-WICANDRAFT_82080	WICANDRAFT_82080	hypothetical protein	3.25415	9.01257e-07	7.13448e-06	yes	up
gene-WICANDRAFT_63357	WICANDRAFT_63357	hypothetical protein	-1.98228	9.26084e-07	7.32185e-06	yes	down
gene-WICANDRAFT_27766	WICANDRAFT_27766	carbohydrate-binding module family 19 protein	1.63385	9.2767e-07	7.32523e-06	yes	up
gene-WICANDRAFT_33741	WICANDRAFT_33741	hypothetical protein	3.11318	9.66664e-07	7.62362e-06	yes	up
gene-WICANDRAFT_25009	WICANDRAFT_25009	hypothetical protein	-1.80549	9.88579e-07	7.78112e-06	yes	down
gene-WICANDRAFT_70843	WICANDRAFT_70843	hypothetical protein	1.70077	9.89094e-07	7.78112e-06	yes	up
gene-WICANDRAFT_26469	WICANDRAFT_26469	hypothetical protein	1.81938	9.95036e-07	7.81814e-06	yes	up
gene-WICANDRAFT_25696	WICANDRAFT_25696	hypothetical protein	1.72839	9.96341e-07	7.81868e-06	yes	up
gene-WICANDRAFT_59941	WICANDRAFT_59941	hypothetical protein	2.45274	1.01028e-06	7.91823e-06	yes	up
gene-WICANDRAFT_19742	WICANDRAFT_19742	hypothetical protein	1.90013	1.0145e-06	7.94144e-06	yes	up
gene-WICANDRAFT_78525	WICANDRAFT_78525	hypothetical protein	-1.72292	1.01802e-06	7.95919e-06	yes	down
gene-WICANDRAFT_98149	WICANDRAFT_98149	hypothetical protein	1.93948	1.02448e-06	7.99979e-06	yes	up
gene-WICANDRAFT_83880	WICANDRAFT_83880	hypothetical protein	1.73926	1.03589e-06	8.07895e-06	yes	up
gene-WICANDRAFT_18578	WICANDRAFT_18578	hypothetical protein	-6.11117	1.08187e-06	8.42696e-06	yes	down
gene-WICANDRAFT_60461	WICANDRAFT_60461	hypothetical protein	-1.49195	1.08318e-06	8.42696e-06	yes	down
gene-WICANDRAFT_97639	WICANDRAFT_97639	glycosyltransferase family 15 protein	1.64783	1.08956e-06	8.46614e-06	yes	up
gene-WICANDRAFT_36779	WICANDRAFT_36779	hypothetical protein	-1.61506	1.09291e-06	8.48181e-06	yes	down
gene-WICANDRAFT_48936	WICANDRAFT_48936	hypothetical protein	-2.04574	1.09457e-06	8.48428e-06	yes	down
gene-WICANDRAFT_30278	WICANDRAFT_30278	hypothetical protein	1.88392	1.10295e-06	8.53877e-06	yes	up
gene-WICANDRAFT_90825	WICANDRAFT_90825	hypothetical protein	-1.7202	1.11536e-06	8.62426e-06	yes	down
gene-WICANDRAFT_18769	WICANDRAFT_18769	hypothetical protein	-1.76904	1.1197e-06	8.64724e-06	yes	down
gene-WICANDRAFT_80356	WICANDRAFT_80356	hypothetical protein	1.69309	1.12315e-06	8.66334e-06	yes	up
gene-WICANDRAFT_65985	WICANDRAFT_65985	hypothetical protein	1.69197	1.13863e-06	8.77202e-06	yes	up
gene-WICANDRAFT_57356	WICANDRAFT_57356	hypothetical protein	2.11717	1.15849e-06	8.91419e-06	yes	up
gene-WICANDRAFT_79201	WICANDRAFT_79201	hypothetical protein	-1.71927	1.18822e-06	9.1318e-06	yes	down
gene-WICANDRAFT_36397	WICANDRAFT_36397	hypothetical protein	-2.03537	1.22656e-06	9.40472e-06	yes	down
gene-WICANDRAFT_33513	WICANDRAFT_33513	hypothetical protein	1.80441	1.2267e-06	9.40472e-06	yes	up
gene-WICANDRAFT_83888	WICANDRAFT_83888	hypothetical protein	1.83555	1.23248e-06	9.43754e-06	yes	up
gene-WICANDRAFT_23519	WICANDRAFT_23519	hypothetical protein	2.87605	1.25909e-06	9.62967e-06	yes	up
gene-WICANDRAFT_34979	WICANDRAFT_34979	hypothetical protein	1.76403	1.2639e-06	9.65482e-06	yes	up
gene-WICANDRAFT_85078	WICANDRAFT_85078	hypothetical protein	2.03936	1.28368e-06	9.79409e-06	yes	up
gene-WICANDRAFT_31956	WICANDRAFT_31956	hypothetical protein	1.71837	1.31667e-06	1.00337e-05	yes	up
gene-WICANDRAFT_49815	WICANDRAFT_49815	hypothetical protein	1.69802	1.32989e-06	1.01222e-05	yes	up
gene-WICANDRAFT_59661	WICANDRAFT_59661	hypothetical protein	-1.78679	1.33277e-06	1.01319e-05	yes	down
gene-WICANDRAFT_29895	WICANDRAFT_29895	glycosyltransferase family 3 protein	-1.68486	1.3513e-06	1.02605e-05	yes	down
gene-WICANDRAFT_79026	WICANDRAFT_79026	hypothetical protein	-1.87627	1.36606e-06	1.03601e-05	yes	down
gene-WICANDRAFT_76979	WICANDRAFT_76979	hypothetical protein	4.39603	1.37157e-06	1.03895e-05	yes	up
gene-WICANDRAFT_104752	WICANDRAFT_104752	hypothetical protein	3.10167	1.3761e-06	1.04113e-05	yes	up
gene-WICANDRAFT_16884	WICANDRAFT_16884	hypothetical protein	1.78194	1.38204e-06	1.04437e-05	yes	up
gene-WICANDRAFT_70060	WICANDRAFT_70060	hypothetical protein	-7.55415	1.3876e-06	1.04733e-05	yes	down
gene-WICANDRAFT_27329	WICANDRAFT_27329	hypothetical protein	1.59584	1.40157e-06	1.05661e-05	yes	up
gene-WICANDRAFT_56698	WICANDRAFT_56698	hypothetical protein	-5.33785	1.40447e-06	1.05753e-05	yes	down
gene-WICANDRAFT_12972	WICANDRAFT_12972	hypothetical protein	-1.9384	1.41903e-06	1.06683e-05	yes	down
gene-WICANDRAFT_24853	WICANDRAFT_24853	hypothetical protein	-1.56084	1.42019e-06	1.06683e-05	yes	down
gene-WICANDRAFT_34884	WICANDRAFT_34884	hypothetical protein	1.6676	1.44295e-06	1.08264e-05	yes	up
gene-WICANDRAFT_79327	WICANDRAFT_79327	hypothetical protein	1.5368	1.47614e-06	1.10587e-05	yes	up
gene-WICANDRAFT_54012	WICANDRAFT_54012	hypothetical protein	1.91956	1.4774e-06	1.10587e-05	yes	up
gene-WICANDRAFT_36929	WICANDRAFT_36929	hypothetical protein	-2.26349	1.55001e-06	1.15884e-05	yes	down
gene-WICANDRAFT_85172	WICANDRAFT_85172	hypothetical protein	1.73836	1.61401e-06	1.20527e-05	yes	up
gene-WICANDRAFT_28579	WICANDRAFT_28579	hypothetical protein	1.7744	1.68472e-06	1.25659e-05	yes	up
gene-WICANDRAFT_34169	WICANDRAFT_34169	hypothetical protein	-2.1584	1.70739e-06	1.27199e-05	yes	down
gene-WICANDRAFT_81856	WICANDRAFT_81856	hypothetical protein	3.44137	1.74712e-06	1.30007e-05	yes	up
gene-WICANDRAFT_36180	WICANDRAFT_36180	hypothetical protein	-1.69492	1.78237e-06	1.32474e-05	yes	down
gene-WICANDRAFT_59962	WICANDRAFT_59962	hypothetical protein	-1.89053	1.82408e-06	1.35328e-05	yes	down
gene-WICANDRAFT_29651	WICANDRAFT_29651	hypothetical protein	-1.46214	1.82506e-06	1.35328e-05	yes	down
gene-WICANDRAFT_69634	WICANDRAFT_69634	hypothetical protein	1.69202	1.83895e-06	1.36198e-05	yes	up
gene-WICANDRAFT_79636	WICANDRAFT_79636	hypothetical protein	-2.08704	1.84152e-06	1.3623e-05	yes	down
gene-WICANDRAFT_31506	WICANDRAFT_31506	hypothetical protein	-1.71626	1.85683e-06	1.37202e-05	yes	down
gene-WICANDRAFT_27416	WICANDRAFT_27416	hypothetical protein	1.89834	1.86193e-06	1.37418e-05	yes	up
gene-WICANDRAFT_65261	WICANDRAFT_65261	hypothetical protein	1.41144	1.86634e-06	1.37582e-05	yes	up
gene-WICANDRAFT_83482	WICANDRAFT_83482	hypothetical protein	1.79212	1.91754e-06	1.41193e-05	yes	up
gene-WICANDRAFT_84074	WICANDRAFT_84074	hypothetical protein	1.63463	1.95487e-06	1.43774e-05	yes	up
gene-WICANDRAFT_49178	WICANDRAFT_49178	hypothetical protein	-1.39898	1.96252e-06	1.44169e-05	yes	down
gene-WICANDRAFT_36175	WICANDRAFT_36175	hypothetical protein	1.39135	1.97726e-06	1.45083e-05	yes	up
gene-WICANDRAFT_77170	WICANDRAFT_77170	hypothetical protein	-1.56314	1.98132e-06	1.45213e-05	yes	down
gene-WICANDRAFT_59880	WICANDRAFT_59880	hypothetical protein	-1.62419	2.03575e-06	1.49029e-05	yes	down
gene-WICANDRAFT_85031	WICANDRAFT_85031	hypothetical protein	1.59145	2.06182e-06	1.50673e-05	yes	up
gene-WICANDRAFT_83261	WICANDRAFT_83261	hypothetical protein	1.85264	2.06297e-06	1.50673e-05	yes	up
gene-WICANDRAFT_80022	WICANDRAFT_80022	hypothetical protein	1.45446	2.08282e-06	1.51773e-05	yes	up
gene-WICANDRAFT_83017	WICANDRAFT_83017	hypothetical protein	1.74752	2.08283e-06	1.51773e-05	yes	up
gene-WICANDRAFT_84905	WICANDRAFT_84905	hypothetical protein	-2.35569	2.15018e-06	1.56338e-05	yes	down
gene-WICANDRAFT_63275	WICANDRAFT_63275	hypothetical protein	-1.63993	2.15042e-06	1.56338e-05	yes	down
gene-WICANDRAFT_29443	WICANDRAFT_29443	hypothetical protein	-1.74899	2.16771e-06	1.57414e-05	yes	down
gene-WICANDRAFT_96591	WICANDRAFT_96591	hypothetical protein	-2.1568	2.19956e-06	1.59544e-05	yes	down
gene-WICANDRAFT_82488	WICANDRAFT_82488	hypothetical protein	2.04668	2.21003e-06	1.6012e-05	yes	up
gene-WICANDRAFT_84816	WICANDRAFT_84816	hypothetical protein	-2.21079	2.2264e-06	1.61121e-05	yes	down
gene-WICANDRAFT_30761	WICANDRAFT_30761	hypothetical protein	1.63043	2.29393e-06	1.65818e-05	yes	up
gene-WICANDRAFT_88480	WICANDRAFT_88480	hypothetical protein	1.4685	2.29736e-06	1.65877e-05	yes	up
gene-WICANDRAFT_64740	WICANDRAFT_64740	hypothetical protein	-1.69239	2.36316e-06	1.70433e-05	yes	down
gene-WICANDRAFT_64712	WICANDRAFT_64712	hypothetical protein	-2.04561	2.3761e-06	1.71171e-05	yes	down
gene-WICANDRAFT_84747	WICANDRAFT_84747	hypothetical protein	1.94117	2.38799e-06	1.71832e-05	yes	up
gene-WICANDRAFT_35719	WICANDRAFT_35719	glycosyltransferase family 35 protein	-1.68039	2.40297e-06	1.72713e-05	yes	down
gene-WICANDRAFT_67399	WICANDRAFT_67399	hypothetical protein	-2.52028	2.43966e-06	1.75151e-05	yes	down
gene-WICANDRAFT_91135	WICANDRAFT_91135	hypothetical protein	1.64873	2.45087e-06	1.75633e-05	yes	up
gene-WICANDRAFT_86090	WICANDRAFT_86090	hypothetical protein	-1.64155	2.45192e-06	1.75633e-05	yes	down
gene-WICANDRAFT_35260	WICANDRAFT_35260	hypothetical protein	2.02923	2.46712e-06	1.76522e-05	yes	up
gene-WICANDRAFT_33328	WICANDRAFT_33328	hypothetical protein	2.17858	2.491e-06	1.78029e-05	yes	up
gene-WICANDRAFT_12386	WICANDRAFT_12386	hypothetical protein	-1.5083	2.56176e-06	1.8288e-05	yes	down
gene-WICANDRAFT_36937	WICANDRAFT_36937	hypothetical protein	1.53405	2.59381e-06	1.84959e-05	yes	up
gene-WICANDRAFT_94176	WICANDRAFT_94176	hypothetical protein	-1.36152	2.63468e-06	1.87661e-05	yes	down
gene-WICANDRAFT_94696	WICANDRAFT_94696	hypothetical protein	-1.71251	2.67473e-06	1.903e-05	yes	down
gene-WICANDRAFT_60880	WICANDRAFT_60880	hypothetical protein	-1.60361	2.68415e-06	1.90756e-05	yes	down
gene-WICANDRAFT_105596	WICANDRAFT_105596	hypothetical protein	1.47666	2.69792e-06	1.91519e-05	yes	up
gene-WICANDRAFT_81519	WICANDRAFT_81519	hypothetical protein	-2.17897	2.70534e-06	1.9183e-05	yes	down
gene-WICANDRAFT_66046	WICANDRAFT_66046	hypothetical protein	-1.79277	2.71855e-06	1.92552e-05	yes	down
gene-WICANDRAFT_34134	WICANDRAFT_34134	hypothetical protein	2.00141	2.81299e-06	1.99018e-05	yes	up
gene-WICANDRAFT_27794	WICANDRAFT_27794	hypothetical protein	1.88085	2.82565e-06	1.9969e-05	yes	up
gene-WICANDRAFT_62741	WICANDRAFT_62741	hypothetical protein	-1.92747	2.84142e-06	2.0058e-05	yes	down
gene-WICANDRAFT_33924	WICANDRAFT_33924	hypothetical protein	1.75835	2.87501e-06	2.02696e-05	yes	up
gene-WICANDRAFT_82276	WICANDRAFT_82276	hypothetical protein	-1.86378	2.87781e-06	2.02696e-05	yes	down
gene-WICANDRAFT_37783	WICANDRAFT_37783	hypothetical protein	1.69057	2.89686e-06	2.03811e-05	yes	up
gene-WICANDRAFT_63773	WICANDRAFT_63773	hypothetical protein	-1.48064	2.90372e-06	2.04067e-05	yes	down
gene-WICANDRAFT_77829	WICANDRAFT_77829	hypothetical protein	2.59552	2.9376e-06	2.06219e-05	yes	up
gene-WICANDRAFT_16381	WICANDRAFT_16381	hypothetical protein	-2.39195	2.9582e-06	2.07435e-05	yes	down
gene-WICANDRAFT_71483	WICANDRAFT_71483	hypothetical protein	-1.59881	3.00745e-06	2.10654e-05	yes	down
gene-WICANDRAFT_53559	WICANDRAFT_53559	hypothetical protein	-1.64117	3.03843e-06	2.12589e-05	yes	down
gene-WICANDRAFT_76095	WICANDRAFT_76095	hypothetical protein	-1.73773	3.05068e-06	2.1321e-05	yes	down
gene-WICANDRAFT_25953	WICANDRAFT_25953	hypothetical protein	-1.65586	3.13943e-06	2.19171e-05	yes	down
gene-WICANDRAFT_65898	WICANDRAFT_65898	hypothetical protein	2.11387	3.17347e-06	2.21303e-05	yes	up
gene-WICANDRAFT_29852	WICANDRAFT_29852	hypothetical protein	2.4438	3.19131e-06	2.22302e-05	yes	up
gene-WICANDRAFT_85136	WICANDRAFT_85136	hypothetical protein	-1.56107	3.23281e-06	2.24945e-05	yes	down
gene-WICANDRAFT_64482	WICANDRAFT_64482	hypothetical protein	-1.50794	3.29874e-06	2.2928e-05	yes	down
gene-WICANDRAFT_79430	WICANDRAFT_79430	hypothetical protein	1.61521	3.30308e-06	2.2933e-05	yes	up
gene-WICANDRAFT_27218	WICANDRAFT_27218	hypothetical protein	1.89071	3.37261e-06	2.33901e-05	yes	up
gene-WICANDRAFT_77342	WICANDRAFT_77342	hypothetical protein	2.21787	3.38019e-06	2.3417e-05	yes	up
gene-WICANDRAFT_64180	WICANDRAFT_64180	hypothetical protein	-1.65092	3.39431e-06	2.34891e-05	yes	down
gene-WICANDRAFT_80629	WICANDRAFT_80629	hypothetical protein	1.85503	3.40829e-06	2.35601e-05	yes	up
gene-WICANDRAFT_29653	WICANDRAFT_29653	hypothetical protein	-2.111	3.54167e-06	2.44553e-05	yes	down
gene-WICANDRAFT_62439	WICANDRAFT_62439	hypothetical protein	-1.5614	3.54584e-06	2.44574e-05	yes	down
gene-WICANDRAFT_84977	WICANDRAFT_84977	hypothetical protein	1.25386	3.55659e-06	2.45049e-05	yes	up
gene-WICANDRAFT_78339	WICANDRAFT_78339	hypothetical protein	-1.73549	3.56166e-06	2.45131e-05	yes	down
gene-WICANDRAFT_31602	WICANDRAFT_31602	hypothetical protein	-2.09702	3.63914e-06	2.49944e-05	yes	down
gene-WICANDRAFT_30108	WICANDRAFT_30108	hypothetical protein	1.58271	3.63951e-06	2.49944e-05	yes	up
gene-WICANDRAFT_26034	WICANDRAFT_26034	hypothetical protein	1.75345	3.6852e-06	2.52808e-05	yes	up
gene-WICANDRAFT_93984	WICANDRAFT_93984	hypothetical protein	2.1451	3.70233e-06	2.53708e-05	yes	up
gene-WICANDRAFT_65820	WICANDRAFT_65820	hypothetical protein	-2.17424	3.72658e-06	2.55093e-05	yes	down
gene-WICANDRAFT_87743	WICANDRAFT_87743	hypothetical protein	1.63241	3.81482e-06	2.60851e-05	yes	up
gene-WICANDRAFT_66926	WICANDRAFT_66926	hypothetical protein	2.21813	3.8256e-06	2.61306e-05	yes	up
gene-WICANDRAFT_80299	WICANDRAFT_80299	hypothetical protein	3.65588	4.10861e-06	2.80334e-05	yes	up
gene-WICANDRAFT_48219	WICANDRAFT_48219	hypothetical protein	-1.77476	4.14311e-06	2.82384e-05	yes	down
gene-WICANDRAFT_63700	WICANDRAFT_63700	hypothetical protein	-1.82872	4.31399e-06	2.93713e-05	yes	down
gene-WICANDRAFT_34034	WICANDRAFT_34034	carbohydrate esterase family 1 protein	-1.71405	4.44345e-06	3.02203e-05	yes	down
gene-WICANDRAFT_92657	WICANDRAFT_92657	hypothetical protein	1.71001	4.48108e-06	3.04434e-05	yes	up
gene-WICANDRAFT_29292	WICANDRAFT_29292	hypothetical protein	1.52398	4.53817e-06	3.07982e-05	yes	up
gene-WICANDRAFT_27621	WICANDRAFT_27621	hypothetical protein	-2.03497	4.57241e-06	3.09973e-05	yes	down
gene-WICANDRAFT_63315	WICANDRAFT_63315	hypothetical protein	1.69194	4.6075e-06	3.12018e-05	yes	up
gene-WICANDRAFT_61066	WICANDRAFT_61066	hypothetical protein	4.5399	4.73388e-06	3.20233e-05	yes	up
gene-WICANDRAFT_32679	WICANDRAFT_32679	hypothetical protein	1.47495	4.84199e-06	3.27197e-05	yes	up
gene-WICANDRAFT_104549	WICANDRAFT_104549	hypothetical protein	-2.10038	4.85561e-06	3.27767e-05	yes	down
gene-WICANDRAFT_35373	WICANDRAFT_35373	hypothetical protein	1.92347	4.94178e-06	3.33228e-05	yes	up
gene-WICANDRAFT_31761	WICANDRAFT_31761	hypothetical protein	-1.85383	4.96386e-06	3.3436e-05	yes	down
gene-WICANDRAFT_62407	WICANDRAFT_62407	hypothetical protein	-1.70716	5.12351e-06	3.44747e-05	yes	down
gene-WICANDRAFT_30892	WICANDRAFT_30892	hypothetical protein	-1.91354	5.27977e-06	3.54884e-05	yes	down
gene-WICANDRAFT_53246	WICANDRAFT_53246	hypothetical protein	-1.90475	5.3437e-06	3.58799e-05	yes	down
gene-WICANDRAFT_24823	WICANDRAFT_24823	hypothetical protein	-1.61412	5.42515e-06	3.63882e-05	yes	down
gene-WICANDRAFT_62695	WICANDRAFT_62695	hypothetical protein	1.72017	5.54336e-06	3.71417e-05	yes	up
gene-WICANDRAFT_90671	WICANDRAFT_90671	hypothetical protein	1.57839	5.5976e-06	3.74654e-05	yes	up
gene-WICANDRAFT_78476	WICANDRAFT_78476	hypothetical protein	-1.81146	5.73084e-06	3.83167e-05	yes	down
gene-WICANDRAFT_80486	WICANDRAFT_80486	hypothetical protein	1.73604	5.85059e-06	3.9076e-05	yes	up
gene-WICANDRAFT_64323	WICANDRAFT_64323	hypothetical protein	-2.04974	5.89463e-06	3.93286e-05	yes	down
gene-WICANDRAFT_70358	WICANDRAFT_70358	hypothetical protein	-1.31774	6.00678e-06	4.00347e-05	yes	down
gene-WICANDRAFT_62928	WICANDRAFT_62928	hypothetical protein	1.29957	6.10527e-06	4.06483e-05	yes	up
gene-WICANDRAFT_28286	WICANDRAFT_28286	hypothetical protein	2.56245	6.22718e-06	4.14163e-05	yes	up
gene-WICANDRAFT_75791	WICANDRAFT_75791	hypothetical protein	-2.64378	6.37571e-06	4.23596e-05	yes	down
gene-WICANDRAFT_81884	WICANDRAFT_81884	hypothetical protein	1.71016	6.43231e-06	4.26908e-05	yes	up
gene-WICANDRAFT_60904	WICANDRAFT_60904	hypothetical protein	1.94615	6.47635e-06	4.29381e-05	yes	up
gene-WICANDRAFT_16864	WICANDRAFT_16864	hypothetical protein	-1.70354	6.49684e-06	4.30141e-05	yes	down
gene-WICANDRAFT_34021	WICANDRAFT_34021	hypothetical protein	1.45363	6.50142e-06	4.30141e-05	yes	up
gene-WICANDRAFT_52965	WICANDRAFT_52965	hypothetical protein	1.97318	6.52002e-06	4.3072e-05	yes	up
gene-WICANDRAFT_62445	WICANDRAFT_62445	hypothetical protein	-1.81774	6.52379e-06	4.3072e-05	yes	down
gene-WICANDRAFT_26809	WICANDRAFT_26809	hypothetical protein	-1.67639	6.65558e-06	4.38963e-05	yes	down
gene-WICANDRAFT_61764	WICANDRAFT_61764	hypothetical protein	1.60288	6.7667e-06	4.45827e-05	yes	up
gene-WICANDRAFT_76009	WICANDRAFT_76009	hypothetical protein	1.41336	7.04841e-06	4.63904e-05	yes	up
gene-WICANDRAFT_22747	WICANDRAFT_22747	hypothetical protein	1.77818	7.24179e-06	4.76136e-05	yes	up
gene-WICANDRAFT_80466	WICANDRAFT_80466	hypothetical protein	1.85908	7.34779e-06	4.82035e-05	yes	up
gene-WICANDRAFT_75772	WICANDRAFT_75772	hypothetical protein	-1.42698	7.3504e-06	4.82035e-05	yes	down
gene-WICANDRAFT_17625	WICANDRAFT_17625	hypothetical protein	1.77815	7.35436e-06	4.82035e-05	yes	up
gene-WICANDRAFT_79472	WICANDRAFT_79472	hypothetical protein	1.48867	7.38536e-06	4.83565e-05	yes	up
gene-WICANDRAFT_64404	WICANDRAFT_64404	hypothetical protein	-1.62747	7.42236e-06	4.85485e-05	yes	down
gene-WICANDRAFT_26878	WICANDRAFT_26878	hypothetical protein	1.88226	7.436e-06	4.85555e-05	yes	up
gene-WICANDRAFT_30820	WICANDRAFT_30820	hypothetical protein	2.02863	7.43878e-06	4.85555e-05	yes	up
gene-WICANDRAFT_19926	WICANDRAFT_19926	hypothetical protein	-2.22205	7.48012e-06	4.8775e-05	yes	down
gene-WICANDRAFT_34824	WICANDRAFT_34824	hypothetical protein	1.47708	7.4948e-06	4.88204e-05	yes	up
gene-WICANDRAFT_64804	WICANDRAFT_64804	hypothetical protein	-1.75912	7.6894e-06	5.00365e-05	yes	down
gene-WICANDRAFT_92286	WICANDRAFT_92286	hypothetical protein	-1.59705	7.71532e-06	5.01535e-05	yes	down
gene-WICANDRAFT_79165	WICANDRAFT_79165	hypothetical protein	1.38959	7.85914e-06	5.1036e-05	yes	up
gene-WICANDRAFT_69537	WICANDRAFT_69537	hypothetical protein	1.69611	7.92606e-06	5.14178e-05	yes	up
gene-WICANDRAFT_30293	WICANDRAFT_30293	hypothetical protein	-1.67019	8.01945e-06	5.19703e-05	yes	down
gene-WICANDRAFT_51146	WICANDRAFT_51146	hypothetical protein	-1.70166	8.13203e-06	5.2646e-05	yes	down
gene-WICANDRAFT_87143	WICANDRAFT_87143	hypothetical protein	-1.4737	8.19642e-06	5.30085e-05	yes	down
gene-WICANDRAFT_64851	WICANDRAFT_64851	hypothetical protein	-1.3528	8.26829e-06	5.34187e-05	yes	down
gene-WICANDRAFT_61361	WICANDRAFT_61361	hypothetical protein	1.47982	8.79972e-06	5.67941e-05	yes	up
gene-WICANDRAFT_70122	WICANDRAFT_70122	hypothetical protein	2.02874	8.81947e-06	5.68636e-05	yes	up
gene-WICANDRAFT_82711	WICANDRAFT_82711	hypothetical protein	1.31901	8.93332e-06	5.7539e-05	yes	up
gene-WICANDRAFT_65665	WICANDRAFT_65665	hypothetical protein	1.52829	8.94633e-06	5.75641e-05	yes	up
gene-WICANDRAFT_61406	WICANDRAFT_61406	hypothetical protein	1.57317	8.98581e-06	5.77594e-05	yes	up
gene-WICANDRAFT_77761	WICANDRAFT_77761	hypothetical protein	3.73274	9.05064e-06	5.8117e-05	yes	up
gene-WICANDRAFT_36591	WICANDRAFT_36591	hypothetical protein	-1.56217	9.25871e-06	5.93599e-05	yes	down
gene-WICANDRAFT_35880	WICANDRAFT_35880	hypothetical protein	-1.4306	9.26296e-06	5.93599e-05	yes	down
gene-WICANDRAFT_69322	WICANDRAFT_69322	hypothetical protein	-1.72057	9.40575e-06	6.0214e-05	yes	down
gene-WICANDRAFT_79676	WICANDRAFT_79676	hypothetical protein	-1.38492	9.61164e-06	6.14698e-05	yes	down
gene-WICANDRAFT_28583	WICANDRAFT_28583	hypothetical protein	-2.05188	9.68616e-06	6.18838e-05	yes	down
gene-WICANDRAFT_55064	WICANDRAFT_55064	hypothetical protein	1.51408	9.92907e-06	6.33647e-05	yes	up
gene-WICANDRAFT_92856	WICANDRAFT_92856	hypothetical protein	-2.57643	9.93798e-06	6.33647e-05	yes	down
gene-WICANDRAFT_79588	WICANDRAFT_79588	hypothetical protein	-5.93182	9.98484e-06	6.35766e-05	yes	down
gene-WICANDRAFT_45943	WICANDRAFT_45943	hypothetical protein	1.30243	9.99133e-06	6.35766e-05	yes	up
gene-WICANDRAFT_25043	WICANDRAFT_25043	hypothetical protein	-2.50999	1.00279e-05	6.3745e-05	yes	down
gene-WICANDRAFT_40810	WICANDRAFT_40810	hypothetical protein	1.52782	1.00887e-05	6.40671e-05	yes	up
gene-WICANDRAFT_51305	WICANDRAFT_51305	hypothetical protein	-1.4984	1.01363e-05	6.42828e-05	yes	down
gene-WICANDRAFT_57188	WICANDRAFT_57188	hypothetical protein	-1.64661	1.0143e-05	6.42828e-05	yes	down
gene-WICANDRAFT_90564	WICANDRAFT_90564	hypothetical protein	-1.7413	1.02043e-05	6.46069e-05	yes	down
gene-WICANDRAFT_61618	WICANDRAFT_61618	hypothetical protein	6.49417	1.02152e-05	6.4611e-05	yes	up
gene-WICANDRAFT_69651	WICANDRAFT_69651	hypothetical protein	-2.02908	1.02796e-05	6.49538e-05	yes	down
gene-WICANDRAFT_30318	WICANDRAFT_30318	hypothetical protein	4.70018	1.03812e-05	6.55298e-05	yes	up
gene-WICANDRAFT_36229	WICANDRAFT_36229	hypothetical protein	-1.99039	1.04951e-05	6.61829e-05	yes	down
gene-WICANDRAFT_94806	WICANDRAFT_94806	hypothetical protein	2.56809	1.1064e-05	6.97008e-05	yes	up
gene-WICANDRAFT_24923	WICANDRAFT_24923	hypothetical protein	-2.21827	1.13087e-05	7.11717e-05	yes	down
gene-WICANDRAFT_15090	WICANDRAFT_15090	hypothetical protein	-1.64858	1.15927e-05	7.28865e-05	yes	down
gene-WICANDRAFT_76067	WICANDRAFT_76067	hypothetical protein	1.59164	1.18744e-05	7.45836e-05	yes	up
gene-WICANDRAFT_86031	WICANDRAFT_86031	hypothetical protein	-1.74163	1.19047e-05	7.46999e-05	yes	down
gene-WICANDRAFT_63290	WICANDRAFT_63290	hypothetical protein	1.69311	1.19667e-05	7.50141e-05	yes	up
gene-WICANDRAFT_78194	WICANDRAFT_78194	hypothetical protein	1.40821	1.19928e-05	7.51034e-05	yes	up
gene-WICANDRAFT_78322	WICANDRAFT_78322	hypothetical protein	-1.50665	1.24233e-05	7.77226e-05	yes	down
gene-WICANDRAFT_33356	WICANDRAFT_33356	hypothetical protein	1.91868	1.24916e-05	7.80726e-05	yes	up
gene-WICANDRAFT_30501	WICANDRAFT_30501	hypothetical protein	-1.24697	1.25091e-05	7.81049e-05	yes	down
gene-WICANDRAFT_24646	WICANDRAFT_24646	hypothetical protein	-1.95691	1.26259e-05	7.87563e-05	yes	down
gene-WICANDRAFT_35661	WICANDRAFT_35661	hypothetical protein	2.26588	1.27136e-05	7.92254e-05	yes	up
gene-WICANDRAFT_103352	WICANDRAFT_103352	hypothetical protein	2.23896	1.2743e-05	7.93302e-05	yes	up
gene-WICANDRAFT_67332	WICANDRAFT_67332	hypothetical protein	-1.31542	1.27962e-05	7.95832e-05	yes	down
gene-WICANDRAFT_77460	WICANDRAFT_77460	hypothetical protein	-1.95177	1.31222e-05	8.15305e-05	yes	down
gene-WICANDRAFT_60882	WICANDRAFT_60882	hypothetical protein	-1.40848	1.33286e-05	8.2679e-05	yes	down
gene-WICANDRAFT_32809	WICANDRAFT_32809	hypothetical protein	1.41877	1.33332e-05	8.2679e-05	yes	up
gene-WICANDRAFT_91705	WICANDRAFT_91705	hypothetical protein	-1.42007	1.34846e-05	8.35356e-05	yes	down
gene-WICANDRAFT_88393	WICANDRAFT_88393	hypothetical protein	-1.55174	1.35675e-05	8.39673e-05	yes	down
gene-WICANDRAFT_78243	WICANDRAFT_78243	hypothetical protein	1.66371	1.36017e-05	8.40966e-05	yes	up
gene-WICANDRAFT_61453	WICANDRAFT_61453	hypothetical protein	-1.94572	1.36282e-05	8.41781e-05	yes	down
gene-WICANDRAFT_93605	WICANDRAFT_93605	hypothetical protein	-1.73261	1.36521e-05	8.42434e-05	yes	down
gene-WICANDRAFT_78171	WICANDRAFT_78171	hypothetical protein	-1.60921	1.36751e-05	8.4303e-05	yes	down
gene-WICANDRAFT_19825	WICANDRAFT_19825	hypothetical protein	1.32409	1.37118e-05	8.44469e-05	yes	up
gene-WICANDRAFT_36566	WICANDRAFT_36566	hypothetical protein	3.47837	1.37834e-05	8.48054e-05	yes	up
gene-WICANDRAFT_61739	WICANDRAFT_61739	hypothetical protein	1.82086	1.39604e-05	8.5811e-05	yes	up
gene-WICANDRAFT_93950	WICANDRAFT_93950	hypothetical protein	2.34483	1.41275e-05	8.67537e-05	yes	up
gene-WICANDRAFT_84757	WICANDRAFT_84757	hypothetical protein	1.58318	1.41854e-05	8.70248e-05	yes	up
gene-WICANDRAFT_78478	WICANDRAFT_78478	hypothetical protein	1.40043	1.43045e-05	8.76708e-05	yes	up
gene-WICANDRAFT_76490	WICANDRAFT_76490	hypothetical protein	-1.32928	1.46583e-05	8.97522e-05	yes	down
gene-WICANDRAFT_33676	WICANDRAFT_33676	hypothetical protein	-1.48996	1.47699e-05	9.0348e-05	yes	down
gene-WICANDRAFT_15902	WICANDRAFT_15902	hypothetical protein	2.72463	1.48474e-05	9.07341e-05	yes	up
gene-WICANDRAFT_62210	WICANDRAFT_62210	hypothetical protein	1.68051	1.49389e-05	9.1205e-05	yes	up
gene-WICANDRAFT_94178	WICANDRAFT_94178	hypothetical protein	4.34255	1.50601e-05	9.18567e-05	yes	up
gene-WICANDRAFT_78238	WICANDRAFT_78238	hypothetical protein	-1.35991	1.50982e-05	9.20001e-05	yes	down
gene-WICANDRAFT_65360	WICANDRAFT_65360	hypothetical protein	2.44759	1.52051e-05	9.25621e-05	yes	up
gene-WICANDRAFT_82427	WICANDRAFT_82427	hypothetical protein	1.46065	1.52938e-05	9.29742e-05	yes	up
gene-WICANDRAFT_81413	WICANDRAFT_81413	carbohydrate-binding module family 43 protein	1.448	1.53148e-05	9.29742e-05	yes	up
gene-WICANDRAFT_91517	WICANDRAFT_91517	hypothetical protein	3.1683	1.53211e-05	9.29742e-05	yes	up
gene-WICANDRAFT_59675	WICANDRAFT_59675	hypothetical protein	1.59649	1.53316e-05	9.29742e-05	yes	up
gene-WICANDRAFT_65500	WICANDRAFT_65500	hypothetical protein	1.96662	1.58649e-05	9.61161e-05	yes	up
gene-WICANDRAFT_92869	WICANDRAFT_92869	hypothetical protein	-1.89154	1.5926e-05	9.63941e-05	yes	down
gene-WICANDRAFT_25071	WICANDRAFT_25071	hypothetical protein	2.41525	1.59542e-05	9.64727e-05	yes	up
gene-WICANDRAFT_60570	WICANDRAFT_60570	hypothetical protein	1.36035	1.61641e-05	9.76484e-05	yes	up
gene-WICANDRAFT_105632	WICANDRAFT_105632	hypothetical protein	1.552	1.62286e-05	9.79447e-05	yes	up
gene-WICANDRAFT_59728	WICANDRAFT_59728	hypothetical protein	-1.44582	1.62926e-05	9.82372e-05	yes	down
gene-WICANDRAFT_84200	WICANDRAFT_84200	hypothetical protein	-1.98654	1.64267e-05	9.8951e-05	yes	down
gene-WICANDRAFT_106934	WICANDRAFT_106934	hypothetical protein	1.8476	1.65338e-05	9.9486e-05	yes	up
gene-WICANDRAFT_25656	WICANDRAFT_25656	hypothetical protein	-2.39662	1.65469e-05	9.9486e-05	yes	down
gene-WICANDRAFT_34643	WICANDRAFT_34643	hypothetical protein	-1.48135	1.70184e-05	0.000102224	yes	down
gene-WICANDRAFT_31479	WICANDRAFT_31479	hypothetical protein	2.0642	1.72106e-05	0.00010328	yes	up
gene-WICANDRAFT_34214	WICANDRAFT_34214	hypothetical protein	1.60171	1.75509e-05	0.000105222	yes	up
gene-WICANDRAFT_25457	WICANDRAFT_25457	hypothetical protein	1.50835	1.80602e-05	0.000108173	yes	up
gene-WICANDRAFT_66725	WICANDRAFT_66725	hypothetical protein	1.66874	1.81125e-05	0.000108384	yes	up
gene-WICANDRAFT_80346	WICANDRAFT_80346	hypothetical protein	1.53158	1.81596e-05	0.000108563	yes	up
gene-WICANDRAFT_24632	WICANDRAFT_24632	hypothetical protein	4.38638	1.84715e-05	0.000110323	yes	up
gene-WICANDRAFT_29098	WICANDRAFT_29098	hypothetical protein	-1.3192	1.89578e-05	0.000113121	yes	down
gene-WICANDRAFT_82180	WICANDRAFT_82180	hypothetical protein	-1.39149	1.93492e-05	0.000115347	yes	down
gene-WICANDRAFT_15673	WICANDRAFT_15673	hypothetical protein	-1.49368	1.93745e-05	0.00011539	yes	down
gene-WICANDRAFT_90300	WICANDRAFT_90300	hypothetical protein	1.40944	1.96897e-05	0.000117156	yes	up
gene-WICANDRAFT_78856	WICANDRAFT_78856	hypothetical protein	-1.66807	2.01792e-05	0.000119956	yes	down
gene-WICANDRAFT_35199	WICANDRAFT_35199	hypothetical protein	1.41317	2.1049e-05	0.000125009	yes	up
gene-WICANDRAFT_97792	WICANDRAFT_97792	hypothetical protein	1.83463	2.12721e-05	0.000126216	yes	up
gene-WICANDRAFT_30589	WICANDRAFT_30589	hypothetical protein	-1.45878	2.21214e-05	0.000131116	yes	down
gene-WICANDRAFT_28175	WICANDRAFT_28175	hypothetical protein	-1.36201	2.21395e-05	0.000131116	yes	down
gene-WICANDRAFT_62397	WICANDRAFT_62397	hypothetical protein	-1.66104	2.23555e-05	0.000132272	yes	down
gene-WICANDRAFT_60748	WICANDRAFT_60748	hypothetical protein	-1.34083	2.29289e-05	0.000135538	yes	down
gene-WICANDRAFT_90121	WICANDRAFT_90121	hypothetical protein	-1.48311	2.29597e-05	0.000135593	yes	down
gene-WICANDRAFT_87742	WICANDRAFT_87742	hypothetical protein	1.43351	2.31068e-05	0.000136334	yes	up
gene-WICANDRAFT_68886	WICANDRAFT_68886	hypothetical protein	-1.54765	2.33069e-05	0.000137387	yes	down
gene-WICANDRAFT_77651	WICANDRAFT_77651	hypothetical protein	-1.63773	2.34895e-05	0.000138334	yes	down
gene-WICANDRAFT_30155	WICANDRAFT_30155	hypothetical protein	1.58513	2.37593e-05	0.000139793	yes	up
gene-WICANDRAFT_65575	WICANDRAFT_65575	hypothetical protein	1.85941	2.38236e-05	0.000140041	yes	up
gene-WICANDRAFT_35243	WICANDRAFT_35243	hypothetical protein	-1.94217	2.41667e-05	0.000141926	yes	down
gene-WICANDRAFT_79545	WICANDRAFT_79545	hypothetical protein	1.77307	2.48541e-05	0.000145828	yes	up
gene-WICANDRAFT_83246	WICANDRAFT_83246	hypothetical protein	1.35596	2.52381e-05	0.000147944	yes	up
gene-WICANDRAFT_87386	WICANDRAFT_87386	hypothetical protein	-1.18667	2.52905e-05	0.000148104	yes	down
gene-WICANDRAFT_36267	WICANDRAFT_36267	hypothetical protein	-1.33978	2.53124e-05	0.000148104	yes	down
gene-WICANDRAFT_25325	WICANDRAFT_25325	hypothetical protein	-1.46525	2.5423e-05	0.000148536	yes	down
gene-WICANDRAFT_91745	WICANDRAFT_91745	hypothetical protein	-1.19694	2.54332e-05	0.000148536	yes	down
gene-WICANDRAFT_63636	WICANDRAFT_63636	hypothetical protein	-1.65565	2.59106e-05	0.000151185	yes	down
gene-WICANDRAFT_66765	WICANDRAFT_66765	hypothetical protein	-1.35704	2.6106e-05	0.000152185	yes	down
gene-WICANDRAFT_91776	WICANDRAFT_91776	hypothetical protein	1.428	2.61773e-05	0.00015246	yes	up
gene-WICANDRAFT_91352	WICANDRAFT_91352	hypothetical protein	-1.58898	2.62852e-05	0.000152948	yes	down
gene-WICANDRAFT_80940	WICANDRAFT_80940	hypothetical protein	-1.37025	2.63842e-05	0.000153382	yes	down
gene-WICANDRAFT_80282	WICANDRAFT_80282	hypothetical protein	-1.44437	2.67652e-05	0.000155454	yes	down
gene-WICANDRAFT_12963	WICANDRAFT_12963	hypothetical protein	-1.25472	2.70659e-05	0.000157057	yes	down
gene-WICANDRAFT_83922	WICANDRAFT_83922	hypothetical protein	-2.13527	2.75104e-05	0.00015949	yes	down
gene-WICANDRAFT_86082	WICANDRAFT_86082	hypothetical protein	-1.37475	2.75807e-05	0.000159751	yes	down
gene-WICANDRAFT_20540	WICANDRAFT_20540	hypothetical protein	1.55694	2.76675e-05	0.000160107	yes	up
gene-WICANDRAFT_83408	WICANDRAFT_83408	carbohydrate-binding module family 21 protein	-2.3532	2.79655e-05	0.000161684	yes	down
gene-WICANDRAFT_35791	WICANDRAFT_35791	hypothetical protein	1.62774	2.88044e-05	0.000166381	yes	up
gene-WICANDRAFT_34084	WICANDRAFT_34084	hypothetical protein	1.80195	2.91694e-05	0.000168199	yes	up
gene-WICANDRAFT_62729	WICANDRAFT_62729	hypothetical protein	-1.95023	2.91721e-05	0.000168199	yes	down
gene-WICANDRAFT_78540	WICANDRAFT_78540	hypothetical protein	-2.55463	2.93346e-05	0.000168981	yes	down
gene-WICANDRAFT_60259	WICANDRAFT_60259	hypothetical protein	1.53015	2.95566e-05	0.000170105	yes	up
gene-WICANDRAFT_77549	WICANDRAFT_77549	hypothetical protein	-1.37719	2.9638e-05	0.000170419	yes	down
gene-WICANDRAFT_78825	WICANDRAFT_78825	hypothetical protein	1.47599	3.0001e-05	0.000172349	yes	up
gene-WICANDRAFT_62438	WICANDRAFT_62438	hypothetical protein	-1.31948	3.00438e-05	0.000172438	yes	down
gene-WICANDRAFT_82787	WICANDRAFT_82787	hypothetical protein	-2.48325	3.05935e-05	0.000175394	yes	down
gene-WICANDRAFT_54897	WICANDRAFT_54897	hypothetical protein	1.76615	3.06143e-05	0.000175394	yes	up
gene-WICANDRAFT_28165	WICANDRAFT_28165	hypothetical protein	-1.83061	3.07773e-05	0.000176169	yes	down
gene-WICANDRAFT_67996	WICANDRAFT_67996	hypothetical protein	1.61005	3.0883e-05	0.000176614	yes	up
gene-WICANDRAFT_91302	WICANDRAFT_91302	hypothetical protein	-1.90158	3.09802e-05	0.00017701	yes	down
gene-WICANDRAFT_80992	WICANDRAFT_80992	hypothetical protein	1.49165	3.1041e-05	0.000177197	yes	up
gene-WICANDRAFT_106231	WICANDRAFT_106231	hypothetical protein	-1.63025	3.12347e-05	0.00017813	yes	down
gene-WICANDRAFT_32172	WICANDRAFT_32172	hypothetical protein	1.32214	3.12608e-05	0.00017813	yes	up
gene-WICANDRAFT_28940	WICANDRAFT_28940	hypothetical protein	-1.83549	3.1406e-05	0.000178797	yes	down
gene-WICANDRAFT_52808	WICANDRAFT_52808	hypothetical protein	1.24296	3.22741e-05	0.000183574	yes	up
gene-WICANDRAFT_84211	WICANDRAFT_84211	hypothetical protein	-1.26646	3.24106e-05	0.000184184	yes	down
gene-WICANDRAFT_79405	WICANDRAFT_79405	hypothetical protein	-2.22373	3.26885e-05	0.000185596	yes	down
gene-WICANDRAFT_67546	WICANDRAFT_67546	hypothetical protein	1.59422	3.32909e-05	0.000188847	yes	up
gene-WICANDRAFT_65363	WICANDRAFT_65363	hypothetical protein	-2.07503	3.33638e-05	0.000189091	yes	down
gene-WICANDRAFT_18159	WICANDRAFT_18159	hypothetical protein	2.55907	3.34763e-05	0.000189559	yes	up
gene-WICANDRAFT_103451	WICANDRAFT_103451	hypothetical protein	1.40545	3.35081e-05	0.00018957	yes	up
gene-WICANDRAFT_79404	WICANDRAFT_79404	hypothetical protein	-1.83148	3.35776e-05	0.000189793	yes	down
gene-WICANDRAFT_62889	WICANDRAFT_62889	hypothetical protein	-1.32375	3.36826e-05	0.000190216	yes	down
gene-WICANDRAFT_31099	WICANDRAFT_31099	hypothetical protein	3.22923	3.37791e-05	0.000190591	yes	up
gene-WICANDRAFT_103315	WICANDRAFT_103315	hypothetical protein	1.38652	3.42119e-05	0.000192861	yes	up
gene-WICANDRAFT_77914	WICANDRAFT_77914	hypothetical protein	-1.27765	3.44373e-05	0.000193959	yes	down
gene-WICANDRAFT_81298	WICANDRAFT_81298	hypothetical protein	1.55636	3.49323e-05	0.000196572	yes	up
gene-WICANDRAFT_107028	WICANDRAFT_107028	hypothetical protein	1.92781	3.52332e-05	0.000198089	yes	up
gene-WICANDRAFT_83940	WICANDRAFT_83940	hypothetical protein	-1.4158	3.57172e-05	0.000200632	yes	down
gene-WICANDRAFT_60822	WICANDRAFT_60822	hypothetical protein	-1.32838	3.63606e-05	0.000204065	yes	down
gene-WICANDRAFT_31676	WICANDRAFT_31676	hypothetical protein	-1.44767	3.64348e-05	0.000204136	yes	down
gene-WICANDRAFT_89989	WICANDRAFT_89989	hypothetical protein	1.45598	3.64378e-05	0.000204136	yes	up
gene-WICANDRAFT_97050	WICANDRAFT_97050	hypothetical protein	1.64619	3.65636e-05	0.000204516	yes	up
gene-WICANDRAFT_96849	WICANDRAFT_96849	hypothetical protein	1.75454	3.65703e-05	0.000204516	yes	up
gene-WICANDRAFT_92364	WICANDRAFT_92364	hypothetical protein	-1.67399	3.7428e-05	0.000209127	yes	down
gene-WICANDRAFT_82167	WICANDRAFT_82167	hypothetical protein	-1.35196	3.7493e-05	0.000209306	yes	down
gene-WICANDRAFT_61608	WICANDRAFT_61608	hypothetical protein	-1.876	3.76644e-05	0.000210077	yes	down
gene-WICANDRAFT_89190	WICANDRAFT_89190	hypothetical protein	-1.46079	3.77381e-05	0.000210303	yes	down
gene-WICANDRAFT_82601	WICANDRAFT_82601	hypothetical protein	-1.6526	3.79088e-05	0.000211068	yes	down
gene-WICANDRAFT_96069	WICANDRAFT_96069	hypothetical protein	-1.58627	3.84176e-05	0.000213712	yes	down
gene-WICANDRAFT_31283	WICANDRAFT_31283	hypothetical protein	1.48181	3.93488e-05	0.0002187	yes	up
gene-WICANDRAFT_79751	WICANDRAFT_79751	hypothetical protein	1.77238	3.95774e-05	0.000219778	yes	up
gene-WICANDRAFT_32429	WICANDRAFT_32429	glycoside hydrolase family 76 protein	1.42664	3.97078e-05	0.000220309	yes	up
gene-WICANDRAFT_86079	WICANDRAFT_86079	hypothetical protein	-1.44398	4.00432e-05	0.000221975	yes	down
gene-WICANDRAFT_34139	WICANDRAFT_34139	hypothetical protein	-1.36936	4.05626e-05	0.000224657	yes	down
gene-WICANDRAFT_28515	WICANDRAFT_28515	hypothetical protein	-1.85006	4.06907e-05	0.00022517	yes	down
gene-WICANDRAFT_85193	WICANDRAFT_85193	hypothetical protein	-1.55697	4.09685e-05	0.000226509	yes	down
gene-WICANDRAFT_36640	WICANDRAFT_36640	hypothetical protein	1.35258	4.11897e-05	0.000227532	yes	up
gene-WICANDRAFT_78276	WICANDRAFT_78276	hypothetical protein	-1.81733	4.16447e-05	0.000229845	yes	down
gene-WICANDRAFT_97559	WICANDRAFT_97559	hypothetical protein	-1.46554	4.17582e-05	0.000230271	yes	down
gene-WICANDRAFT_88543	WICANDRAFT_88543	hypothetical protein	-1.73068	4.18449e-05	0.000230548	yes	down
gene-WICANDRAFT_85984	WICANDRAFT_85984	hypothetical protein	1.52225	4.26551e-05	0.000234807	yes	up
gene-WICANDRAFT_84545	WICANDRAFT_84545	hypothetical protein	1.38919	4.29967e-05	0.000236482	yes	up
gene-WICANDRAFT_32786	WICANDRAFT_32786	hypothetical protein	1.46227	4.30438e-05	0.000236535	yes	up
gene-WICANDRAFT_62485	WICANDRAFT_62485	hypothetical protein	-1.50814	4.30937e-05	0.000236604	yes	down
gene-WICANDRAFT_56960	WICANDRAFT_56960	hypothetical protein	-1.56464	4.33931e-05	0.000238041	yes	down
gene-WICANDRAFT_34624	WICANDRAFT_34624	hypothetical protein	2.47134	4.35531e-05	0.000238712	yes	up
gene-WICANDRAFT_53535	WICANDRAFT_53535	hypothetical protein	1.47842	4.40066e-05	0.000240989	yes	up
gene-WICANDRAFT_103700	WICANDRAFT_103700	hypothetical protein	1.45644	4.44712e-05	0.000243243	yes	up
gene-WICANDRAFT_34664	WICANDRAFT_34664	hypothetical protein	1.26543	4.44952e-05	0.000243243	yes	up
gene-WICANDRAFT_78241	WICANDRAFT_78241	hypothetical protein	-1.52134	4.46239e-05	0.000243736	yes	down
gene-WICANDRAFT_98272	WICANDRAFT_98272	hypothetical protein	-2.27548	4.46751e-05	0.000243805	yes	down
gene-WICANDRAFT_83043	WICANDRAFT_83043	hypothetical protein	2.55847	4.47404e-05	0.000243951	yes	up
gene-WICANDRAFT_59988	WICANDRAFT_59988	carbohydrate-binding module family 21 protein	-1.87955	4.64199e-05	0.000252891	yes	down
gene-WICANDRAFT_92581	WICANDRAFT_92581	hypothetical protein	-2.05736	4.64993e-05	0.000252981	yes	down
gene-WICANDRAFT_89968	WICANDRAFT_89968	hypothetical protein	-1.43504	4.65166e-05	0.000252981	yes	down
gene-WICANDRAFT_64567	WICANDRAFT_64567	hypothetical protein	1.59055	4.72032e-05	0.000256495	yes	up
gene-WICANDRAFT_50200	WICANDRAFT_50200	hypothetical protein	2.50537	4.88344e-05	0.000265131	yes	up
gene-WICANDRAFT_83394	WICANDRAFT_83394	hypothetical protein	-1.24096	4.91311e-05	0.000266513	yes	down
gene-WICANDRAFT_64619	WICANDRAFT_64619	hypothetical protein	-1.33092	4.92133e-05	0.00026673	yes	down
gene-WICANDRAFT_86303	WICANDRAFT_86303	hypothetical protein	-1.37567	4.93838e-05	0.000267425	yes	down
gene-WICANDRAFT_24758	WICANDRAFT_24758	hypothetical protein	1.48282	4.95227e-05	0.000267948	yes	up
gene-WICANDRAFT_57116	WICANDRAFT_57116	glycoside hydrolase family 17 protein	-1.53535	5.00726e-05	0.000270459	yes	down
gene-WICANDRAFT_91324	WICANDRAFT_91324	hypothetical protein	2.56288	5.00898e-05	0.000270459	yes	up
gene-WICANDRAFT_35505	WICANDRAFT_35505	hypothetical protein	1.51364	5.01151e-05	0.000270459	yes	up
gene-WICANDRAFT_30064	WICANDRAFT_30064	hypothetical protein	-1.96562	5.01644e-05	0.000270494	yes	down
gene-WICANDRAFT_85660	WICANDRAFT_85660	hypothetical protein	4.22817	5.1176e-05	0.000275714	yes	up
gene-WICANDRAFT_24818	WICANDRAFT_24818	hypothetical protein	1.81947	5.14959e-05	0.000277202	yes	up
gene-WICANDRAFT_79917	WICANDRAFT_79917	hypothetical protein	1.50263	5.26708e-05	0.000283265	yes	up
gene-WICANDRAFT_28720	WICANDRAFT_28720	hypothetical protein	-1.41973	5.27119e-05	0.000283265	yes	down
gene-WICANDRAFT_63913	WICANDRAFT_63913	hypothetical protein	-2.42028	5.30747e-05	0.000284972	yes	down
gene-WICANDRAFT_97140	WICANDRAFT_97140	hypothetical protein	-1.60422	5.31635e-05	0.000285207	yes	down
gene-WICANDRAFT_90413	WICANDRAFT_90413	hypothetical protein	1.96262	5.32389e-05	0.000285369	yes	up
gene-WICANDRAFT_86194	WICANDRAFT_86194	hypothetical protein	1.47677	5.40379e-05	0.000289219	yes	up
gene-WICANDRAFT_57667	WICANDRAFT_57667	hypothetical protein	1.18703	5.40526e-05	0.000289219	yes	up
gene-WICANDRAFT_26024	WICANDRAFT_26024	hypothetical protein	-1.52923	5.40942e-05	0.000289219	yes	down
gene-WICANDRAFT_78110	WICANDRAFT_78110	hypothetical protein	-1.35923	5.41949e-05	0.000289512	yes	down
gene-WICANDRAFT_80742	WICANDRAFT_80742	hypothetical protein	-2.99474	5.52881e-05	0.000295103	yes	down
gene-WICANDRAFT_92609	WICANDRAFT_92609	hypothetical protein	1.55294	5.58382e-05	0.000297788	yes	up
gene-WICANDRAFT_96217	WICANDRAFT_96217	hypothetical protein	-1.46302	5.69578e-05	0.000303503	yes	down
gene-WICANDRAFT_87914	WICANDRAFT_87914	hypothetical protein	1.2881	5.7214e-05	0.000304612	yes	up
gene-WICANDRAFT_103356	WICANDRAFT_103356	hypothetical protein	-1.67965	5.73977e-05	0.000305102	yes	down
gene-WICANDRAFT_92824	WICANDRAFT_92824	hypothetical protein	2.6444	5.74094e-05	0.000305102	yes	up
gene-WICANDRAFT_80331	WICANDRAFT_80331	hypothetical protein	1.25197	5.74508e-05	0.000305102	yes	up
gene-WICANDRAFT_27533	WICANDRAFT_27533	hypothetical protein	-1.56115	5.81693e-05	0.000308658	yes	down
gene-WICANDRAFT_67895	WICANDRAFT_67895	hypothetical protein	-1.69115	5.90617e-05	0.000313131	yes	down
gene-WICANDRAFT_76317	WICANDRAFT_76317	hypothetical protein	1.46993	5.93281e-05	0.00031428	yes	up
gene-WICANDRAFT_83107	WICANDRAFT_83107	hypothetical protein	1.50572	6.11343e-05	0.000323577	yes	up
gene-WICANDRAFT_75972	WICANDRAFT_75972	hypothetical protein	3.09843	6.11889e-05	0.000323595	yes	up
gene-WICANDRAFT_78699	WICANDRAFT_78699	hypothetical protein	1.62001	6.21663e-05	0.000328489	yes	up
gene-WICANDRAFT_67202	WICANDRAFT_67202	hypothetical protein	2.55283	6.28284e-05	0.000331711	yes	up
gene-WICANDRAFT_31716	WICANDRAFT_31716	hypothetical protein	1.49859	6.46368e-05	0.000340974	yes	up
gene-WICANDRAFT_13073	WICANDRAFT_13073	hypothetical protein	2.28504	6.51469e-05	0.000343379	yes	up
gene-WICANDRAFT_12947	WICANDRAFT_12947	hypothetical protein	-1.32058	6.52119e-05	0.000343435	yes	down
gene-WICANDRAFT_36968	WICANDRAFT_36968	hypothetical protein	2.03237	6.55021e-05	0.000344676	yes	up
gene-WICANDRAFT_28570	WICANDRAFT_28570	hypothetical protein	-1.28042	6.71993e-05	0.000353313	yes	down
gene-WICANDRAFT_61596	WICANDRAFT_61596	hypothetical protein	-2.0967	6.80435e-05	0.000357166	yes	down
gene-WICANDRAFT_33974	WICANDRAFT_33974	hypothetical protein	1.46352	6.80451e-05	0.000357166	yes	up
gene-WICANDRAFT_84256	WICANDRAFT_84256	hypothetical protein	1.42837	6.8177e-05	0.000357562	yes	up
gene-WICANDRAFT_85167	WICANDRAFT_85167	hypothetical protein	-1.41819	6.84827e-05	0.000358633	yes	down
gene-WICANDRAFT_60183	WICANDRAFT_60183	hypothetical protein	-2.04822	6.84946e-05	0.000358633	yes	down
gene-WICANDRAFT_64164	WICANDRAFT_64164	hypothetical protein	1.33769	6.8753e-05	0.000359688	yes	up
gene-WICANDRAFT_63902	WICANDRAFT_63902	hypothetical protein	-1.30615	6.94876e-05	0.000363231	yes	down
gene-WICANDRAFT_65583	WICANDRAFT_65583	hypothetical protein	-1.42081	7.09872e-05	0.000370763	yes	down
gene-WICANDRAFT_63352	WICANDRAFT_63352	hypothetical protein	-1.37761	7.27824e-05	0.000379826	yes	down
gene-WICANDRAFT_58527	WICANDRAFT_58527	hypothetical protein	2.25587	7.3006e-05	0.000380678	yes	up
gene-WICANDRAFT_30244	WICANDRAFT_30244	hypothetical protein	-1.73644	7.30687e-05	0.000380691	yes	down
gene-WICANDRAFT_28961	WICANDRAFT_28961	hypothetical protein	-1.55362	7.39624e-05	0.00038503	yes	down
gene-WICANDRAFT_63574	WICANDRAFT_63574	hypothetical protein	-1.52393	7.41235e-05	0.000385552	yes	down
gene-WICANDRAFT_61036	WICANDRAFT_61036	hypothetical protein	1.22392	7.47859e-05	0.000388678	yes	up
gene-WICANDRAFT_33802	WICANDRAFT_33802	hypothetical protein	1.83325	7.5373e-05	0.000391407	yes	up
gene-WICANDRAFT_88129	WICANDRAFT_88129	hypothetical protein	-1.28663	7.58797e-05	0.000393716	yes	down
gene-WICANDRAFT_77537	WICANDRAFT_77537	hypothetical protein	-1.72082	7.81751e-05	0.000405293	yes	down
gene-WICANDRAFT_19608	WICANDRAFT_19608	hypothetical protein	-3.94393	7.85052e-05	0.000406671	yes	down
gene-WICANDRAFT_42271	WICANDRAFT_42271	hypothetical protein	1.13931	7.86519e-05	0.000407098	yes	up
gene-WICANDRAFT_99052	WICANDRAFT_99052	hypothetical protein	1.48835	7.9055e-05	0.00040885	yes	up
gene-WICANDRAFT_97044	WICANDRAFT_97044	hypothetical protein	1.40968	7.96488e-05	0.000411263	yes	up
gene-WICANDRAFT_77782	WICANDRAFT_77782	hypothetical protein	2.2596	7.96517e-05	0.000411263	yes	up
gene-WICANDRAFT_60429	WICANDRAFT_60429	hypothetical protein	-1.52644	8.04565e-05	0.00041508	yes	down
gene-WICANDRAFT_77145	WICANDRAFT_77145	hypothetical protein	-1.75977	8.22247e-05	0.000423584	yes	down
gene-WICANDRAFT_79027	WICANDRAFT_79027	hypothetical protein	-2.24291	8.2239e-05	0.000423584	yes	down
gene-WICANDRAFT_28829	WICANDRAFT_28829	hypothetical protein	1.75125	8.27844e-05	0.000425914	yes	up
gene-WICANDRAFT_25197	WICANDRAFT_25197	hypothetical protein	1.36963	8.28259e-05	0.000425914	yes	up
gene-WICANDRAFT_28688	WICANDRAFT_28688	hypothetical protein	1.55413	8.29913e-05	0.000426417	yes	up
gene-WICANDRAFT_31132	WICANDRAFT_31132	hypothetical protein	-1.84468	8.32935e-05	0.000427623	yes	down
gene-WICANDRAFT_76234	WICANDRAFT_76234	hypothetical protein	1.43003	8.3685e-05	0.000429284	yes	up
gene-WICANDRAFT_19555	WICANDRAFT_19555	hypothetical protein	2.06832	8.59223e-05	0.000440404	yes	up
gene-WICANDRAFT_77021	WICANDRAFT_77021	hypothetical protein	1.41865	8.60393e-05	0.000440647	yes	up
gene-WICANDRAFT_26947	WICANDRAFT_26947	hypothetical protein	1.46545	8.71081e-05	0.000445759	yes	up
gene-WICANDRAFT_33803	WICANDRAFT_33803	hypothetical protein	-1.9587	8.78333e-05	0.000449107	yes	down
gene-WICANDRAFT_95421	WICANDRAFT_95421	hypothetical protein	-2.27174	8.83662e-05	0.000451467	yes	down
gene-WICANDRAFT_24233	WICANDRAFT_24233	hypothetical protein	-1.62722	8.85763e-05	0.000452175	yes	down
gene-WICANDRAFT_85261	WICANDRAFT_85261	hypothetical protein	-1.41655	8.88662e-05	0.000453289	yes	down
gene-WICANDRAFT_30381	WICANDRAFT_30381	hypothetical protein	1.34453	9.03313e-05	0.000460391	yes	up
gene-WICANDRAFT_29524	WICANDRAFT_29524	hypothetical protein	-1.59768	9.14612e-05	0.000465683	yes	down
gene-WICANDRAFT_90312	WICANDRAFT_90312	hypothetical protein	1.48827	9.15169e-05	0.000465683	yes	up
gene-WICANDRAFT_80818	WICANDRAFT_80818	hypothetical protein	1.38037	9.25831e-05	0.00047073	yes	up
gene-WICANDRAFT_64419	WICANDRAFT_64419	hypothetical protein	2.00359	9.2866e-05	0.000471789	yes	up
gene-WICANDRAFT_75762	WICANDRAFT_75762	hypothetical protein	-3.04287	9.37677e-05	0.000475988	yes	down
gene-WICANDRAFT_42378	WICANDRAFT_42378	hypothetical protein	-1.44291	9.38621e-05	0.000476085	yes	down
gene-WICANDRAFT_30740	WICANDRAFT_30740	hypothetical protein	-1.55754	9.39972e-05	0.000476388	yes	down
gene-WICANDRAFT_45566	WICANDRAFT_45566	hypothetical protein	1.24851	9.40926e-05	0.00047649	yes	up
gene-WICANDRAFT_82662	WICANDRAFT_82662	hypothetical protein	-1.31309	9.46947e-05	0.000479155	yes	down
gene-WICANDRAFT_18381	WICANDRAFT_18381	hypothetical protein	-1.63161	9.62168e-05	0.000486468	yes	down
gene-WICANDRAFT_80960	WICANDRAFT_80960	hypothetical protein	1.5054	9.69032e-05	0.000489547	yes	up
gene-WICANDRAFT_82444	WICANDRAFT_82444	hypothetical protein	1.54489	9.70233e-05	0.000489763	yes	up
gene-WICANDRAFT_80394	WICANDRAFT_80394	hypothetical protein	1.61153	9.73734e-05	0.000491138	yes	up
gene-WICANDRAFT_62450	WICANDRAFT_62450	hypothetical protein	-4.64648	9.74989e-05	0.000491379	yes	down
gene-WICANDRAFT_36924	WICANDRAFT_36924	hypothetical protein	-1.74478	9.84063e-05	0.000495557	yes	down
gene-WICANDRAFT_52552	WICANDRAFT_52552	hypothetical protein	2.2613	9.88844e-05	0.000497569	yes	up
gene-WICANDRAFT_32668	WICANDRAFT_32668	glycosyltransferase family 71 protein	-1.51407	9.97201e-05	0.000501375	yes	down
gene-WICANDRAFT_30229	WICANDRAFT_30229	hypothetical protein	2.13674	0.000100427	0.000504528	yes	up
gene-WICANDRAFT_18431	WICANDRAFT_18431	hypothetical protein	1.37251	0.000102231	0.000513186	yes	up
gene-WICANDRAFT_76799	WICANDRAFT_76799	hypothetical protein	-2.23501	0.000102401	0.000513627	yes	down
gene-WICANDRAFT_35990	WICANDRAFT_35990	hypothetical protein	1.3761	0.0001031	0.000516724	yes	up
gene-WICANDRAFT_62675	WICANDRAFT_62675	hypothetical protein	1.256	0.000103234	0.000516986	yes	up
gene-WICANDRAFT_83970	WICANDRAFT_83970	hypothetical protein	-1.49218	0.000103452	0.000517671	yes	down
gene-WICANDRAFT_61234	WICANDRAFT_61234	hypothetical protein	1.97479	0.000103895	0.000519473	yes	up
gene-WICANDRAFT_84409	WICANDRAFT_84409	hypothetical protein	1.29258	0.000104032	0.00051975	yes	up
gene-WICANDRAFT_86488	WICANDRAFT_86488	hypothetical protein	1.5132	0.000105482	0.000526579	yes	up
gene-WICANDRAFT_86376	WICANDRAFT_86376	hypothetical protein	-1.46957	0.000105684	0.000527168	yes	down
gene-WICANDRAFT_84898	WICANDRAFT_84898	hypothetical protein	-1.28102	0.000106094	0.000528388	yes	down
gene-WICANDRAFT_53516	WICANDRAFT_53516	hypothetical protein	1.68421	0.000106122	0.000528388	yes	up
gene-WICANDRAFT_71190	WICANDRAFT_71190	hypothetical protein	-1.55281	0.000106179	0.000528388	yes	down
gene-WICANDRAFT_80625	WICANDRAFT_80625	hypothetical protein	-1.10003	0.000107266	0.000533377	yes	down
gene-WICANDRAFT_30207	WICANDRAFT_30207	hypothetical protein	1.45538	0.000108539	0.000539285	yes	up
gene-WICANDRAFT_85009	WICANDRAFT_85009	hypothetical protein	2.73007	0.000109449	0.000543382	yes	up
gene-WICANDRAFT_81538	WICANDRAFT_81538	hypothetical protein	-1.95855	0.000111952	0.00055537	yes	down
gene-WICANDRAFT_63713	WICANDRAFT_63713	hypothetical protein	1.43103	0.000113067	0.000560462	yes	up
gene-WICANDRAFT_85108	WICANDRAFT_85108	glycosyltransferase family 71 protein	-1.27906	0.00011375	0.000563252	yes	down
gene-WICANDRAFT_94099	WICANDRAFT_94099	hypothetical protein	1.46232	0.000113869	0.000563252	yes	up
gene-WICANDRAFT_97189	WICANDRAFT_97189	hypothetical protein	-1.34419	0.000113897	0.000563252	yes	down
gene-WICANDRAFT_51751	WICANDRAFT_51751	hypothetical protein	-1.50537	0.000115459	0.000570532	yes	down
gene-WICANDRAFT_15959	WICANDRAFT_15959	hypothetical protein	-1.78351	0.000115651	0.000571032	yes	down
gene-WICANDRAFT_81614	WICANDRAFT_81614	hypothetical protein	1.17432	0.000116707	0.000575795	yes	up
gene-WICANDRAFT_67131	WICANDRAFT_67131	hypothetical protein	-1.82685	0.000118479	0.000584085	yes	down
gene-WICANDRAFT_87398	WICANDRAFT_87398	hypothetical protein	1.41747	0.000119361	0.000587974	yes	up
gene-WICANDRAFT_105988	WICANDRAFT_105988	hypothetical protein	-1.35105	0.000120635	0.000593786	yes	down
gene-WICANDRAFT_80534	WICANDRAFT_80534	hypothetical protein	-1.4232	0.000120895	0.000594527	yes	down
gene-WICANDRAFT_76043	WICANDRAFT_76043	hypothetical protein	1.54374	0.000120973	0.000594527	yes	up
gene-WICANDRAFT_91023	WICANDRAFT_91023	hypothetical protein	1.38369	0.000123635	0.000607138	yes	up
gene-WICANDRAFT_20004	WICANDRAFT_20004	hypothetical protein	1.90413	0.000124005	0.000608483	yes	up
gene-WICANDRAFT_32385	WICANDRAFT_32385	hypothetical protein	-1.31741	0.000126421	0.000619857	yes	down
gene-WICANDRAFT_76447	WICANDRAFT_76447	hypothetical protein	-1.70002	0.000126652	0.000620505	yes	down
gene-WICANDRAFT_83814	WICANDRAFT_83814	hypothetical protein	1.69097	0.000127041	0.000621932	yes	up
gene-WICANDRAFT_86285	WICANDRAFT_86285	hypothetical protein	1.39215	0.00012727	0.000622382	yes	up
gene-WICANDRAFT_104740	WICANDRAFT_104740	hypothetical protein	1.16963	0.00012733	0.000622382	yes	up
gene-WICANDRAFT_79604	WICANDRAFT_79604	hypothetical protein	1.47506	0.000128553	0.000627877	yes	up
gene-WICANDRAFT_25882	WICANDRAFT_25882	hypothetical protein	-1.43227	0.000129811	0.000633531	yes	down
gene-WICANDRAFT_106545	WICANDRAFT_106545	hypothetical protein	1.94005	0.000130012	0.00063402	yes	up
gene-WICANDRAFT_61261	WICANDRAFT_61261	hypothetical protein	-1.14502	0.000130998	0.000638161	yes	down
gene-WICANDRAFT_19709	WICANDRAFT_19709	hypothetical protein	1.36819	0.000131063	0.000638161	yes	up
gene-WICANDRAFT_59279	WICANDRAFT_59279	hypothetical protein	-1.41771	0.000131831	0.000641407	yes	down
gene-WICANDRAFT_65512	WICANDRAFT_65512	hypothetical protein	1.68974	0.000133455	0.000648809	yes	up
gene-WICANDRAFT_35292	WICANDRAFT_35292	hypothetical protein	-1.74599	0.000135865	0.000660018	yes	down
gene-WICANDRAFT_85580	WICANDRAFT_85580	hypothetical protein	1.43124	0.000136321	0.000661725	yes	up
gene-WICANDRAFT_86979	WICANDRAFT_86979	hypothetical protein	-1.66893	0.000137926	0.000669005	yes	down
gene-WICANDRAFT_84247	WICANDRAFT_84247	hypothetical protein	1.35158	0.000138603	0.000671771	yes	up
gene-WICANDRAFT_60027	WICANDRAFT_60027	hypothetical protein	-1.64441	0.000140382	0.000679874	yes	down
gene-WICANDRAFT_22959	WICANDRAFT_22959	hypothetical protein	-1.3189	0.00014104	0.000682537	yes	down
gene-WICANDRAFT_57201	WICANDRAFT_57201	hypothetical protein	1.26453	0.000143443	0.000693635	yes	up
gene-WICANDRAFT_61451	WICANDRAFT_61451	hypothetical protein	1.87907	0.000144366	0.000697568	yes	up
gene-WICANDRAFT_38509	WICANDRAFT_38509	hypothetical protein	-1.38363	0.000147575	0.00071253	yes	down
gene-WICANDRAFT_30092	WICANDRAFT_30092	hypothetical protein	-1.27872	0.000147896	0.000713533	yes	down
gene-WICANDRAFT_76575	WICANDRAFT_76575	hypothetical protein	1.61052	0.000148168	0.0007143	yes	up
gene-WICANDRAFT_29348	WICANDRAFT_29348	hypothetical protein	-1.29049	0.000150157	0.000723338	yes	down
gene-WICANDRAFT_16969	WICANDRAFT_16969	hypothetical protein	1.64351	0.000151229	0.000727947	yes	up
gene-WICANDRAFT_94882	WICANDRAFT_94882	hypothetical protein	1.48918	0.000152011	0.000731155	yes	up
gene-WICANDRAFT_62350	WICANDRAFT_62350	hypothetical protein	-1.48113	0.000152807	0.000734427	yes	down
gene-WICANDRAFT_26064	WICANDRAFT_26064	hypothetical protein	-1.71531	0.000153714	0.000738226	yes	down
gene-WICANDRAFT_27932	WICANDRAFT_27932	hypothetical protein	2.20487	0.000155645	0.00074693	yes	up
gene-WICANDRAFT_62691	WICANDRAFT_62691	hypothetical protein	1.55375	0.000157667	0.000756062	yes	up
gene-WICANDRAFT_33320	WICANDRAFT_33320	hypothetical protein	-1.30621	0.000158784	0.00076084	yes	down
gene-WICANDRAFT_61668	WICANDRAFT_61668	hypothetical protein	-1.83011	0.000160691	0.000769394	yes	down
gene-WICANDRAFT_106383	WICANDRAFT_106383	hypothetical protein	-1.40974	0.000161055	0.000770556	yes	down
gene-WICANDRAFT_82774	WICANDRAFT_82774	hypothetical protein	-1.75491	0.000161659	0.000772858	yes	down
gene-WICANDRAFT_32263	WICANDRAFT_32263	hypothetical protein	-1.47811	0.000162642	0.000776695	yes	down
gene-WICANDRAFT_85661	WICANDRAFT_85661	hypothetical protein	1.47165	0.000162707	0.000776695	yes	up
gene-WICANDRAFT_90595	WICANDRAFT_90595	hypothetical protein	1.11932	0.000163267	0.000778779	yes	up
gene-WICANDRAFT_75801	WICANDRAFT_75801	hypothetical protein	-1.48188	0.000163841	0.000780928	yes	down
gene-WICANDRAFT_85657	WICANDRAFT_85657	glycosyltransferase family 4 protein	1.44263	0.000164112	0.000781633	yes	up
gene-WICANDRAFT_54588	WICANDRAFT_54588	hypothetical protein	-1.77776	0.000164651	0.000783612	yes	down
gene-WICANDRAFT_47655	WICANDRAFT_47655	hypothetical protein	1.77779	0.000165562	0.000787354	yes	up
gene-WICANDRAFT_34082	WICANDRAFT_34082	hypothetical protein	-1.1942	0.000165763	0.000787717	yes	down
gene-WICANDRAFT_79055	WICANDRAFT_79055	hypothetical protein	1.12531	0.000166309	0.000789717	yes	up
gene-WICANDRAFT_61466	WICANDRAFT_61466	hypothetical protein	1.25182	0.000166614	0.00079057	yes	up
gene-WICANDRAFT_82643	WICANDRAFT_82643	hypothetical protein	1.55238	0.000167413	0.000793768	yes	up
gene-WICANDRAFT_18580	WICANDRAFT_18580	hypothetical protein	-1.40579	0.000168856	0.00080001	yes	down
gene-WICANDRAFT_36883	WICANDRAFT_36883	hypothetical protein	1.51004	0.000169114	0.000800293	yes	up
gene-WICANDRAFT_25623	WICANDRAFT_25623	hypothetical protein	-1.54244	0.000169169	0.000800293	yes	down
gene-WICANDRAFT_75913	WICANDRAFT_75913	hypothetical protein	4.29754	0.000172395	0.000814948	yes	up
gene-WICANDRAFT_61188	WICANDRAFT_61188	hypothetical protein	-1.4078	0.000172569	0.00081516	yes	down
gene-WICANDRAFT_106384	WICANDRAFT_106384	hypothetical protein	-1.17209	0.000173063	0.000816884	yes	down
gene-WICANDRAFT_85203	WICANDRAFT_85203	hypothetical protein	1.94342	0.000178861	0.000843622	yes	up
gene-WICANDRAFT_98045	WICANDRAFT_98045	hypothetical protein	1.59867	0.000179181	0.000844499	yes	up
gene-WICANDRAFT_60088	WICANDRAFT_60088	hypothetical protein	-4.44737	0.00018164	0.000855452	yes	down
gene-WICANDRAFT_65016	WICANDRAFT_65016	hypothetical protein	-1.26748	0.000182438	0.00085857	yes	down
gene-WICANDRAFT_83035	WICANDRAFT_83035	hypothetical protein	-1.94804	0.000183249	0.000861747	yes	down
gene-WICANDRAFT_27123	WICANDRAFT_27123	hypothetical protein	-1.44947	0.000186814	0.000877857	yes	down
gene-WICANDRAFT_64850	WICANDRAFT_64850	hypothetical protein	1.80933	0.000187975	0.000882659	yes	up
gene-WICANDRAFT_81566	WICANDRAFT_81566	hypothetical protein	1.45004	0.00018849	0.000884423	yes	up
gene-WICANDRAFT_70941	WICANDRAFT_70941	hypothetical protein	-1.61437	0.000190951	0.000895303	yes	down
gene-WICANDRAFT_33433	WICANDRAFT_33433	hypothetical protein	1.07499	0.000191273	0.00089615	yes	up
gene-WICANDRAFT_24743	WICANDRAFT_24743	hypothetical protein	-1.59659	0.000193546	0.000906126	yes	down
gene-WICANDRAFT_37033	WICANDRAFT_37033	hypothetical protein	-1.16705	0.000195173	0.000913067	yes	down
gene-WICANDRAFT_32144	WICANDRAFT_32144	hypothetical protein	-1.37158	0.000196592	0.000919029	yes	down
gene-WICANDRAFT_63141	WICANDRAFT_63141	hypothetical protein	1.73345	0.000197519	0.000922679	yes	up
gene-WICANDRAFT_34447	WICANDRAFT_34447	hypothetical protein	4.36293	0.000198116	0.000924786	yes	up
gene-WICANDRAFT_29677	WICANDRAFT_29677	hypothetical protein	1.42503	0.000198676	0.000926714	yes	up
gene-WICANDRAFT_24104	WICANDRAFT_24104	hypothetical protein	-1.28248	0.000198934	0.000927234	yes	down
gene-WICANDRAFT_32212	WICANDRAFT_32212	hypothetical protein	1.23791	0.000201396	0.00093782	yes	up
gene-WICANDRAFT_39794	WICANDRAFT_39794	hypothetical protein	-2.31249	0.000201502	0.00093782	yes	down
gene-WICANDRAFT_87663	WICANDRAFT_87663	hypothetical protein	5.59061	0.000202885	0.000943564	yes	up
gene-WICANDRAFT_25776	WICANDRAFT_25776	hypothetical protein	1.4854	0.000203865	0.000947426	yes	up
gene-WICANDRAFT_80891	WICANDRAFT_80891	hypothetical protein	2.4919	0.000204106	0.000947847	yes	up
gene-WICANDRAFT_33016	WICANDRAFT_33016	hypothetical protein	-1.54741	0.000204302	0.000948061	yes	down
gene-WICANDRAFT_32875	WICANDRAFT_32875	hypothetical protein	-1.39782	0.000207905	0.000964074	yes	down
gene-WICANDRAFT_30072	WICANDRAFT_30072	hypothetical protein	-2.0795	0.000208131	0.000964415	yes	down
gene-WICANDRAFT_60313	WICANDRAFT_60313	hypothetical protein	1.36577	0.000208629	0.000966016	yes	up
gene-WICANDRAFT_76396	WICANDRAFT_76396	hypothetical protein	1.54576	0.000210893	0.000975786	yes	up
gene-WICANDRAFT_62956	WICANDRAFT_62956	hypothetical protein	-1.50722	0.000211459	0.000977687	yes	down
gene-WICANDRAFT_81610	WICANDRAFT_81610	hypothetical protein	-1.41655	0.000212286	0.000980795	yes	down
gene-WICANDRAFT_70938	WICANDRAFT_70938	hypothetical protein	-2.87485	0.000212925	0.000983032	yes	down
gene-WICANDRAFT_63186	WICANDRAFT_63186	hypothetical protein	1.17528	0.000213132	0.000983269	yes	up
gene-WICANDRAFT_81664	WICANDRAFT_81664	hypothetical protein	-1.45013	0.000213732	0.000985316	yes	down
gene-WICANDRAFT_45032	WICANDRAFT_45032	glycosyltransferase family 20 protein	-1.30233	0.000218935	0.00100857	yes	down
gene-WICANDRAFT_62533	WICANDRAFT_62533	hypothetical protein	-1.36759	0.000219366	0.00100982	yes	down
gene-WICANDRAFT_82873	WICANDRAFT_82873	hypothetical protein	-1.12948	0.000221493	0.00101823	yes	down
gene-WICANDRAFT_77803	WICANDRAFT_77803	hypothetical protein	1.16131	0.000221515	0.00101823	yes	up
gene-WICANDRAFT_47125	WICANDRAFT_47125	hypothetical protein	2.48686	0.000222925	0.00102397	yes	up
gene-WICANDRAFT_34955	WICANDRAFT_34955	hypothetical protein	1.25783	0.000225006	0.00103278	yes	up
gene-WICANDRAFT_15786	WICANDRAFT_15786	hypothetical protein	-1.61118	0.000225292	0.00103334	yes	down
gene-WICANDRAFT_52136	WICANDRAFT_52136	hypothetical protein	-1.5235	0.000226554	0.00103837	yes	down
gene-WICANDRAFT_81031	WICANDRAFT_81031	hypothetical protein	-1.72047	0.000230026	0.00105352	yes	down
gene-WICANDRAFT_89815	WICANDRAFT_89815	hypothetical protein	1.29811	0.000230453	0.00105471	yes	up
gene-WICANDRAFT_91536	WICANDRAFT_91536	hypothetical protein	2.29018	0.000232753	0.00106447	yes	up
gene-WICANDRAFT_60097	WICANDRAFT_60097	hypothetical protein	1.15322	0.000234543	0.00107176	yes	up
gene-WICANDRAFT_62030	WICANDRAFT_62030	hypothetical protein	2.42837	0.000234686	0.00107176	yes	up
gene-WICANDRAFT_35384	WICANDRAFT_35384	hypothetical protein	1.39412	0.000235621	0.00107525	yes	up
gene-WICANDRAFT_25739	WICANDRAFT_25739	hypothetical protein	1.52903	0.000238299	0.00108669	yes	up
gene-WICANDRAFT_76268	WICANDRAFT_76268	hypothetical protein	-1.60448	0.000242311	0.00110419	yes	down
gene-WICANDRAFT_81061	WICANDRAFT_81061	hypothetical protein	-1.31643	0.000246628	0.00112306	yes	down
gene-WICANDRAFT_42510	WICANDRAFT_42510	hypothetical protein	-1.52051	0.000250714	0.00114084	yes	down
gene-WICANDRAFT_25051	WICANDRAFT_25051	hypothetical protein	-1.19978	0.000252773	0.00114938	yes	down
gene-WICANDRAFT_63479	WICANDRAFT_63479	hypothetical protein	1.30815	0.000258861	0.00117622	yes	up
gene-WICANDRAFT_61204	WICANDRAFT_61204	hypothetical protein	-1.41205	0.000259482	0.0011782	yes	down
gene-WICANDRAFT_25233	WICANDRAFT_25233	hypothetical protein	1.66107	0.000259876	0.00117828	yes	up
gene-WICANDRAFT_65747	WICANDRAFT_65747	hypothetical protein	2.23301	0.000259929	0.00117828	yes	up
gene-WICANDRAFT_28177	WICANDRAFT_28177	hypothetical protein	1.26755	0.000260059	0.00117828	yes	up
gene-WICANDRAFT_82405	WICANDRAFT_82405	hypothetical protein	1.59106	0.000260503	0.00117882	yes	up
gene-WICANDRAFT_79301	WICANDRAFT_79301	hypothetical protein	-1.41632	0.000260553	0.00117882	yes	down
gene-WICANDRAFT_83136	WICANDRAFT_83136	hypothetical protein	1.3667	0.00026147	0.00118213	yes	up
gene-WICANDRAFT_26023	WICANDRAFT_26023	hypothetical protein	-1.46551	0.000262258	0.00118484	yes	down
gene-WICANDRAFT_26626	WICANDRAFT_26626	hypothetical protein	-1.40356	0.00026291	0.00118694	yes	down
gene-WICANDRAFT_81022	WICANDRAFT_81022	hypothetical protein	-1.28798	0.000263592	0.00118917	yes	down
gene-WICANDRAFT_46746	WICANDRAFT_46746	hypothetical protein	1.37173	0.000264294	0.00119149	yes	up
gene-WICANDRAFT_91432	WICANDRAFT_91432	hypothetical protein	-1.40734	0.000264806	0.00119295	yes	down
gene-WICANDRAFT_68345	WICANDRAFT_68345	hypothetical protein	-1.41211	0.000266146	0.00119813	yes	down
gene-WICANDRAFT_79862	WICANDRAFT_79862	hypothetical protein	5.68169	0.000268184	0.00120644	yes	up
gene-WICANDRAFT_77200	WICANDRAFT_77200	hypothetical protein	2.25632	0.000268554	0.00120725	yes	up
gene-WICANDRAFT_36062	WICANDRAFT_36062	hypothetical protein	1.37666	0.000271702	0.00122054	yes	up
gene-WICANDRAFT_33088	WICANDRAFT_33088	hypothetical protein	-1.36324	0.000272359	0.00122262	yes	down
gene-WICANDRAFT_77943	WICANDRAFT_77943	hypothetical protein	1.08658	0.000273127	0.0012252	yes	up
gene-WICANDRAFT_66945	WICANDRAFT_66945	hypothetical protein	1.17022	0.000276357	0.00123878	yes	up
gene-WICANDRAFT_30632	WICANDRAFT_30632	hypothetical protein	-2.06566	0.000276546	0.00123878	yes	down
gene-WICANDRAFT_39209	WICANDRAFT_39209	hypothetical protein	-1.36838	0.000277306	0.0012413	yes	down
gene-WICANDRAFT_36919	WICANDRAFT_36919	hypothetical protein	1.68806	0.000281558	0.00125944	yes	up
gene-WICANDRAFT_66846	WICANDRAFT_66846	hypothetical protein	1.12758	0.000284646	0.00127236	yes	up
gene-WICANDRAFT_85306	WICANDRAFT_85306	glycoside hydrolase family 5 protein	1.36238	0.000285622	0.00127582	yes	up
gene-WICANDRAFT_75759	WICANDRAFT_75759	hypothetical protein	-1.23158	0.000287365	0.0012827	yes	down
gene-WICANDRAFT_97115	WICANDRAFT_97115	hypothetical protein	-1.37103	0.000291574	0.00130057	yes	down
gene-WICANDRAFT_80823	WICANDRAFT_80823	hypothetical protein	1.16638	0.000293071	0.00130633	yes	up
gene-WICANDRAFT_58989	WICANDRAFT_58989	hypothetical protein	1.25664	0.000296248	0.00131956	yes	up
gene-WICANDRAFT_65600	WICANDRAFT_65600	hypothetical protein	1.15958	0.000296803	0.0013211	yes	up
gene-WICANDRAFT_83965	WICANDRAFT_83965	hypothetical protein	-1.66922	0.000302254	0.00134441	yes	down
gene-WICANDRAFT_96868	WICANDRAFT_96868	glycosyltransferase family 8 protein	-1.16962	0.000303319	0.0013482	yes	down
gene-WICANDRAFT_98619	WICANDRAFT_98619	hypothetical protein	-1.071	0.000303838	0.00134956	yes	down
gene-WICANDRAFT_97047	WICANDRAFT_97047	hypothetical protein	-1.47014	0.000306006	0.00135824	yes	down
gene-WICANDRAFT_35901	WICANDRAFT_35901	hypothetical protein	1.17792	0.000308875	0.00137001	yes	up
gene-WICANDRAFT_27009	WICANDRAFT_27009	hypothetical protein	1.1886	0.00030928	0.00137085	yes	up
gene-WICANDRAFT_25544	WICANDRAFT_25544	hypothetical protein	-1.0273	0.000313115	0.00138687	yes	down
gene-WICANDRAFT_82466	WICANDRAFT_82466	hypothetical protein	1.53051	0.000321151	0.00142147	yes	up
gene-WICANDRAFT_15967	WICANDRAFT_15967	hypothetical protein	1.85261	0.000326817	0.00144554	yes	up
gene-WICANDRAFT_95292	WICANDRAFT_95292	hypothetical protein	-1.36741	0.00033042	0.00146045	yes	down
gene-WICANDRAFT_16687	WICANDRAFT_16687	hypothetical protein	-1.84469	0.00033118	0.00146279	yes	down
gene-WICANDRAFT_63168	WICANDRAFT_63168	hypothetical protein	1.40151	0.000333579	0.00147236	yes	up
gene-WICANDRAFT_36380	WICANDRAFT_36380	hypothetical protein	1.31265	0.000334123	0.00147373	yes	up
gene-WICANDRAFT_25427	WICANDRAFT_25427	glycoside hydrolase family 125 protein	-1.25995	0.000339604	0.00149686	yes	down
gene-WICANDRAFT_64803	WICANDRAFT_64803	hypothetical protein	-1.31932	0.000341631	0.00150474	yes	down
gene-WICANDRAFT_32642	WICANDRAFT_32642	hypothetical protein	1.1043	0.000342268	0.0015065	yes	up
gene-WICANDRAFT_26839	WICANDRAFT_26839	hypothetical protein	1.92044	0.000343193	0.00150953	yes	up
gene-WICANDRAFT_89993	WICANDRAFT_89993	hypothetical protein	-1.41261	0.00035061	0.00154108	yes	down
gene-WICANDRAFT_26619	WICANDRAFT_26619	hypothetical protein	1.51228	0.000356267	0.00156485	yes	up
gene-WICANDRAFT_17192	WICANDRAFT_17192	hypothetical protein	1.3992	0.000360032	0.00158029	yes	up
gene-WICANDRAFT_25804	WICANDRAFT_25804	hypothetical protein	1.42805	0.000360848	0.00158245	yes	up
gene-WICANDRAFT_77732	WICANDRAFT_77732	hypothetical protein	-1.46453	0.000361024	0.00158245	yes	down
gene-WICANDRAFT_65496	WICANDRAFT_65496	hypothetical protein	-1.5814	0.00036528	0.0016	yes	down
gene-WICANDRAFT_57246	WICANDRAFT_57246	hypothetical protein	1.25497	0.000367503	0.00160862	yes	up
gene-WICANDRAFT_90341	WICANDRAFT_90341	hypothetical protein	1.31808	0.000376334	0.00164613	yes	up
gene-WICANDRAFT_35681	WICANDRAFT_35681	hypothetical protein	1.28207	0.000382036	0.00166992	yes	up
gene-WICANDRAFT_60721	WICANDRAFT_60721	hypothetical protein	-1.40526	0.00038334	0.00167446	yes	down
gene-WICANDRAFT_85725	WICANDRAFT_85725	hypothetical protein	1.24849	0.000385432	0.00168244	yes	up
gene-WICANDRAFT_90253	WICANDRAFT_90253	hypothetical protein	1.65294	0.000388814	0.00169603	yes	up
gene-WICANDRAFT_80056	WICANDRAFT_80056	hypothetical protein	2.1243	0.000393522	0.00171538	yes	up
gene-WICANDRAFT_44830	WICANDRAFT_44830	hypothetical protein	1.60161	0.000394295	0.00171757	yes	up
gene-WICANDRAFT_25067	WICANDRAFT_25067	hypothetical protein	-1.23152	0.00039585	0.00172316	yes	down
gene-WICANDRAFT_80090	WICANDRAFT_80090	hypothetical protein	1.39961	0.00040712	0.001771	yes	up
gene-WICANDRAFT_84656	WICANDRAFT_84656	hypothetical protein	-2.10518	0.000410989	0.0017866	yes	down
gene-WICANDRAFT_64764	WICANDRAFT_64764	glycoside hydrolase family 32 protein	4.42756	0.000413021	0.0017942	yes	up
gene-WICANDRAFT_77894	WICANDRAFT_77894	hypothetical protein	1.3604	0.000415505	0.00180375	yes	up
gene-WICANDRAFT_79437	WICANDRAFT_79437	hypothetical protein	1.79488	0.00043005	0.00186561	yes	up
gene-WICANDRAFT_79263	WICANDRAFT_79263	hypothetical protein	-1.24862	0.000430512	0.00186634	yes	down
gene-WICANDRAFT_62706	WICANDRAFT_62706	hypothetical protein	1.22179	0.000434709	0.00188324	yes	up
gene-WICANDRAFT_28580	WICANDRAFT_28580	hypothetical protein	-1.67239	0.000436941	0.00189162	yes	down
gene-WICANDRAFT_83961	WICANDRAFT_83961	hypothetical protein	-1.7378	0.000437845	0.00189423	yes	down
gene-WICANDRAFT_25781	WICANDRAFT_25781	hypothetical protein	1.62149	0.000439032	0.00189807	yes	up
gene-WICANDRAFT_68381	WICANDRAFT_68381	hypothetical protein	-1.04488	0.000439452	0.00189859	yes	down
gene-WICANDRAFT_64044	WICANDRAFT_64044	hypothetical protein	-1.56274	0.000441314	0.00190426	yes	down
gene-WICANDRAFT_34430	WICANDRAFT_34430	hypothetical protein	1.11903	0.000441366	0.00190426	yes	up
gene-WICANDRAFT_35962	WICANDRAFT_35962	hypothetical protein	1.16988	0.000446926	0.00192693	yes	up
gene-WICANDRAFT_77519	WICANDRAFT_77519	hypothetical protein	1.28116	0.000448875	0.00193282	yes	up
gene-WICANDRAFT_15349	WICANDRAFT_15349	hypothetical protein	-1.73377	0.000448903	0.00193282	yes	down
gene-WICANDRAFT_79896	WICANDRAFT_79896	hypothetical protein	-1.53817	0.000455083	0.00195809	yes	down
gene-WICANDRAFT_83392	WICANDRAFT_83392	hypothetical protein	-1.25187	0.000461974	0.0019864	yes	down
gene-WICANDRAFT_98065	WICANDRAFT_98065	hypothetical protein	-1.77628	0.000466268	0.00200349	yes	down
gene-WICANDRAFT_81891	WICANDRAFT_81891	hypothetical protein	-1.69733	0.000469808	0.00201733	yes	down
gene-WICANDRAFT_97966	WICANDRAFT_97966	hypothetical protein	1.19091	0.000477072	0.00204714	yes	up
gene-WICANDRAFT_81571	WICANDRAFT_81571	hypothetical protein	-1.19488	0.000480129	0.00205886	yes	down
gene-WICANDRAFT_66934	WICANDRAFT_66934	hypothetical protein	1.31864	0.000491777	0.00210738	yes	up
gene-WICANDRAFT_50290	WICANDRAFT_50290	hypothetical protein	-1.35464	0.000493911	0.00211509	yes	down
gene-WICANDRAFT_35226	WICANDRAFT_35226	hypothetical protein	1.45525	0.000496524	0.00212361	yes	up
gene-WICANDRAFT_63807	WICANDRAFT_63807	hypothetical protein	-1.42837	0.000496573	0.00212361	yes	down
gene-WICANDRAFT_76397	WICANDRAFT_76397	hypothetical protein	1.08643	0.000499107	0.00213301	yes	up
gene-WICANDRAFT_13227	WICANDRAFT_13227	hypothetical protein	-1.43388	0.000499538	0.00213341	yes	down
gene-WICANDRAFT_80019	WICANDRAFT_80019	hypothetical protein	-1.74402	0.000500976	0.00213811	yes	down
gene-WICANDRAFT_60471	WICANDRAFT_60471	hypothetical protein	1.38574	0.000502408	0.00214277	yes	up
gene-WICANDRAFT_61841	WICANDRAFT_61841	hypothetical protein	-1.4567	0.00050427	0.00214926	yes	down
gene-WICANDRAFT_59820	WICANDRAFT_59820	hypothetical protein	3.38156	0.000505821	0.00215442	yes	up
gene-WICANDRAFT_33126	WICANDRAFT_33126	hypothetical protein	1.14334	0.000507529	0.00216024	yes	up
gene-WICANDRAFT_66224	WICANDRAFT_66224	hypothetical protein	1.6351	0.000509719	0.00216811	yes	up
gene-WICANDRAFT_83256	WICANDRAFT_83256	hypothetical protein	1.467	0.000510631	0.00217053	yes	up
gene-WICANDRAFT_76847	WICANDRAFT_76847	hypothetical protein	-1.64162	0.000511848	0.00217424	yes	down
gene-WICANDRAFT_68627	WICANDRAFT_68627	hypothetical protein	-1.38506	0.000519679	0.00220582	yes	down
gene-WICANDRAFT_84923	WICANDRAFT_84923	hypothetical protein	-1.11654	0.000519981	0.00220582	yes	down
gene-WICANDRAFT_28550	WICANDRAFT_28550	hypothetical protein	-1.32486	0.000520447	0.00220632	yes	down
gene-WICANDRAFT_103751	WICANDRAFT_103751	hypothetical protein	1.61305	0.000521354	0.0022085	yes	up
gene-WICANDRAFT_98115	WICANDRAFT_98115	hypothetical protein	-1.79109	0.000521661	0.0022085	yes	down
gene-WICANDRAFT_63946	WICANDRAFT_63946	hypothetical protein	1.72808	0.000522331	0.00220986	yes	up
gene-WICANDRAFT_34191	WICANDRAFT_34191	hypothetical protein	1.3109	0.000524543	0.00221774	yes	up
gene-WICANDRAFT_80062	WICANDRAFT_80062	hypothetical protein	1.34099	0.000527617	0.00222925	yes	up
gene-WICANDRAFT_14526	WICANDRAFT_14526	hypothetical protein	1.12909	0.000529939	0.00223756	yes	up
gene-WICANDRAFT_65399	WICANDRAFT_65399	hypothetical protein	-1.27824	0.000533119	0.00224919	yes	down
gene-WICANDRAFT_78108	WICANDRAFT_78108	hypothetical protein	-2.11977	0.000533744	0.00224919	yes	down
gene-WICANDRAFT_96782	WICANDRAFT_96782	hypothetical protein	1.32687	0.000533761	0.00224919	yes	up
gene-WICANDRAFT_31848	WICANDRAFT_31848	hypothetical protein	-1.17792	0.000539558	0.00227069	yes	down
gene-WICANDRAFT_27324	WICANDRAFT_27324	hypothetical protein	-1.14802	0.00053958	0.00227069	yes	down
gene-WICANDRAFT_64235	WICANDRAFT_64235	hypothetical protein	-1.9738	0.000541034	0.00227529	yes	down
gene-WICANDRAFT_63534	WICANDRAFT_63534	hypothetical protein	1.99492	0.000543604	0.00228458	yes	up
gene-WICANDRAFT_107577	WICANDRAFT_107577	hypothetical protein	1.29757	0.000556157	0.00233502	yes	up
gene-WICANDRAFT_98564	WICANDRAFT_98564	hypothetical protein	-1.06916	0.000556343	0.00233502	yes	down
gene-WICANDRAFT_31202	WICANDRAFT_31202	hypothetical protein	-1.25263	0.000557522	0.00233841	yes	down
gene-WICANDRAFT_64312	WICANDRAFT_64312	hypothetical protein	1.47452	0.000560638	0.00234993	yes	up
gene-WICANDRAFT_48865	WICANDRAFT_48865	hypothetical protein	-1.70149	0.0005619	0.00235366	yes	down
gene-WICANDRAFT_80463	WICANDRAFT_80463	hypothetical protein	1.30496	0.000566225	0.0023702	yes	up
gene-WICANDRAFT_64716	WICANDRAFT_64716	hypothetical protein	-3.06488	0.000572835	0.00239628	yes	down
gene-WICANDRAFT_13014	WICANDRAFT_13014	hypothetical protein	-1.31546	0.000579279	0.00242164	yes	down
gene-WICANDRAFT_61164	WICANDRAFT_61164	hypothetical protein	-1.88779	0.000583674	0.0024384	yes	down
gene-WICANDRAFT_50164	WICANDRAFT_50164	hypothetical protein	-1.50818	0.000589864	0.00246166	yes	down
gene-WICANDRAFT_33843	WICANDRAFT_33843	hypothetical protein	1.79622	0.000590021	0.00246166	yes	up
gene-WICANDRAFT_26085	WICANDRAFT_26085	hypothetical protein	-1.30646	0.000591544	0.00246639	yes	down
gene-WICANDRAFT_75758	WICANDRAFT_75758	hypothetical protein	1.19103	0.000593271	0.00247196	yes	up
gene-WICANDRAFT_36909	WICANDRAFT_36909	hypothetical protein	-1.36384	0.000594551	0.00247566	yes	down
gene-WICANDRAFT_48870	WICANDRAFT_48870	hypothetical protein	1.42324	0.000596824	0.0024835	yes	up
gene-WICANDRAFT_88362	WICANDRAFT_88362	hypothetical protein	2.54569	0.00060263	0.00250601	yes	up
gene-WICANDRAFT_62453	WICANDRAFT_62453	hypothetical protein	-1.31183	0.000603179	0.00250664	yes	down
gene-WICANDRAFT_65007	WICANDRAFT_65007	hypothetical protein	-1.21732	0.000611945	0.0025414	yes	down
gene-WICANDRAFT_92819	WICANDRAFT_92819	hypothetical protein	-1.37008	0.000613632	0.00254674	yes	down
gene-WICANDRAFT_71357	WICANDRAFT_71357	hypothetical protein	1.34644	0.000616307	0.00255616	yes	up
gene-WICANDRAFT_64560	WICANDRAFT_64560	hypothetical protein	-1.23714	0.000620958	0.00257376	yes	down
gene-WICANDRAFT_13022	WICANDRAFT_13022	hypothetical protein	1.41268	0.00062843	0.00260247	yes	up
gene-WICANDRAFT_62317	WICANDRAFT_62317	hypothetical protein	-1.61716	0.000628708	0.00260247	yes	down
gene-WICANDRAFT_84165	WICANDRAFT_84165	hypothetical protein	-1.34537	0.000630774	0.00260932	yes	down
gene-WICANDRAFT_62428	WICANDRAFT_62428	hypothetical protein	1.51413	0.000631553	0.00261083	yes	up
gene-WICANDRAFT_98083	WICANDRAFT_98083	hypothetical protein	-1.97239	0.000635495	0.00262541	yes	down
gene-WICANDRAFT_64232	WICANDRAFT_64232	hypothetical protein	-1.40043	0.000636089	0.00262615	yes	down
gene-WICANDRAFT_29080	WICANDRAFT_29080	hypothetical protein	-1.17048	0.000637854	0.00263172	yes	down
gene-WICANDRAFT_27426	WICANDRAFT_27426	hypothetical protein	1.34388	0.000642233	0.00264806	yes	up
gene-WICANDRAFT_65912	WICANDRAFT_65912	hypothetical protein	5.83255	0.00064599	0.00266182	yes	up
gene-WICANDRAFT_34795	WICANDRAFT_34795	hypothetical protein	1.09503	0.000646913	0.00266388	yes	up
gene-WICANDRAFT_102727	WICANDRAFT_102727	hypothetical protein	-1.39529	0.000649512	0.00267115	yes	down
gene-WICANDRAFT_27072	WICANDRAFT_27072	hypothetical protein	1.27774	0.000649523	0.00267115	yes	up
gene-WICANDRAFT_79837	WICANDRAFT_79837	hypothetical protein	1.45801	0.000650646	0.00267403	yes	up
gene-WICANDRAFT_60852	WICANDRAFT_60852	hypothetical protein	-1.30657	0.000652886	0.00268149	yes	down
gene-WICANDRAFT_80161	WICANDRAFT_80161	hypothetical protein	2.81068	0.000654494	0.00268636	yes	up
gene-WICANDRAFT_98156	WICANDRAFT_98156	hypothetical protein	-1.13982	0.000657462	0.00269679	yes	down
gene-WICANDRAFT_98695	WICANDRAFT_98695	hypothetical protein	2.50036	0.000660663	0.00270816	yes	up
gene-WICANDRAFT_79916	WICANDRAFT_79916	hypothetical protein	-1.2862	0.000664927	0.00272388	yes	down
gene-WICANDRAFT_97550	WICANDRAFT_97550	hypothetical protein	3.21642	0.000670561	0.00274518	yes	up
gene-WICANDRAFT_26693	WICANDRAFT_26693	hypothetical protein	1.38662	0.000671194	0.00274599	yes	up
gene-WICANDRAFT_79867	WICANDRAFT_79867	hypothetical protein	-1.09463	0.000673514	0.0027537	yes	down
gene-WICANDRAFT_26457	WICANDRAFT_26457	hypothetical protein	1.246	0.000674653	0.0027561	yes	up
gene-WICANDRAFT_14670	WICANDRAFT_14670	hypothetical protein	1.15879	0.000674971	0.0027561	yes	up
gene-WICANDRAFT_84414	WICANDRAFT_84414	hypothetical protein	-1.43941	0.000679625	0.00277331	yes	down
gene-WICANDRAFT_36208	WICANDRAFT_36208	hypothetical protein	1.01755	0.000682812	0.00278356	yes	up
gene-WICANDRAFT_34340	WICANDRAFT_34340	hypothetical protein	1.21811	0.000683018	0.00278356	yes	up
gene-WICANDRAFT_60635	WICANDRAFT_60635	hypothetical protein	-1.96897	0.000685343	0.00279124	yes	down
gene-WICANDRAFT_83842	WICANDRAFT_83842	hypothetical protein	1.14355	0.00069259	0.00281894	yes	up
gene-WICANDRAFT_84355	WICANDRAFT_84355	hypothetical protein	1.34415	0.000693533	0.00281917	yes	up
gene-WICANDRAFT_76144	WICANDRAFT_76144	hypothetical protein	1.48803	0.000693537	0.00281917	yes	up
gene-WICANDRAFT_93707	WICANDRAFT_93707	hypothetical protein	2.19888	0.000696003	0.00282737	yes	up
gene-WICANDRAFT_49417	WICANDRAFT_49417	hypothetical protein	-1.51493	0.000701533	0.00284801	yes	down
gene-WICANDRAFT_76383	WICANDRAFT_76383	hypothetical protein	1.16851	0.000706353	0.00286574	yes	up
gene-WICANDRAFT_77274	WICANDRAFT_77274	hypothetical protein	-1.16476	0.000707984	0.00287029	yes	down
gene-WICANDRAFT_76393	WICANDRAFT_76393	hypothetical protein	1.1328	0.000708382	0.00287029	yes	up
gene-WICANDRAFT_25693	WICANDRAFT_25693	hypothetical protein	1.03684	0.000711901	0.0028827	yes	up
gene-WICANDRAFT_84555	WICANDRAFT_84555	hypothetical protein	1.88151	0.000713446	0.0028871	yes	up
gene-WICANDRAFT_36445	WICANDRAFT_36445	hypothetical protein	1.27361	0.00071435	0.00288891	yes	up
gene-WICANDRAFT_84970	WICANDRAFT_84970	hypothetical protein	1.45213	0.000715955	0.00289356	yes	up
gene-WICANDRAFT_62518	WICANDRAFT_62518	hypothetical protein	-1.21262	0.000721228	0.002913	yes	down
gene-WICANDRAFT_49726	WICANDRAFT_49726	hypothetical protein	-1.10962	0.000724439	0.00292411	yes	down
gene-WICANDRAFT_78616	WICANDRAFT_78616	hypothetical protein	1.56282	0.000725302	0.00292572	yes	up
gene-WICANDRAFT_86392	WICANDRAFT_86392	hypothetical protein	1.11094	0.000726637	0.00292924	yes	up
gene-WICANDRAFT_60307	WICANDRAFT_60307	hypothetical protein	1.23549	0.000751321	0.00302636	yes	up
gene-WICANDRAFT_76551	WICANDRAFT_76551	hypothetical protein	2.15611	0.000751685	0.00302636	yes	up
gene-WICANDRAFT_65276	WICANDRAFT_65276	hypothetical protein	-1.54064	0.000756819	0.00304509	yes	down
gene-WICANDRAFT_61541	WICANDRAFT_61541	hypothetical protein	1.12806	0.000758175	0.00304708	yes	up
gene-WICANDRAFT_15330	WICANDRAFT_15330	hypothetical protein	1.45028	0.000758278	0.00304708	yes	up
gene-WICANDRAFT_89930	WICANDRAFT_89930	hypothetical protein	-1.39783	0.000759011	0.00304809	yes	down
gene-WICANDRAFT_98195	WICANDRAFT_98195	hypothetical protein	3.67754	0.000760754	0.00305315	yes	up
gene-WICANDRAFT_80770	WICANDRAFT_80770	hypothetical protein	1.23816	0.000767913	0.00307844	yes	up
gene-WICANDRAFT_56178	WICANDRAFT_56178	hypothetical protein	2.00302	0.000768122	0.00307844	yes	up
gene-WICANDRAFT_81182	WICANDRAFT_81182	hypothetical protein	2.41758	0.000768514	0.00307844	yes	up
gene-WICANDRAFT_83134	WICANDRAFT_83134	hypothetical protein	-1.48286	0.000775205	0.00310328	yes	down
gene-WICANDRAFT_80661	WICANDRAFT_80661	hypothetical protein	-1.33513	0.000775902	0.0031041	yes	down
gene-WICANDRAFT_64160	WICANDRAFT_64160	hypothetical protein	1.36906	0.000778214	0.00311138	yes	up
gene-WICANDRAFT_32318	WICANDRAFT_32318	hypothetical protein	1.32445	0.000781564	0.0031228	yes	up
gene-WICANDRAFT_89685	WICANDRAFT_89685	hypothetical protein	1.07765	0.000787442	0.0031443	yes	up
gene-WICANDRAFT_35786	WICANDRAFT_35786	hypothetical protein	-2.1991	0.000790752	0.00315552	yes	down
gene-WICANDRAFT_24889	WICANDRAFT_24889	hypothetical protein	1.31727	0.000807955	0.00322214	yes	up
gene-WICANDRAFT_32215	WICANDRAFT_32215	hypothetical protein	-1.30189	0.000815716	0.00325104	yes	down
gene-WICANDRAFT_60895	WICANDRAFT_60895	hypothetical protein	2.90084	0.000822165	0.00327468	yes	up
gene-WICANDRAFT_65622	WICANDRAFT_65622	hypothetical protein	-1.17635	0.000827781	0.0032929	yes	down
gene-WICANDRAFT_84660	WICANDRAFT_84660	hypothetical protein	-4.02995	0.000832277	0.00330696	yes	down
gene-WICANDRAFT_81868	WICANDRAFT_81868	hypothetical protein	1.44317	0.000832361	0.00330696	yes	up
gene-WICANDRAFT_32991	WICANDRAFT_32991	hypothetical protein	1.21075	0.000838335	0.0033286	yes	up
gene-WICANDRAFT_97591	WICANDRAFT_97591	hypothetical protein	1.86379	0.000841052	0.0033373	yes	up
gene-WICANDRAFT_26401	WICANDRAFT_26401	hypothetical protein	1.15041	0.00084219	0.00333972	yes	up
gene-WICANDRAFT_95203	WICANDRAFT_95203	hypothetical protein	-1.74069	0.000846517	0.00335478	yes	down
gene-WICANDRAFT_84605	WICANDRAFT_84605	hypothetical protein	1.27083	0.000857945	0.00339794	yes	up
gene-WICANDRAFT_65064	WICANDRAFT_65064	hypothetical protein	-1.47306	0.000859172	0.00339911	yes	down
gene-WICANDRAFT_104634	WICANDRAFT_104634	hypothetical protein	1.07165	0.000859316	0.00339911	yes	up
gene-WICANDRAFT_37004	WICANDRAFT_37004	glycosyltransferase family 1 protein	-1.14685	0.000867368	0.00342882	yes	down
gene-WICANDRAFT_85201	WICANDRAFT_85201	hypothetical protein	-1.30911	0.000876814	0.00346294	yes	down
gene-WICANDRAFT_80157	WICANDRAFT_80157	hypothetical protein	-1.47676	0.000877461	0.00346294	yes	down
gene-WICANDRAFT_35998	WICANDRAFT_35998	hypothetical protein	1.11877	0.000877643	0.00346294	yes	up
gene-WICANDRAFT_84108	WICANDRAFT_84108	hypothetical protein	-1.37173	0.000879525	0.0034682	yes	down
gene-WICANDRAFT_104211	WICANDRAFT_104211	hypothetical protein	1.58643	0.000882075	0.00347609	yes	up
gene-WICANDRAFT_61624	WICANDRAFT_61624	hypothetical protein	1.17855	0.000883642	0.0034801	yes	up
gene-WICANDRAFT_36980	WICANDRAFT_36980	hypothetical protein	1.32652	0.000885624	0.00348573	yes	up
gene-WICANDRAFT_96866	WICANDRAFT_96866	glycosyltransferase family 71 protein	-1.14007	0.000886332	0.00348635	yes	down
gene-WICANDRAFT_84632	WICANDRAFT_84632	hypothetical protein	-1.09587	0.000892411	0.00350808	yes	down
gene-WICANDRAFT_82908	WICANDRAFT_82908	hypothetical protein	1.13897	0.000897451	0.00352194	yes	up
gene-WICANDRAFT_60422	WICANDRAFT_60422	hypothetical protein	-1.1667	0.000897499	0.00352194	yes	down
gene-WICANDRAFT_76353	WICANDRAFT_76353	glycosyltransferase family 39 protein	1.04658	0.00089804	0.00352194	yes	up
gene-WICANDRAFT_31320	WICANDRAFT_31320	hypothetical protein	1.72257	0.000898165	0.00352194	yes	up
gene-WICANDRAFT_77751	WICANDRAFT_77751	hypothetical protein	-1.19719	0.000901355	0.00353226	yes	down
gene-WICANDRAFT_30689	WICANDRAFT_30689	hypothetical protein	-1.57512	0.000904701	0.00354318	yes	down
gene-WICANDRAFT_89804	WICANDRAFT_89804	hypothetical protein	-1.6399	0.000907225	0.00355086	yes	down
gene-WICANDRAFT_28666	WICANDRAFT_28666	hypothetical protein	-1.09776	0.000911427	0.00356511	yes	down
gene-WICANDRAFT_33608	WICANDRAFT_33608	hypothetical protein	-1.21748	0.000912767	0.00356814	yes	down
gene-WICANDRAFT_87853	WICANDRAFT_87853	hypothetical protein	-1.41401	0.000918573	0.00358862	yes	down
gene-WICANDRAFT_24025	WICANDRAFT_24025	hypothetical protein	-1.12073	0.000935255	0.00365154	yes	down
gene-WICANDRAFT_106637	WICANDRAFT_106637	hypothetical protein	1.23503	0.000950867	0.0037102	yes	up
gene-WICANDRAFT_63610	WICANDRAFT_63610	hypothetical protein	2.84806	0.000953743	0.00371913	yes	up
gene-WICANDRAFT_26138	WICANDRAFT_26138	hypothetical protein	1.20923	0.000972723	0.0037908	yes	up
gene-WICANDRAFT_91466	WICANDRAFT_91466	hypothetical protein	1.3843	0.000978391	0.00381054	yes	up
gene-WICANDRAFT_84214	WICANDRAFT_84214	hypothetical protein	-1.4089	0.000981971	0.00382213	yes	down
gene-WICANDRAFT_61279	WICANDRAFT_61279	hypothetical protein	-1.48618	0.000986163	0.00383609	yes	down
gene-WICANDRAFT_78126	WICANDRAFT_78126	glycoside hydrolase family 76 protein	1.12817	0.000993104	0.00386071	yes	up
gene-WICANDRAFT_28734	WICANDRAFT_28734	hypothetical protein	-1.6729	0.000995915	0.00386926	yes	down
gene-WICANDRAFT_71046	WICANDRAFT_71046	hypothetical protein	1.0572	0.00101478	0.00394014	yes	up
gene-WICANDRAFT_81328	WICANDRAFT_81328	hypothetical protein	1.18642	0.00102902	0.00399299	yes	up
gene-WICANDRAFT_65292	WICANDRAFT_65292	hypothetical protein	-1.21634	0.00103586	0.00401704	yes	down
gene-WICANDRAFT_80970	WICANDRAFT_80970	hypothetical protein	1.23562	0.00103765	0.00402154	yes	up
gene-WICANDRAFT_93681	WICANDRAFT_93681	hypothetical protein	-1.41832	0.00104331	0.00404098	yes	down
gene-WICANDRAFT_63425	WICANDRAFT_63425	hypothetical protein	1.17275	0.0010814	0.00418597	yes	up
gene-WICANDRAFT_61195	WICANDRAFT_61195	hypothetical protein	1.47983	0.00110812	0.00428677	yes	up
gene-WICANDRAFT_81650	WICANDRAFT_81650	hypothetical protein	-1.468	0.00111393	0.00430661	yes	down
gene-WICANDRAFT_76057	WICANDRAFT_76057	hypothetical protein	1.28894	0.00112389	0.00434246	yes	up
gene-WICANDRAFT_25395	WICANDRAFT_25395	hypothetical protein	1.32306	0.00112684	0.00435121	yes	up
gene-WICANDRAFT_35163	WICANDRAFT_35163	hypothetical protein	1.08065	0.00112862	0.00435542	yes	up
gene-WICANDRAFT_25789	WICANDRAFT_25789	hypothetical protein	-1.43654	0.00113032	0.00435933	yes	down
gene-WICANDRAFT_60746	WICANDRAFT_60746	hypothetical protein	-1.11493	0.00113473	0.00437366	yes	down
gene-WICANDRAFT_80604	WICANDRAFT_80604	hypothetical protein	1.69792	0.00113576	0.00437494	yes	up
gene-WICANDRAFT_61632	WICANDRAFT_61632	hypothetical protein	-1.16056	0.00113859	0.00438318	yes	down
gene-WICANDRAFT_62036	WICANDRAFT_62036	hypothetical protein	-1.40153	0.00114167	0.00439237	yes	down
gene-WICANDRAFT_77585	WICANDRAFT_77585	hypothetical protein	-1.63235	0.00116699	0.00448706	yes	down
gene-WICANDRAFT_65649	WICANDRAFT_65649	hypothetical protein	1.89808	0.00116837	0.00448962	yes	up
gene-WICANDRAFT_83776	WICANDRAFT_83776	hypothetical protein	1.15805	0.00117335	0.00450351	yes	up
gene-WICANDRAFT_27657	WICANDRAFT_27657	hypothetical protein	1.57923	0.0011734	0.00450351	yes	up
gene-WICANDRAFT_61590	WICANDRAFT_61590	hypothetical protein	1.213	0.0011805	0.00452801	yes	up
gene-WICANDRAFT_97145	WICANDRAFT_97145	hypothetical protein	3.52822	0.00118983	0.00456102	yes	up
gene-WICANDRAFT_12602	WICANDRAFT_12602	hypothetical protein	-1.22698	0.001194	0.00457423	yes	down
gene-WICANDRAFT_97027	WICANDRAFT_97027	hypothetical protein	4.70102	0.00119505	0.00457548	yes	up
gene-WICANDRAFT_28508	WICANDRAFT_28508	hypothetical protein	-1.00286	0.00119678	0.00457933	yes	down
gene-WICANDRAFT_48356	WICANDRAFT_48356	hypothetical protein	1.98012	0.00120154	0.00459475	yes	up
gene-WICANDRAFT_25463	WICANDRAFT_25463	hypothetical protein	1.7498	0.00120606	0.00460927	yes	up
gene-WICANDRAFT_97638	WICANDRAFT_97638	hypothetical protein	-1.11526	0.00121388	0.00463634	yes	down
gene-WICANDRAFT_22463	WICANDRAFT_22463	hypothetical protein	1.55539	0.00121892	0.00464999	yes	up
gene-WICANDRAFT_19732	WICANDRAFT_19732	hypothetical protein	-1.32811	0.00122196	0.00465876	yes	down
gene-WICANDRAFT_36574	WICANDRAFT_36574	glycosyltransferase family 71 protein	1.22175	0.00124164	0.00473095	yes	up
gene-WICANDRAFT_61458	WICANDRAFT_61458	hypothetical protein	1.22561	0.00125973	0.00479697	yes	up
gene-WICANDRAFT_85472	WICANDRAFT_85472	hypothetical protein	1.27496	0.00126289	0.00480612	yes	up
gene-WICANDRAFT_78623	WICANDRAFT_78623	hypothetical protein	1.46337	0.00127473	0.00484825	yes	up
gene-WICANDRAFT_78157	WICANDRAFT_78157	hypothetical protein	1.05119	0.00127609	0.00485052	yes	up
gene-WICANDRAFT_60395	WICANDRAFT_60395	hypothetical protein	-1.27057	0.00128924	0.00489464	yes	down
gene-WICANDRAFT_60354	WICANDRAFT_60354	hypothetical protein	1.01018	0.0013064	0.00495679	yes	up
gene-WICANDRAFT_83474	WICANDRAFT_83474	hypothetical protein	1.88505	0.00130944	0.00496535	yes	up
gene-WICANDRAFT_86554	WICANDRAFT_86554	hypothetical protein	1.20144	0.00131347	0.00497767	yes	up
gene-WICANDRAFT_69830	WICANDRAFT_69830	hypothetical protein	1.36745	0.00131682	0.00498737	yes	up
gene-WICANDRAFT_80055	WICANDRAFT_80055	hypothetical protein	1.53565	0.00132242	0.00500557	yes	up
gene-WICANDRAFT_78845	WICANDRAFT_78845	hypothetical protein	1.15379	0.00133074	0.00503405	yes	up
gene-WICANDRAFT_59925	WICANDRAFT_59925	hypothetical protein	1.63215	0.00133936	0.00506362	yes	up
gene-WICANDRAFT_17860	WICANDRAFT_17860	hypothetical protein	-1.50046	0.00134725	0.00509042	yes	down
gene-WICANDRAFT_18436	WICANDRAFT_18436	hypothetical protein	1.32298	0.00135673	0.00512317	yes	up
gene-WICANDRAFT_63720	WICANDRAFT_63720	hypothetical protein	-1.10419	0.00135778	0.0051241	yes	down
gene-WICANDRAFT_81012	WICANDRAFT_81012	hypothetical protein	1.52533	0.00136181	0.00513624	yes	up
gene-WICANDRAFT_101577	WICANDRAFT_101577	hypothetical protein	-1.57358	0.00137151	0.00516971	yes	down
gene-WICANDRAFT_97014	WICANDRAFT_97014	hypothetical protein	1.26455	0.00138028	0.00519968	yes	up
gene-WICANDRAFT_64678	WICANDRAFT_64678	hypothetical protein	-1.56185	0.00138608	0.00521843	yes	down
gene-WICANDRAFT_31917	WICANDRAFT_31917	hypothetical protein	2.38306	0.00139257	0.00523972	yes	up
gene-WICANDRAFT_63928	WICANDRAFT_63928	hypothetical protein	1.26614	0.00139396	0.00524185	yes	up
gene-WICANDRAFT_67138	WICANDRAFT_67138	hypothetical protein	2.21084	0.00139693	0.00524988	yes	up
gene-WICANDRAFT_27098	WICANDRAFT_27098	hypothetical protein	-1.06581	0.00140068	0.00526086	yes	down
gene-WICANDRAFT_61091	WICANDRAFT_61091	hypothetical protein	1.37745	0.00140864	0.00528764	yes	up
gene-WICANDRAFT_31593	WICANDRAFT_31593	hypothetical protein	-1.19514	0.00141684	0.00531525	yes	down
gene-WICANDRAFT_27360	WICANDRAFT_27360	hypothetical protein	-1.25214	0.00141921	0.00532098	yes	down
gene-WICANDRAFT_95807	WICANDRAFT_95807	hypothetical protein	-1.57438	0.00142653	0.00534525	yes	down
gene-WICANDRAFT_65755	WICANDRAFT_65755	hypothetical protein	-1.36503	0.00142803	0.00534772	yes	down
gene-WICANDRAFT_101010	WICANDRAFT_101010	hypothetical protein	-1.06424	0.00143863	0.00538422	yes	down
gene-WICANDRAFT_59492	WICANDRAFT_59492	hypothetical protein	1.34161	0.00144818	0.00541676	yes	up
gene-WICANDRAFT_25004	WICANDRAFT_25004	hypothetical protein	-1.00111	0.00145182	0.00542716	yes	down
gene-WICANDRAFT_59854	WICANDRAFT_59854	hypothetical protein	1.16812	0.00146017	0.00545515	yes	up
gene-WICANDRAFT_96036	WICANDRAFT_96036	hypothetical protein	1.47044	0.00147285	0.00549927	yes	up
gene-WICANDRAFT_59794	WICANDRAFT_59794	hypothetical protein	2.37229	0.00147872	0.00551794	yes	up
gene-WICANDRAFT_63779	WICANDRAFT_63779	hypothetical protein	-1.01514	0.00150094	0.00559754	yes	down
gene-WICANDRAFT_68902	WICANDRAFT_68902	hypothetical protein	-1.28608	0.00150708	0.00561713	yes	down
gene-WICANDRAFT_85017	WICANDRAFT_85017	hypothetical protein	-1.66024	0.00151494	0.0056431	yes	down
gene-WICANDRAFT_14037	WICANDRAFT_14037	hypothetical protein	1.68943	0.00151763	0.0056498	yes	up
gene-WICANDRAFT_84794	WICANDRAFT_84794	hypothetical protein	1.02219	0.00154346	0.00574259	yes	up
gene-WICANDRAFT_80052	WICANDRAFT_80052	hypothetical protein	1.47628	0.00154792	0.00575578	yes	up
gene-WICANDRAFT_81268	WICANDRAFT_81268	hypothetical protein	-1.14086	0.00155138	0.00576527	yes	down
gene-WICANDRAFT_65262	WICANDRAFT_65262	hypothetical protein	1.08523	0.00155676	0.00577846	yes	up
gene-WICANDRAFT_32444	WICANDRAFT_32444	hypothetical protein	2.51285	0.00156969	0.00581967	yes	up
gene-WICANDRAFT_24490	WICANDRAFT_24490	glycoside hydrolase family 47 protein	1.23281	0.0015705	0.00581967	yes	up
gene-WICANDRAFT_16661	WICANDRAFT_16661	hypothetical protein	2.15618	0.00157062	0.00581967	yes	up
gene-WICANDRAFT_79861	WICANDRAFT_79861	hypothetical protein	5.31343	0.00158474	0.00586855	yes	up
gene-WICANDRAFT_91786	WICANDRAFT_91786	hypothetical protein	-1.14925	0.00158681	0.00587278	yes	down
gene-WICANDRAFT_90591	WICANDRAFT_90591	hypothetical protein	1.07306	0.00159368	0.00589428	yes	up
gene-WICANDRAFT_65465	WICANDRAFT_65465	hypothetical protein	-1.44834	0.00159448	0.00589428	yes	down
gene-WICANDRAFT_79274	WICANDRAFT_79274	hypothetical protein	1.26928	0.00159682	0.00589946	yes	up
gene-WICANDRAFT_17689	WICANDRAFT_17689	hypothetical protein	-1.07782	0.00161052	0.00594661	yes	down
gene-WICANDRAFT_58643	WICANDRAFT_58643	hypothetical protein	1.4021	0.00161385	0.00595541	yes	up
gene-WICANDRAFT_61621	WICANDRAFT_61621	hypothetical protein	1.26948	0.00162675	0.00599952	yes	up
gene-WICANDRAFT_21795	WICANDRAFT_21795	hypothetical protein	-1.14147	0.00162971	0.00600696	yes	down
gene-WICANDRAFT_65713	WICANDRAFT_65713	hypothetical protein	1.39957	0.00163311	0.00601598	yes	up
gene-WICANDRAFT_90817	WICANDRAFT_90817	hypothetical protein	2.86365	0.00163493	0.00601916	yes	up
gene-WICANDRAFT_100771	WICANDRAFT_100771	hypothetical protein	1.07546	0.0016748	0.00616238	yes	up
gene-WICANDRAFT_94971	WICANDRAFT_94971	hypothetical protein	1.68959	0.00169178	0.00622035	yes	up
gene-WICANDRAFT_82261	WICANDRAFT_82261	hypothetical protein	-1.15207	0.00169335	0.00622035	yes	down
gene-WICANDRAFT_16952	WICANDRAFT_16952	hypothetical protein	-1.30187	0.00169351	0.00622035	yes	down
gene-WICANDRAFT_78689	WICANDRAFT_78689	hypothetical protein	-1.16313	0.0016983	0.00623433	yes	down
gene-WICANDRAFT_68805	WICANDRAFT_68805	hypothetical protein	1.9485	0.00169966	0.00623571	yes	up
gene-WICANDRAFT_79764	WICANDRAFT_79764	hypothetical protein	-1.03698	0.00171272	0.00627998	yes	down
gene-WICANDRAFT_63101	WICANDRAFT_63101	hypothetical protein	1.1698	0.00171831	0.00629683	yes	up
gene-WICANDRAFT_97684	WICANDRAFT_97684	hypothetical protein	-1.53226	0.0017258	0.00632061	yes	down
gene-WICANDRAFT_82085	WICANDRAFT_82085	hypothetical protein	-1.10519	0.00172974	0.00633136	yes	down
gene-WICANDRAFT_60368	WICANDRAFT_60368	hypothetical protein	-1.25805	0.00173689	0.00635055	yes	down
gene-WICANDRAFT_77479	WICANDRAFT_77479	hypothetical protein	-1.05692	0.00173699	0.00635055	yes	down
gene-WICANDRAFT_26971	WICANDRAFT_26971	hypothetical protein	-1.33295	0.00175334	0.00640481	yes	down
gene-WICANDRAFT_24927	WICANDRAFT_24927	hypothetical protein	1.17157	0.00175386	0.00640481	yes	up
gene-WICANDRAFT_65564	WICANDRAFT_65564	hypothetical protein	-1.31123	0.00175594	0.00640874	yes	down
gene-WICANDRAFT_102182	WICANDRAFT_102182	hypothetical protein	-1.04383	0.0017755	0.00647265	yes	down
gene-WICANDRAFT_95769	WICANDRAFT_95769	hypothetical protein	1.03449	0.00177933	0.00648288	yes	up
gene-WICANDRAFT_89988	WICANDRAFT_89988	hypothetical protein	-1.09667	0.00178488	0.00649575	yes	down
gene-WICANDRAFT_29178	WICANDRAFT_29178	hypothetical protein	1.34511	0.00178492	0.00649575	yes	up
gene-WICANDRAFT_61772	WICANDRAFT_61772	hypothetical protein	1.04014	0.00180468	0.00656388	yes	up
gene-WICANDRAFT_35773	WICANDRAFT_35773	hypothetical protein	-1.05139	0.00181372	0.00659297	yes	down
gene-WICANDRAFT_64905	WICANDRAFT_64905	hypothetical protein	1.30593	0.00182312	0.00662334	yes	up
gene-WICANDRAFT_37852	WICANDRAFT_37852	hypothetical protein	-1.0331	0.00182752	0.0066355	yes	down
gene-WICANDRAFT_84212	WICANDRAFT_84212	hypothetical protein	1.6376	0.00184444	0.0066931	yes	up
gene-WICANDRAFT_29727	WICANDRAFT_29727	hypothetical protein	1.26527	0.00185103	0.00671318	yes	up
gene-WICANDRAFT_51670	WICANDRAFT_51670	hypothetical protein	1.08363	0.00187893	0.00681047	yes	up
gene-WICANDRAFT_69528	WICANDRAFT_69528	hypothetical protein	1.33973	0.00193166	0.00699757	yes	up
gene-WICANDRAFT_88595	WICANDRAFT_88595	hypothetical protein	-1.02477	0.00194253	0.0070329	yes	down
gene-WICANDRAFT_84558	WICANDRAFT_84558	hypothetical protein	1.19981	0.00195392	0.00707012	yes	up
gene-WICANDRAFT_80518	WICANDRAFT_80518	hypothetical protein	1.11877	0.00198923	0.00719375	yes	up
gene-WICANDRAFT_96815	WICANDRAFT_96815	hypothetical protein	1.72913	0.00200673	0.00724876	yes	up
gene-WICANDRAFT_64023	WICANDRAFT_64023	hypothetical protein	1.61164	0.00200959	0.00725495	yes	up
gene-WICANDRAFT_36272	WICANDRAFT_36272	hypothetical protein	1.12816	0.00201252	0.00726139	yes	up
gene-WICANDRAFT_32839	WICANDRAFT_32839	hypothetical protein	1.04967	0.00201675	0.0072725	yes	up
gene-WICANDRAFT_92995	WICANDRAFT_92995	hypothetical protein	1.15751	0.00204147	0.00735743	yes	up
gene-WICANDRAFT_64522	WICANDRAFT_64522	hypothetical protein	1.70739	0.00206002	0.00742005	yes	up
gene-WICANDRAFT_53690	WICANDRAFT_53690	hypothetical protein	1.32672	0.00206838	0.0074417	yes	up
gene-WICANDRAFT_62615	WICANDRAFT_62615	hypothetical protein	1.07035	0.00207461	0.00745563	yes	up
gene-WICANDRAFT_94663	WICANDRAFT_94663	hypothetical protein	1.02575	0.00208847	0.00750117	yes	up
gene-WICANDRAFT_36509	WICANDRAFT_36509	hypothetical protein	1.24912	0.00209494	0.00752014	yes	up
gene-WICANDRAFT_82235	WICANDRAFT_82235	hypothetical protein	1.29266	0.00210135	0.00753888	yes	up
gene-WICANDRAFT_25414	WICANDRAFT_25414	hypothetical protein	1.4979	0.00210468	0.00754653	yes	up
gene-WICANDRAFT_35042	WICANDRAFT_35042	hypothetical protein	1.09961	0.00214791	0.00769719	yes	up
gene-WICANDRAFT_63625	WICANDRAFT_63625	hypothetical protein	1.38949	0.00215905	0.00773274	yes	up
gene-WICANDRAFT_35526	WICANDRAFT_35526	hypothetical protein	-1.23571	0.00216738	0.00775815	yes	down
gene-WICANDRAFT_78572	WICANDRAFT_78572	hypothetical protein	-1.22341	0.00217008	0.0077605	yes	down
gene-WICANDRAFT_60130	WICANDRAFT_60130	hypothetical protein	-1.32276	0.00217049	0.0077605	yes	down
gene-WICANDRAFT_88427	WICANDRAFT_88427	glycosyltransferase family 34 protein	1.0225	0.00217569	0.00777013	yes	up
gene-WICANDRAFT_84756	WICANDRAFT_84756	hypothetical protein	1.08998	0.00217754	0.00777013	yes	up
gene-WICANDRAFT_77670	WICANDRAFT_77670	hypothetical protein	-1.09299	0.0021776	0.00777013	yes	down
gene-WICANDRAFT_34152	WICANDRAFT_34152	hypothetical protein	1.00794	0.00217809	0.00777013	yes	up
gene-WICANDRAFT_22922	WICANDRAFT_22922	hypothetical protein	1.1626	0.00221235	0.00788343	yes	up
gene-WICANDRAFT_59800	WICANDRAFT_59800	hypothetical protein	3.59704	0.00221526	0.00788937	yes	up
gene-WICANDRAFT_98658	WICANDRAFT_98658	hypothetical protein	-1.27696	0.00221957	0.00790028	yes	down
gene-WICANDRAFT_62459	WICANDRAFT_62459	hypothetical protein	-1.20765	0.00222155	0.00790286	yes	down
gene-WICANDRAFT_59771	WICANDRAFT_59771	hypothetical protein	1.14341	0.00222654	0.00791616	yes	up
gene-WICANDRAFT_34769	WICANDRAFT_34769	glycosyltransferase family 32 protein	-1.12092	0.00223114	0.00792806	yes	down
gene-WICANDRAFT_76900	WICANDRAFT_76900	hypothetical protein	1.30807	0.00223475	0.00793643	yes	up
gene-WICANDRAFT_51849	WICANDRAFT_51849	hypothetical protein	1.48645	0.00223683	0.00793938	yes	up
gene-WICANDRAFT_15925	WICANDRAFT_15925	hypothetical protein	1.28508	0.00224968	0.00797594	yes	up
gene-WICANDRAFT_107217	WICANDRAFT_107217	hypothetical protein	-1.22923	0.00224969	0.00797594	yes	down
gene-WICANDRAFT_64632	WICANDRAFT_64632	hypothetical protein	-1.00125	0.00225092	0.00797594	yes	down
gene-WICANDRAFT_79574	WICANDRAFT_79574	hypothetical protein	1.2006	0.00228689	0.00809433	yes	up
gene-WICANDRAFT_60601	WICANDRAFT_60601	hypothetical protein	1.46902	0.00229313	0.00811188	yes	up
gene-WICANDRAFT_78334	WICANDRAFT_78334	hypothetical protein	1.91155	0.00229639	0.00811887	yes	up
gene-WICANDRAFT_80318	WICANDRAFT_80318	hypothetical protein	-1.33566	0.00231714	0.00818765	yes	down
gene-WICANDRAFT_27446	WICANDRAFT_27446	hypothetical protein	1.71525	0.00232299	0.00820354	yes	up
gene-WICANDRAFT_76581	WICANDRAFT_76581	hypothetical protein	1.22752	0.00232423	0.00820354	yes	up
gene-WICANDRAFT_78240	WICANDRAFT_78240	hypothetical protein	2.21413	0.00232892	0.00821183	yes	up
gene-WICANDRAFT_84343	WICANDRAFT_84343	hypothetical protein	-1.10802	0.00233022	0.00821183	yes	down
gene-WICANDRAFT_102426	WICANDRAFT_102426	hypothetical protein	-1.42904	0.00233047	0.00821183	yes	down
gene-WICANDRAFT_52596	WICANDRAFT_52596	hypothetical protein	1.0084	0.00233818	0.0082344	yes	up
gene-WICANDRAFT_64521	WICANDRAFT_64521	hypothetical protein	-1.39362	0.00235234	0.00827505	yes	down
gene-WICANDRAFT_106270	WICANDRAFT_106270	hypothetical protein	1.5352	0.00235724	0.00828683	yes	up
gene-WICANDRAFT_29768	WICANDRAFT_29768	hypothetical protein	1.13593	0.00235831	0.00828683	yes	up
gene-WICANDRAFT_30760	WICANDRAFT_30760	hypothetical protein	-1.07546	0.00238526	0.00837351	yes	down
gene-WICANDRAFT_29585	WICANDRAFT_29585	hypothetical protein	-1.18976	0.00238575	0.00837351	yes	down
gene-WICANDRAFT_80693	WICANDRAFT_80693	hypothetical protein	-1.30125	0.00238695	0.00837351	yes	down
gene-WICANDRAFT_60744	WICANDRAFT_60744	hypothetical protein	-1.00521	0.00239085	0.00838255	yes	down
gene-WICANDRAFT_96122	WICANDRAFT_96122	hypothetical protein	3.14621	0.00239695	0.00839687	yes	up
gene-WICANDRAFT_84833	WICANDRAFT_84833	hypothetical protein	1.21652	0.00239759	0.00839687	yes	up
gene-WICANDRAFT_35936	WICANDRAFT_35936	hypothetical protein	1.62373	0.00242065	0.00847294	yes	up
gene-WICANDRAFT_12263	WICANDRAFT_12263	hypothetical protein	-1.36837	0.00245765	0.00859768	yes	down
gene-WICANDRAFT_64465	WICANDRAFT_64465	hypothetical protein	1.29925	0.00246172	0.00860716	yes	up
gene-WICANDRAFT_27474	WICANDRAFT_27474	hypothetical protein	1.03101	0.0024645	0.00861212	yes	up
gene-WICANDRAFT_17612	WICANDRAFT_17612	hypothetical protein	-1.55073	0.00246932	0.00862423	yes	down
gene-WICANDRAFT_18476	WICANDRAFT_18476	hypothetical protein	-1.75987	0.00250235	0.00873476	yes	down
gene-WICANDRAFT_30363	WICANDRAFT_30363	hypothetical protein	1.13275	0.00250477	0.00873515	yes	up
gene-WICANDRAFT_83703	WICANDRAFT_83703	hypothetical protein	1.3643	0.00251251	0.00875571	yes	up
gene-WICANDRAFT_80510	WICANDRAFT_80510	hypothetical protein	1.23126	0.00252791	0.00880455	yes	up
gene-WICANDRAFT_84814	WICANDRAFT_84814	hypothetical protein	-1.08266	0.00253113	0.00881091	yes	down
gene-WICANDRAFT_79880	WICANDRAFT_79880	hypothetical protein	1.18321	0.00255439	0.00888697	yes	up
gene-WICANDRAFT_79615	WICANDRAFT_79615	hypothetical protein	1.21706	0.00256763	0.00892321	yes	up
gene-WICANDRAFT_31580	WICANDRAFT_31580	hypothetical protein	1.64491	0.00257015	0.00892708	yes	up
gene-WICANDRAFT_23173	WICANDRAFT_23173	hypothetical protein	-1.68309	0.00260434	0.00903471	yes	down
gene-WICANDRAFT_59725	WICANDRAFT_59725	hypothetical protein	1.29089	0.00261006	0.00904582	yes	up
gene-WICANDRAFT_76915	WICANDRAFT_76915	hypothetical protein	-1.82962	0.00261746	0.00906155	yes	down
gene-WICANDRAFT_22990	WICANDRAFT_22990	hypothetical protein	3.25453	0.00261746	0.00906155	yes	up
gene-WICANDRAFT_29810	WICANDRAFT_29810	hypothetical protein	-1.23407	0.00262186	0.00907181	yes	down
gene-WICANDRAFT_27338	WICANDRAFT_27338	hypothetical protein	1.0374	0.00262755	0.00908471	yes	up
gene-WICANDRAFT_61306	WICANDRAFT_61306	hypothetical protein	-1.17516	0.00262846	0.00908471	yes	down
gene-WICANDRAFT_90344	WICANDRAFT_90344	hypothetical protein	1.09823	0.00263049	0.00908675	yes	up
gene-WICANDRAFT_63086	WICANDRAFT_63086	hypothetical protein	1.11481	0.00264324	0.00912583	yes	up
gene-WICANDRAFT_75863	WICANDRAFT_75863	hypothetical protein	1.53516	0.00266328	0.00918982	yes	up
gene-WICANDRAFT_64064	WICANDRAFT_64064	hypothetical protein	1.32053	0.00266469	0.00918982	yes	up
gene-WICANDRAFT_77254	WICANDRAFT_77254	hypothetical protein	1.21793	0.0026666	0.00919142	yes	up
gene-WICANDRAFT_62394	WICANDRAFT_62394	hypothetical protein	-1.63902	0.00267327	0.00920937	yes	down
gene-WICANDRAFT_56696	WICANDRAFT_56696	hypothetical protein	-1.47799	0.0026769	0.00921686	yes	down
gene-WICANDRAFT_25080	WICANDRAFT_25080	hypothetical protein	-1.07439	0.00269315	0.00926779	yes	down
gene-WICANDRAFT_106342	WICANDRAFT_106342	hypothetical protein	1.41083	0.00270095	0.00928958	yes	up
gene-WICANDRAFT_27507	WICANDRAFT_27507	hypothetical protein	1.06099	0.00271296	0.00931801	yes	up
gene-WICANDRAFT_84369	WICANDRAFT_84369	hypothetical protein	-1.22856	0.00271364	0.00931801	yes	down
gene-WICANDRAFT_77612	WICANDRAFT_77612	hypothetical protein	-1.84416	0.00276752	0.00949786	yes	down
gene-WICANDRAFT_65819	WICANDRAFT_65819	hypothetical protein	-1.22554	0.00278021	0.00953625	yes	down
gene-WICANDRAFT_76288	WICANDRAFT_76288	hypothetical protein	1.2623	0.00278529	0.00954849	yes	up
gene-WICANDRAFT_83125	WICANDRAFT_83125	hypothetical protein	1.06154	0.00280264	0.00959775	yes	up
gene-WICANDRAFT_77955	WICANDRAFT_77955	hypothetical protein	-1.00778	0.00280778	0.00960996	yes	down
gene-WICANDRAFT_23116	WICANDRAFT_23116	hypothetical protein	1.43772	0.00282424	0.00966108	yes	up
gene-WICANDRAFT_93557	WICANDRAFT_93557	hypothetical protein	-1.08207	0.0028313	0.00967998	yes	down
gene-WICANDRAFT_85307	WICANDRAFT_85307	hypothetical protein	-1.92902	0.00283818	0.00969304	yes	down
gene-WICANDRAFT_64713	WICANDRAFT_64713	hypothetical protein	1.84283	0.00284227	0.00969803	yes	up
gene-WICANDRAFT_81221	WICANDRAFT_81221	hypothetical protein	-1.18403	0.00284271	0.00969803	yes	down
gene-WICANDRAFT_12462	WICANDRAFT_12462	hypothetical protein	1.79163	0.00284844	0.00970836	yes	up
gene-WICANDRAFT_93987	WICANDRAFT_93987	hypothetical protein	1.059	0.00289727	0.00986534	yes	up
gene-WICANDRAFT_63617	WICANDRAFT_63617	hypothetical protein	1.21433	0.00289799	0.00986534	yes	up
gene-WICANDRAFT_79025	WICANDRAFT_79025	hypothetical protein	-1.00975	0.00291491	0.00991758	yes	down
gene-WICANDRAFT_30305	WICANDRAFT_30305	hypothetical protein	1.11451	0.00291733	0.00992048	yes	up
gene-WICANDRAFT_76395	WICANDRAFT_76395	hypothetical protein	1.08318	0.00292849	0.00994774	yes	up
gene-WICANDRAFT_64610	WICANDRAFT_64610	hypothetical protein	-1.33657	0.00293251	0.00995604	yes	down
gene-WICANDRAFT_23839	WICANDRAFT_23839	glycosyltransferase family 71 protein	1.20189	0.00294725	0.0100007	yes	up
gene-WICANDRAFT_78523	WICANDRAFT_78523	hypothetical protein	1.00462	0.0029971	0.0101535	yes	up
gene-WICANDRAFT_82985	WICANDRAFT_82985	hypothetical protein	1.02198	0.00301417	0.0102059	yes	up
gene-WICANDRAFT_81657	WICANDRAFT_81657	hypothetical protein	1.08807	0.0030266	0.010237	yes	up
gene-WICANDRAFT_31652	WICANDRAFT_31652	hypothetical protein	-1.39962	0.00303022	0.0102438	yes	down
gene-WICANDRAFT_15169	WICANDRAFT_15169	hypothetical protein	1.09291	0.00304545	0.0102898	yes	up
gene-WICANDRAFT_24471	WICANDRAFT_24471	hypothetical protein	1.57029	0.00304874	0.0102954	yes	up
gene-WICANDRAFT_81517	WICANDRAFT_81517	hypothetical protein	1.18927	0.0030785	0.0103848	yes	up
gene-WICANDRAFT_97237	WICANDRAFT_97237	hypothetical protein	1.02282	0.00308113	0.0103881	yes	up
gene-WICANDRAFT_104168	WICANDRAFT_104168	hypothetical protein	-1.20067	0.00308534	0.0103968	yes	down
gene-WICANDRAFT_32258	WICANDRAFT_32258	hypothetical protein	1.08202	0.00311297	0.0104843	yes	up
gene-WICANDRAFT_69788	WICANDRAFT_69788	hypothetical protein	1.3267	0.0031321	0.0105431	yes	up
gene-WICANDRAFT_65699	WICANDRAFT_65699	hypothetical protein	1.78274	0.00318786	0.0107251	yes	up
gene-WICANDRAFT_36708	WICANDRAFT_36708	hypothetical protein	1.01041	0.00319123	0.0107307	yes	up
gene-WICANDRAFT_79081	WICANDRAFT_79081	hypothetical protein	1.12789	0.00319693	0.0107442	yes	up
gene-WICANDRAFT_87248	WICANDRAFT_87248	hypothetical protein	-1.07591	0.00322387	0.010829	yes	down
gene-WICANDRAFT_80234	WICANDRAFT_80234	hypothetical protein	1.39845	0.00322767	0.010835	yes	up
gene-WICANDRAFT_65352	WICANDRAFT_65352	hypothetical protein	-1.30262	0.0032291	0.010835	yes	down
gene-WICANDRAFT_70153	WICANDRAFT_70153	hypothetical protein	-1.27537	0.0032392	0.0108632	yes	down
gene-WICANDRAFT_31353	WICANDRAFT_31353	hypothetical protein	1.26745	0.00324377	0.0108727	yes	up
gene-WICANDRAFT_35124	WICANDRAFT_35124	hypothetical protein	1.34839	0.00325204	0.0108947	yes	up
gene-WICANDRAFT_28998	WICANDRAFT_28998	hypothetical protein	1.50099	0.00326191	0.0109219	yes	up
gene-WICANDRAFT_36655	WICANDRAFT_36655	hypothetical protein	-1.04095	0.00328036	0.0109779	yes	down
gene-WICANDRAFT_26557	WICANDRAFT_26557	hypothetical protein	1.09623	0.0033049	0.0110516	yes	up
gene-WICANDRAFT_51760	WICANDRAFT_51760	hypothetical protein	-1.02275	0.00331695	0.0110828	yes	down
gene-WICANDRAFT_83829	WICANDRAFT_83829	hypothetical protein	1.26609	0.0033249	0.0110922	yes	up
gene-WICANDRAFT_78109	WICANDRAFT_78109	hypothetical protein	-1.63682	0.00332502	0.0110922	yes	down
gene-WICANDRAFT_83813	WICANDRAFT_83813	hypothetical protein	1.8896	0.00333836	0.0111184	yes	up
gene-WICANDRAFT_31713	WICANDRAFT_31713	hypothetical protein	-1.21394	0.00333887	0.0111184	yes	down
gene-WICANDRAFT_80488	WICANDRAFT_80488	hypothetical protein	-1.09122	0.00333991	0.0111184	yes	down
gene-WICANDRAFT_99744	WICANDRAFT_99744	hypothetical protein	1.27074	0.00335439	0.0111607	yes	up
gene-WICANDRAFT_18314	WICANDRAFT_18314	hypothetical protein	2.04309	0.00336408	0.0111871	yes	up
gene-WICANDRAFT_18460	WICANDRAFT_18460	hypothetical protein	1.691	0.00336776	0.0111934	yes	up
gene-WICANDRAFT_89374	WICANDRAFT_89374	hypothetical protein	1.06225	0.00338561	0.0112468	yes	up
gene-WICANDRAFT_82367	WICANDRAFT_82367	hypothetical protein	1.35462	0.00341796	0.0113484	yes	up
gene-WICANDRAFT_34874	WICANDRAFT_34874	hypothetical protein	2.16797	0.00342773	0.0113689	yes	up
gene-WICANDRAFT_26543	WICANDRAFT_26543	hypothetical protein	1.0145	0.00342985	0.0113699	yes	up
gene-WICANDRAFT_76965	WICANDRAFT_76965	hypothetical protein	1.54972	0.00343771	0.0113888	yes	up
gene-WICANDRAFT_79023	WICANDRAFT_79023	hypothetical protein	-1.13718	0.00343914	0.0113888	yes	down
gene-WICANDRAFT_65657	WICANDRAFT_65657	hypothetical protein	-1.04543	0.00350439	0.0115746	yes	down
gene-WICANDRAFT_68793	WICANDRAFT_68793	hypothetical protein	-1.43733	0.00351448	0.0116018	yes	down
gene-WICANDRAFT_55818	WICANDRAFT_55818	hypothetical protein	1.16222	0.00352759	0.011639	yes	up
gene-WICANDRAFT_76280	WICANDRAFT_76280	hypothetical protein	1.08497	0.00353492	0.0116571	yes	up
gene-WICANDRAFT_27138	WICANDRAFT_27138	hypothetical protein	-1.30758	0.00354171	0.0116734	yes	down
gene-WICANDRAFT_98965	WICANDRAFT_98965	glycosyltransferase family 33 protein	1.64632	0.00354455	0.0116767	yes	up
gene-WICANDRAFT_62150	WICANDRAFT_62150	hypothetical protein	-1.1712	0.00355646	0.0117098	yes	down
gene-WICANDRAFT_61309	WICANDRAFT_61309	hypothetical protein	1.11414	0.00357549	0.0117664	yes	up
gene-WICANDRAFT_82215	WICANDRAFT_82215	hypothetical protein	1.85168	0.00359173	0.0118121	yes	up
gene-WICANDRAFT_28062	WICANDRAFT_28062	hypothetical protein	-1.209	0.00359499	0.0118121	yes	down
gene-WICANDRAFT_65019	WICANDRAFT_65019	hypothetical protein	-1.1186	0.003634	0.0119341	yes	down
gene-WICANDRAFT_25742	WICANDRAFT_25742	hypothetical protein	1.41791	0.00365789	0.0120063	yes	up
gene-WICANDRAFT_64475	WICANDRAFT_64475	hypothetical protein	1.06588	0.00370484	0.0121478	yes	up
gene-WICANDRAFT_32790	WICANDRAFT_32790	hypothetical protein	-1.22217	0.00370936	0.0121563	yes	down
gene-WICANDRAFT_61246	WICANDRAFT_61246	hypothetical protein	-1.78844	0.00371641	0.0121661	yes	down
gene-WICANDRAFT_86547	WICANDRAFT_86547	hypothetical protein	1.75685	0.00371754	0.0121661	yes	up
gene-WICANDRAFT_35669	WICANDRAFT_35669	hypothetical protein	1.03876	0.00371813	0.0121661	yes	up
gene-WICANDRAFT_95456	WICANDRAFT_95456	hypothetical protein	1.18401	0.00373664	0.0122204	yes	up
gene-WICANDRAFT_17190	WICANDRAFT_17190	hypothetical protein	-1.18447	0.00377529	0.0123341	yes	down
gene-WICANDRAFT_35865	WICANDRAFT_35865	hypothetical protein	-1.16825	0.00385345	0.0125729	yes	down
gene-WICANDRAFT_13861	WICANDRAFT_13861	hypothetical protein	-1.03053	0.00385436	0.0125729	yes	down
gene-WICANDRAFT_22393	WICANDRAFT_22393	hypothetical protein	1.12055	0.00387567	0.0126351	yes	up
gene-WICANDRAFT_76065	WICANDRAFT_76065	hypothetical protein	1.04602	0.00387742	0.0126351	yes	up
gene-WICANDRAFT_32833	WICANDRAFT_32833	hypothetical protein	1.29977	0.003911	0.0127314	yes	up
gene-WICANDRAFT_81267	WICANDRAFT_81267	hypothetical protein	1.08188	0.00392012	0.0127545	yes	up
gene-WICANDRAFT_78772	WICANDRAFT_78772	hypothetical protein	-1.36236	0.00393032	0.0127811	yes	down
gene-WICANDRAFT_25768	WICANDRAFT_25768	hypothetical protein	-1.07095	0.00393281	0.0127826	yes	down
gene-WICANDRAFT_84802	WICANDRAFT_84802	hypothetical protein	1.12379	0.00394462	0.0128145	yes	up
gene-WICANDRAFT_91749	WICANDRAFT_91749	hypothetical protein	1.61859	0.0039779	0.0129159	yes	up
gene-WICANDRAFT_99864	WICANDRAFT_99864	hypothetical protein	-1.33123	0.00403364	0.0130902	yes	down
gene-WICANDRAFT_97213	WICANDRAFT_97213	hypothetical protein	-1.05153	0.00403673	0.0130935	yes	down
gene-WICANDRAFT_28241	WICANDRAFT_28241	hypothetical protein	1.4289	0.00404479	0.0131129	yes	up
gene-WICANDRAFT_61380	WICANDRAFT_61380	hypothetical protein	1.0504	0.0040492	0.0131205	yes	up
gene-WICANDRAFT_100306	WICANDRAFT_100306	hypothetical protein	-1.13332	0.00406414	0.0131622	yes	down
gene-WICANDRAFT_64923	WICANDRAFT_64923	hypothetical protein	-1.12075	0.00412492	0.0133453	yes	down
gene-WICANDRAFT_91329	WICANDRAFT_91329	hypothetical protein	1.86256	0.00413622	0.0133694	yes	up
gene-WICANDRAFT_17117	WICANDRAFT_17117	hypothetical protein	1.00753	0.00414635	0.0133941	yes	up
gene-WICANDRAFT_76895	WICANDRAFT_76895	hypothetical protein	1.17147	0.00416153	0.0134294	yes	up
gene-WICANDRAFT_25435	WICANDRAFT_25435	hypothetical protein	-1.04611	0.00417629	0.0134702	yes	down
gene-WICANDRAFT_56757	WICANDRAFT_56757	hypothetical protein	1.20086	0.00424794	0.0136873	yes	up
gene-WICANDRAFT_61569	WICANDRAFT_61569	hypothetical protein	1.61802	0.00425792	0.0137125	yes	up
gene-WICANDRAFT_26669	WICANDRAFT_26669	hypothetical protein	-1.32954	0.0042955	0.0138265	yes	down
gene-WICANDRAFT_33463	WICANDRAFT_33463	hypothetical protein	1.47257	0.00434312	0.0139726	yes	up
gene-WICANDRAFT_18307	WICANDRAFT_18307	hypothetical protein	-1.08711	0.00434558	0.0139726	yes	down
gene-WICANDRAFT_86151	WICANDRAFT_86151	hypothetical protein	1.1113	0.00434752	0.0139726	yes	up
gene-WICANDRAFT_41453	WICANDRAFT_41453	hypothetical protein	-1.15783	0.00438279	0.0140717	yes	down
gene-WICANDRAFT_59628	WICANDRAFT_59628	hypothetical protein	-4.13661	0.00439308	0.0140975	yes	down
gene-WICANDRAFT_82069	WICANDRAFT_82069	hypothetical protein	1.10904	0.00439725	0.0141038	yes	up
gene-WICANDRAFT_82904	WICANDRAFT_82904	hypothetical protein	1.91971	0.00440972	0.0141294	yes	up
gene-WICANDRAFT_50847	WICANDRAFT_50847	hypothetical protein	-1.20021	0.00442344	0.0141662	yes	down
gene-WICANDRAFT_77586	WICANDRAFT_77586	hypothetical protein	1.06944	0.00442699	0.0141704	yes	up
gene-WICANDRAFT_20352	WICANDRAFT_20352	hypothetical protein	1.03578	0.00443222	0.014178	yes	up
gene-WICANDRAFT_61494	WICANDRAFT_61494	hypothetical protein	1.00668	0.00445171	0.0142207	yes	up
gene-WICANDRAFT_103364	WICANDRAFT_103364	hypothetical protein	-1.27899	0.00451234	0.0143999	yes	down
gene-WICANDRAFT_82082	WICANDRAFT_82082	hypothetical protein	-1.02629	0.00452938	0.014447	yes	down
gene-WICANDRAFT_84230	WICANDRAFT_84230	hypothetical protein	-1.05185	0.00456574	0.0145483	yes	down
gene-WICANDRAFT_60970	WICANDRAFT_60970	hypothetical protein	2.00583	0.00458823	0.0146045	yes	up
gene-WICANDRAFT_62025	WICANDRAFT_62025	hypothetical protein	1.90166	0.00459032	0.0146045	yes	up
gene-WICANDRAFT_95653	WICANDRAFT_95653	hypothetical protein	-1.03606	0.00465115	0.0147697	yes	down
gene-WICANDRAFT_14088	WICANDRAFT_14088	carbohydrate esterase family 4 protein	1.70218	0.00465314	0.0147697	yes	up
gene-WICANDRAFT_97539	WICANDRAFT_97539	hypothetical protein	2.47457	0.00465391	0.0147697	yes	up
gene-WICANDRAFT_65902	WICANDRAFT_65902	hypothetical protein	-1.18851	0.00474377	0.0150473	yes	down
gene-WICANDRAFT_60796	WICANDRAFT_60796	hypothetical protein	3.30697	0.00480348	0.0152138	yes	up
gene-WICANDRAFT_63243	WICANDRAFT_63243	hypothetical protein	-1.1024	0.00481666	0.0152479	yes	down
gene-WICANDRAFT_83754	WICANDRAFT_83754	hypothetical protein	-1.07779	0.00485062	0.0153401	yes	down
gene-WICANDRAFT_20217	WICANDRAFT_20217	hypothetical protein	-1.16728	0.00490821	0.0155144	yes	down
gene-WICANDRAFT_59841	WICANDRAFT_59841	hypothetical protein	-1.29213	0.00493654	0.0155962	yes	down
gene-WICANDRAFT_83611	WICANDRAFT_83611	hypothetical protein	1.4608	0.00494066	0.0156014	yes	up
gene-WICANDRAFT_77656	WICANDRAFT_77656	hypothetical protein	1.01476	0.0049685	0.0156815	yes	up
gene-WICANDRAFT_61531	WICANDRAFT_61531	hypothetical protein	-3.69655	0.00499791	0.0157586	yes	down
gene-WICANDRAFT_65461	WICANDRAFT_65461	hypothetical protein	1.17062	0.00503473	0.015851	yes	up
gene-WICANDRAFT_68980	WICANDRAFT_68980	hypothetical protein	-1.6573	0.00509806	0.0160424	yes	down
gene-WICANDRAFT_93249	WICANDRAFT_93249	hypothetical protein	1.2673	0.00511759	0.0160955	yes	up
gene-WICANDRAFT_34501	WICANDRAFT_34501	hypothetical protein	1.04203	0.00521922	0.0163992	yes	up
gene-WICANDRAFT_23547	WICANDRAFT_23547	hypothetical protein	-2.14848	0.00523425	0.0164382	yes	down
gene-WICANDRAFT_16339	WICANDRAFT_16339	hypothetical protein	1.79574	0.00523694	0.0164385	yes	up
gene-WICANDRAFT_35671	WICANDRAFT_35671	hypothetical protein	1.31293	0.00524412	0.0164529	yes	up
gene-WICANDRAFT_93233	WICANDRAFT_93233	hypothetical protein	1.15395	0.00528358	0.0165685	yes	up
gene-WICANDRAFT_36584	WICANDRAFT_36584	hypothetical protein	1.68189	0.00529179	0.016586	yes	up
gene-WICANDRAFT_43261	WICANDRAFT_43261	hypothetical protein	2.03496	0.00529752	0.0165957	yes	up
gene-WICANDRAFT_21195	WICANDRAFT_21195	hypothetical protein	1.2356	0.00533955	0.0167191	yes	up
gene-WICANDRAFT_82555	WICANDRAFT_82555	hypothetical protein	1.01924	0.00534493	0.0167277	yes	up
gene-WICANDRAFT_24339	WICANDRAFT_24339	hypothetical protein	1.05548	0.00541609	0.0169398	yes	up
gene-WICANDRAFT_96426	WICANDRAFT_96426	hypothetical protein	-1.37013	0.00541805	0.0169398	yes	down
gene-WICANDRAFT_59990	WICANDRAFT_59990	hypothetical protein	1.70845	0.00542707	0.0169596	yes	up
gene-WICANDRAFT_28701	WICANDRAFT_28701	hypothetical protein	1.26522	0.00547138	0.0170829	yes	up
gene-WICANDRAFT_53875	WICANDRAFT_53875	glycosyltransferase family 22 protein	1.02443	0.00547191	0.0170829	yes	up
gene-WICANDRAFT_71386	WICANDRAFT_71386	hypothetical protein	-1.05442	0.00549763	0.0171378	yes	down
gene-WICANDRAFT_30222	WICANDRAFT_30222	hypothetical protein	-1.23764	0.00549847	0.0171378	yes	down
gene-WICANDRAFT_61570	WICANDRAFT_61570	hypothetical protein	-1.91674	0.00555649	0.0172957	yes	down
gene-WICANDRAFT_75975	WICANDRAFT_75975	hypothetical protein	-1.41666	0.00556354	0.0173091	yes	down
gene-WICANDRAFT_63770	WICANDRAFT_63770	hypothetical protein	1.35343	0.00557468	0.0173294	yes	up
gene-WICANDRAFT_98048	WICANDRAFT_98048	hypothetical protein	-1.95734	0.00557554	0.0173294	yes	down
gene-WICANDRAFT_60111	WICANDRAFT_60111	hypothetical protein	1.11231	0.0055863	0.0173543	yes	up
gene-WICANDRAFT_80898	WICANDRAFT_80898	hypothetical protein	1.10537	0.00560632	0.0174079	yes	up
gene-WICANDRAFT_76251	WICANDRAFT_76251	hypothetical protein	1.10561	0.00566845	0.017575	yes	up
gene-WICANDRAFT_64426	WICANDRAFT_64426	hypothetical protein	5.06278	0.00567888	0.0175879	yes	up
gene-WICANDRAFT_60179	WICANDRAFT_60179	hypothetical protein	-1.11698	0.00571846	0.0176867	yes	down
gene-WICANDRAFT_60897	WICANDRAFT_60897	hypothetical protein	2.94277	0.0057339	0.0177171	yes	up
gene-WICANDRAFT_84058	WICANDRAFT_84058	hypothetical protein	-1.14864	0.00584387	0.0180041	yes	down
gene-WICANDRAFT_67812	WICANDRAFT_67812	hypothetical protein	1.45265	0.00584865	0.0180094	yes	up
gene-WICANDRAFT_61022	WICANDRAFT_61022	hypothetical protein	-1.19747	0.00585127	0.0180094	yes	down
gene-WICANDRAFT_61449	WICANDRAFT_61449	hypothetical protein	1.50597	0.00586285	0.0180362	yes	up
gene-WICANDRAFT_19077	WICANDRAFT_19077	hypothetical protein	-1.13953	0.00590128	0.018134	yes	down
gene-WICANDRAFT_86926	WICANDRAFT_86926	hypothetical protein	-1.06314	0.005905	0.018134	yes	down
gene-WICANDRAFT_77544	WICANDRAFT_77544	hypothetical protein	-1.04477	0.00590895	0.018134	yes	down
gene-WICANDRAFT_64904	WICANDRAFT_64904	hypothetical protein	1.098	0.00594199	0.0182265	yes	up
gene-WICANDRAFT_97227	WICANDRAFT_97227	hypothetical protein	1.55123	0.00597677	0.0183243	yes	up
gene-WICANDRAFT_60030	WICANDRAFT_60030	hypothetical protein	3.29723	0.0060105	0.0184188	yes	up
gene-WICANDRAFT_71465	WICANDRAFT_71465	hypothetical protein	1.57141	0.00602074	0.0184399	yes	up
gene-WICANDRAFT_88672	WICANDRAFT_88672	hypothetical protein	1.26983	0.00602321	0.0184399	yes	up
gene-WICANDRAFT_101943	WICANDRAFT_101943	hypothetical protein	1.34013	0.00605936	0.0185276	yes	up
gene-WICANDRAFT_85038	WICANDRAFT_85038	hypothetical protein	1.84077	0.00606843	0.0185424	yes	up
gene-WICANDRAFT_92868	WICANDRAFT_92868	hypothetical protein	-1.15077	0.00607688	0.0185582	yes	down
gene-WICANDRAFT_65472	WICANDRAFT_65472	hypothetical protein	1.79966	0.00607946	0.0185582	yes	up
gene-WICANDRAFT_68679	WICANDRAFT_68679	hypothetical protein	1.32748	0.00611826	0.0186676	yes	up
gene-WICANDRAFT_106337	WICANDRAFT_106337	hypothetical protein	-1.11487	0.00616492	0.0188009	yes	down
[truncated: 228 more rows]
