# Supplementary material for: Analysis of the ethanol stress response mechanism in Wickerhamomyces anomalus based on transcriptomics and metabolomics approaches
Source: BMC Microbiol. 2022 Nov 15;22:275. doi: 10.1186/s12866-022-02691-y (PMC9664796; doi:10.1186/s12866-022-02691-y)
Supplement: Supplementary file 3 — Additional file 3: Table S2. [file 12866_2022_2691_MOESM3_ESM.xls]

## Sheet: DEGs in 12% ethanol group
Gene_id	Gene name	Gene description	Log2FC(0% Etanol/12% Ethanol)	Pvalue	Padjust	Significant	Regulate
gene-WICANDRAFT_26420	WICANDRAFT_26420	hypothetical protein	9.93528	4.98773e-275	3.16721e-271	yes	up
gene-WICANDRAFT_63188	WICANDRAFT_63188	hypothetical protein	-8.85168	1.05808e-233	3.35939e-230	yes	down
gene-WICANDRAFT_92436	WICANDRAFT_92436	hypothetical protein	11.4845	4.31643e-226	9.13645e-223	yes	up
gene-WICANDRAFT_83897	WICANDRAFT_83897	hypothetical protein	10.4184	2.83163e-187	4.49522e-184	yes	up
gene-WICANDRAFT_78480	WICANDRAFT_78480	hypothetical protein	7.9156	5.67e-185	7.20089e-182	yes	up
gene-WICANDRAFT_83923	WICANDRAFT_83923	hypothetical protein	10.0653	6.34598e-172	6.71616e-169	yes	up
gene-WICANDRAFT_32897	AAM2	glycoside hydrolase family 13 protein	7.71855	1.57558e-165	1.42928e-162	yes	up
gene-WICANDRAFT_18578	WICANDRAFT_18578	hypothetical protein	8.94045	1.33056e-164	1.05613e-161	yes	up
gene-WICANDRAFT_77374	WICANDRAFT_77374	hypothetical protein	-6.71708	7.19185e-157	5.07425e-154	yes	down
gene-WICANDRAFT_25711	WICANDRAFT_25711	hypothetical protein	-10.1726	1.23717e-152	7.85602e-150	yes	down
gene-WICANDRAFT_94420	WICANDRAFT_94420	hypothetical protein	7.61151	9.21285e-151	5.31833e-148	yes	up
gene-WICANDRAFT_46076	WICANDRAFT_46076	hypothetical protein	-6.7591	7.80609e-143	4.13072e-140	yes	down
gene-WICANDRAFT_30049	WICANDRAFT_30049	hypothetical protein	-6.54717	8.73875e-134	4.26855e-131	yes	down
gene-WICANDRAFT_60885	WICANDRAFT_60885	hypothetical protein	7.67408	3.10935e-131	1.41031e-128	yes	up
gene-WICANDRAFT_34481	WICANDRAFT_34481	hypothetical protein	7.39366	1.34488e-130	5.69334e-128	yes	up
gene-WICANDRAFT_93717	AAM1	glycoside hydrolase family 13 protein	5.54799	5.52176e-127	2.19145e-124	yes	up
gene-WICANDRAFT_32581	WICANDRAFT_32581	hypothetical protein	6.50418	4.01116e-124	1.49829e-121	yes	up
gene-WICANDRAFT_12004	WICANDRAFT_12004	hypothetical protein	6.11041	3.4094e-123	1.20276e-120	yes	up
gene-WICANDRAFT_25445	WICANDRAFT_25445	hypothetical protein	6.5982	2.12407e-122	7.09888e-120	yes	up
gene-WICANDRAFT_31465	WICANDRAFT_31465	hypothetical protein	6.51161	3.34842e-116	1.06312e-113	yes	up
gene-WICANDRAFT_87688	WICANDRAFT_87688	hypothetical protein	6.26525	9.7051e-114	2.93464e-111	yes	up
gene-WICANDRAFT_64055	WICANDRAFT_64055	hypothetical protein	5.75266	2.63001e-113	7.59117e-111	yes	up
gene-WICANDRAFT_62953	WICANDRAFT_62953	hypothetical protein	5.51102	8.1964e-110	2.26292e-107	yes	up
gene-WICANDRAFT_84220	WICANDRAFT_84220	hypothetical protein	5.59017	3.57735e-109	9.46508e-107	yes	up
gene-WICANDRAFT_88059	WICANDRAFT_88059	hypothetical protein	-7.6243	4.34881e-109	1.1046e-106	yes	down
gene-WICANDRAFT_84452	WICANDRAFT_84452	hypothetical protein	6.64063	2.07279e-107	5.0624e-105	yes	up
gene-WICANDRAFT_83369	WICANDRAFT_83369	hypothetical protein	6.61315	1.35421e-101	3.18491e-99	yes	up
gene-WICANDRAFT_32958	AAM3	glycosyl hydrolase, family 13	6.26213	6.00545e-99	1.36195e-96	yes	up
gene-WICANDRAFT_46867	WICANDRAFT_46867	hypothetical protein	-8.01751	4.71138e-97	1.03163e-94	yes	down
gene-WICANDRAFT_19608	WICANDRAFT_19608	hypothetical protein	5.03711	1.37526e-95	2.91097e-93	yes	up
gene-WICANDRAFT_61845	WICANDRAFT_61845	hypothetical protein	8.69989	3.52124e-95	7.21286e-93	yes	up
gene-WICANDRAFT_61598	WICANDRAFT_61598	hypothetical protein	6.53834	1.35876e-94	2.69628e-92	yes	up
gene-WICANDRAFT_30885	WICANDRAFT_30885	hypothetical protein	6.09236	2.27113e-94	4.25585e-92	yes	up
gene-WICANDRAFT_25399	WICANDRAFT_25399	glycoside hydrolase family 3 protein	6.09057	2.27872e-94	4.25585e-92	yes	up
gene-WICANDRAFT_62365	WICANDRAFT_62365	hypothetical protein	-4.87587	6.17344e-94	1.12004e-91	yes	down
gene-WICANDRAFT_13811	WICANDRAFT_13811	hypothetical protein	5.67842	1.22826e-93	2.16651e-91	yes	up
gene-WICANDRAFT_86394	WICANDRAFT_86394	hypothetical protein	11.2741	1.72487e-91	2.96025e-89	yes	up
gene-WICANDRAFT_69455	WICANDRAFT_69455	hypothetical protein	6.74981	1.29219e-90	2.15931e-88	yes	up
gene-WICANDRAFT_84689	WICANDRAFT_84689	hypothetical protein	-4.90492	8.53873e-88	1.39028e-85	yes	down
gene-WICANDRAFT_59640	WICANDRAFT_59640	hypothetical protein	5.67235	3.35805e-87	5.3309e-85	yes	up
gene-WICANDRAFT_40273	WICANDRAFT_40273	hypothetical protein	4.76099	1.5342e-86	2.37614e-84	yes	up
gene-WICANDRAFT_107462	WICANDRAFT_107462	hypothetical protein	-4.31112	2.87733e-86	4.35025e-84	yes	down
gene-WICANDRAFT_25040	WICANDRAFT_25040	hypothetical protein	5.14999	5.6854e-84	8.39588e-82	yes	up
gene-WICANDRAFT_78775	WICANDRAFT_78775	hypothetical protein	-4.91073	8.45952e-82	1.22086e-79	yes	down
gene-WICANDRAFT_75877	WICANDRAFT_75877	hypothetical protein	5.17333	1.05769e-80	1.49251e-78	yes	up
gene-WICANDRAFT_63947	WICANDRAFT_63947	hypothetical protein	5.51523	9.69306e-79	1.33806e-76	yes	up
gene-WICANDRAFT_89860	WICANDRAFT_89860	hypothetical protein	-5.89702	1.77349e-78	2.3961e-76	yes	down
gene-WICANDRAFT_25906	WICANDRAFT_25906	hypothetical protein	5.50113	1.53749e-77	2.03397e-75	yes	up
gene-WICANDRAFT_65806	WICANDRAFT_65806	hypothetical protein	5.19875	5.83563e-77	7.5625e-75	yes	up
gene-WICANDRAFT_13279	WICANDRAFT_13279	hypothetical protein	-6.30827	2.98036e-76	3.78506e-74	yes	down
gene-WICANDRAFT_61053	WICANDRAFT_61053	hypothetical protein	4.72163	3.63077e-76	4.52067e-74	yes	up
gene-WICANDRAFT_76585	WICANDRAFT_76585	hypothetical protein	5.36064	2.09124e-74	2.55373e-72	yes	up
gene-WICANDRAFT_86592	WICANDRAFT_86592	hypothetical protein	4.68009	4.3802e-74	5.24798e-72	yes	up
gene-WICANDRAFT_55325	WICANDRAFT_55325	hypothetical protein	5.85112	5.0986e-74	5.99558e-72	yes	up
gene-WICANDRAFT_81009	WICANDRAFT_81009	hypothetical protein	4.65855	1.03973e-72	1.20042e-70	yes	up
gene-WICANDRAFT_56323	WICANDRAFT_56323	hypothetical protein	5.49862	1.90343e-72	2.15835e-70	yes	up
gene-WICANDRAFT_31834	WICANDRAFT_31834	hypothetical protein	5.67769	1.385e-71	1.54293e-69	yes	up
gene-WICANDRAFT_28207	WICANDRAFT_28207	hypothetical protein	-4.8212	4.711e-70	5.15773e-68	yes	down
gene-WICANDRAFT_92108	WICANDRAFT_92108	glycoside hydrolase family 3 protein	4.05175	7.94249e-70	8.54827e-68	yes	up
gene-WICANDRAFT_31613	WICANDRAFT_31613	hypothetical protein	6.20701	2.72384e-69	2.88274e-67	yes	up
gene-WICANDRAFT_85071	WICANDRAFT_85071	hypothetical protein	-4.73328	2.91999e-69	3.03966e-67	yes	down
gene-WICANDRAFT_65376	WICANDRAFT_65376	hypothetical protein	-5.52956	1.01707e-68	1.04168e-66	yes	down
gene-WICANDRAFT_33609	WICANDRAFT_33609	hypothetical protein	4.91802	1.18813e-68	1.19755e-66	yes	up
gene-WICANDRAFT_93230	WICANDRAFT_93230	hypothetical protein	-3.96062	1.67669e-68	1.6636e-66	yes	down
gene-WICANDRAFT_30943	WICANDRAFT_30943	hypothetical protein	-5.30516	6.17409e-68	6.03161e-66	yes	down
gene-WICANDRAFT_36899	WICANDRAFT_36899	hypothetical protein	4.70862	3.08657e-67	2.96965e-65	yes	up
gene-WICANDRAFT_86398	WICANDRAFT_86398	hypothetical protein	8.52234	5.52638e-67	5.23769e-65	yes	up
gene-WICANDRAFT_27583	WICANDRAFT_27583	hypothetical protein	4.66283	7.53147e-67	7.03306e-65	yes	up
gene-WICANDRAFT_81456	WICANDRAFT_81456	hypothetical protein	-4.34546	1.29249e-65	1.18946e-63	yes	down
gene-WICANDRAFT_63802	WICANDRAFT_63802	hypothetical protein	7.46143	2.61707e-63	2.37406e-61	yes	up
gene-WICANDRAFT_64056	WICANDRAFT_64056	hypothetical protein	6.20502	5.34314e-61	4.77872e-59	yes	up
gene-WICANDRAFT_26843	WICANDRAFT_26843	hypothetical protein	4.28227	7.70665e-61	6.79684e-59	yes	up
gene-WICANDRAFT_65772	WICANDRAFT_65772	hypothetical protein	-4.80958	6.76759e-60	5.88688e-58	yes	down
gene-WICANDRAFT_36768	WICANDRAFT_36768	hypothetical protein	5.44908	1.90229e-59	1.63237e-57	yes	up
gene-WICANDRAFT_75766	WICANDRAFT_75766	hypothetical protein	4.99927	9.2941e-59	7.869e-57	yes	up
gene-WICANDRAFT_32269	WICANDRAFT_32269	hypothetical protein	-3.90732	1.06343e-58	8.88524e-57	yes	down
gene-WICANDRAFT_63824	WICANDRAFT_63824	hypothetical protein	-4.42407	1.14011e-58	9.40224e-57	yes	down
gene-WICANDRAFT_62195	WICANDRAFT_62195	hypothetical protein	-5.00097	1.06622e-57	8.68013e-56	yes	down
gene-WICANDRAFT_75888	WICANDRAFT_75888	hypothetical protein	-3.94056	1.20911e-57	9.71882e-56	yes	down
gene-WICANDRAFT_58086	WICANDRAFT_58086	hypothetical protein	3.70662	1.46121e-57	1.15984e-55	yes	up
gene-WICANDRAFT_75976	WICANDRAFT_75976	hypothetical protein	5.21545	1.19606e-56	9.37653e-55	yes	up
gene-WICANDRAFT_107448	WICANDRAFT_107448	glycoside hydrolase family 15 protein	5.21972	5.93515e-56	4.59612e-54	yes	up
gene-WICANDRAFT_59867	WICANDRAFT_59867	hypothetical protein	3.95406	1.56034e-55	1.19376e-53	yes	up
gene-WICANDRAFT_80365	WICANDRAFT_80365	hypothetical protein	-3.68112	3.07731e-55	2.3263e-53	yes	down
gene-WICANDRAFT_75909	WICANDRAFT_75909	hypothetical protein	-5.02126	4.74101e-55	3.54181e-53	yes	down
gene-WICANDRAFT_79588	WICANDRAFT_79588	hypothetical protein	8.89958	1.15316e-54	8.51461e-53	yes	up
gene-WICANDRAFT_65640	WICANDRAFT_65640	hypothetical protein	4.70286	4.85493e-54	3.54354e-52	yes	up
gene-WICANDRAFT_85728	WICANDRAFT_85728	hypothetical protein	4.02174	5.30542e-54	3.82834e-52	yes	up
gene-WICANDRAFT_85163	WICANDRAFT_85163	hypothetical protein	4.78394	7.96669e-54	5.6841e-52	yes	up
gene-WICANDRAFT_79719	WICANDRAFT_79719	hypothetical protein	-4.47905	3.05852e-53	2.15796e-51	yes	down
gene-WICANDRAFT_70060	WICANDRAFT_70060	hypothetical protein	7.84484	3.61299e-53	2.52115e-51	yes	up
gene-WICANDRAFT_17950	WICANDRAFT_17950	hypothetical protein	4.93403	1.30692e-52	9.02061e-51	yes	up
gene-WICANDRAFT_81616	WICANDRAFT_81616	hypothetical protein	3.73813	1.43896e-52	9.82515e-51	yes	up
gene-WICANDRAFT_63769	WICANDRAFT_63769	hypothetical protein	-3.47805	2.17026e-52	1.46608e-50	yes	down
gene-WICANDRAFT_27152	WICANDRAFT_27152	hypothetical protein	3.4522	2.6089e-52	1.74384e-50	yes	up
gene-WICANDRAFT_90417	WICANDRAFT_90417	hypothetical protein	4.77337	3.95995e-52	2.61935e-50	yes	up
gene-WICANDRAFT_29850	WICANDRAFT_29850	hypothetical protein	4.68289	9.36137e-52	6.12832e-50	yes	up
gene-WICANDRAFT_64563	WICANDRAFT_64563	hypothetical protein	-4.14254	1.26494e-51	8.1963e-50	yes	down
gene-WICANDRAFT_26719	WICANDRAFT_26719	hypothetical protein	-3.97724	1.40718e-51	9.02583e-50	yes	down
gene-WICANDRAFT_60126	WICANDRAFT_60126	hypothetical protein	-4.28645	6.859e-51	4.35546e-49	yes	down
gene-WICANDRAFT_32012	WICANDRAFT_32012	hypothetical protein	4.02741	1.23527e-50	7.76629e-49	yes	up
gene-WICANDRAFT_78559	WICANDRAFT_78559	hypothetical protein	-5.44414	1.65127e-50	1.028e-48	yes	down
gene-WICANDRAFT_76799	WICANDRAFT_76799	hypothetical protein	3.68505	3.45148e-50	2.12785e-48	yes	up
gene-WICANDRAFT_100850	WICANDRAFT_100850	hypothetical protein	-4.1163	4.18453e-50	2.55498e-48	yes	down
gene-WICANDRAFT_53693	WICANDRAFT_53693	hypothetical protein	-3.65984	1.43083e-48	8.65312e-47	yes	down
gene-WICANDRAFT_25393	WICANDRAFT_25393	hypothetical protein	-4.14175	4.80967e-48	2.88126e-46	yes	down
gene-WICANDRAFT_61589	WICANDRAFT_61589	hypothetical protein	-3.90995	1.25135e-47	7.42621e-46	yes	down
gene-WICANDRAFT_80041	WICANDRAFT_80041	hypothetical protein	-3.80004	1.98702e-47	1.16829e-45	yes	down
gene-WICANDRAFT_35058	WICANDRAFT_35058	hypothetical protein	-3.61413	3.01923e-47	1.75891e-45	yes	down
gene-WICANDRAFT_27938	WICANDRAFT_27938	hypothetical protein	-3.97556	5.34039e-47	3.08286e-45	yes	down
gene-WICANDRAFT_79399	WICANDRAFT_79399	hypothetical protein	-4.49452	7.6317e-47	4.36588e-45	yes	down
gene-WICANDRAFT_84692	WICANDRAFT_84692	hypothetical protein	4.31563	2.74164e-46	1.55441e-44	yes	up
gene-WICANDRAFT_97377	WICANDRAFT_97377	hypothetical protein	-3.61715	4.05707e-46	2.27986e-44	yes	down
gene-WICANDRAFT_83421	WICANDRAFT_83421	hypothetical protein	4.26049	8.34491e-46	4.64826e-44	yes	up
gene-WICANDRAFT_36483	WICANDRAFT_36483	hypothetical protein	3.38486	9.3696e-46	5.17365e-44	yes	up
gene-WICANDRAFT_80242	WICANDRAFT_80242	hypothetical protein	3.87615	1.61901e-45	8.86268e-44	yes	up
gene-WICANDRAFT_85094	WICANDRAFT_85094	hypothetical protein	3.74697	2.18787e-45	1.18743e-43	yes	up
gene-WICANDRAFT_29175	WICANDRAFT_29175	hypothetical protein	4.19132	2.28537e-45	1.22984e-43	yes	up
gene-WICANDRAFT_54108	WICANDRAFT_54108	hypothetical protein	-3.26695	3.54642e-45	1.89242e-43	yes	down
gene-WICANDRAFT_61592	WICANDRAFT_61592	hypothetical protein	4.3037	2.10795e-44	1.11546e-42	yes	up
gene-WICANDRAFT_28941	WICANDRAFT_28941	hypothetical protein	3.83531	6.68034e-44	3.47706e-42	yes	up
gene-WICANDRAFT_28229	WICANDRAFT_28229	hypothetical protein	3.83531	6.68034e-44	3.47706e-42	yes	up
gene-WICANDRAFT_25655	WICANDRAFT_25655	hypothetical protein	-4.11241	1.03512e-43	5.34394e-42	yes	down
gene-WICANDRAFT_30307	WICANDRAFT_30307	hypothetical protein	3.50084	1.23408e-43	6.31969e-42	yes	up
gene-WICANDRAFT_77136	WICANDRAFT_77136	hypothetical protein	-3.82964	1.99123e-43	1.01154e-41	yes	down
gene-WICANDRAFT_31482	WICANDRAFT_31482	hypothetical protein	-4.26976	6.40389e-43	3.22736e-41	yes	down
gene-WICANDRAFT_35934	WICANDRAFT_35934	hypothetical protein	4.3943	1.03441e-42	5.17205e-41	yes	up
gene-WICANDRAFT_80653	WICANDRAFT_80653	hypothetical protein	-4.35151	2.16432e-42	1.07371e-40	yes	down
gene-WICANDRAFT_42228	WICANDRAFT_42228	hypothetical protein	-4.01935	1.68802e-41	8.30926e-40	yes	down
gene-WICANDRAFT_98730	WICANDRAFT_98730	hypothetical protein	-3.69798	2.54984e-41	1.2455e-39	yes	down
gene-WICANDRAFT_82538	WICANDRAFT_82538	hypothetical protein	-3.80448	2.65767e-41	1.28826e-39	yes	down
gene-WICANDRAFT_93561	WICANDRAFT_93561	hypothetical protein	-4.004	5.83158e-41	2.80534e-39	yes	down
gene-WICANDRAFT_30813	WICANDRAFT_30813	hypothetical protein	-3.69635	9.79818e-41	4.67808e-39	yes	down
gene-WICANDRAFT_86977	WICANDRAFT_86977	hypothetical protein	4.2222	1.22683e-40	5.81371e-39	yes	up
gene-WICANDRAFT_84324	WICANDRAFT_84324	hypothetical protein	4.48233	1.32152e-40	6.21604e-39	yes	up
gene-WICANDRAFT_76092	WICANDRAFT_76092	hypothetical protein	-3.8773	1.41593e-40	6.61114e-39	yes	down
gene-WICANDRAFT_64478	WICANDRAFT_64478	hypothetical protein	-3.86844	2.09019e-40	9.6881e-39	yes	down
gene-WICANDRAFT_79254	WICANDRAFT_79254	hypothetical protein	-3.40845	2.30545e-40	1.06084e-38	yes	down
gene-WICANDRAFT_35390	WICANDRAFT_35390	hypothetical protein	-4.3599	6.11428e-40	2.79321e-38	yes	down
gene-WICANDRAFT_70342	WICANDRAFT_70342	hypothetical protein	3.11528	7.57903e-40	3.43763e-38	yes	up
gene-WICANDRAFT_78611	WICANDRAFT_78611	hypothetical protein	-4.7122	1.16687e-39	5.25503e-38	yes	down
gene-WICANDRAFT_80598	WICANDRAFT_80598	hypothetical protein	-3.97594	1.66167e-39	7.43069e-38	yes	down
gene-WICANDRAFT_65804	WICANDRAFT_65804	hypothetical protein	3.49357	1.72235e-39	7.64821e-38	yes	up
gene-WICANDRAFT_92107	WICANDRAFT_92107	hypothetical protein	6.52847	2.96598e-39	1.30791e-37	yes	up
gene-WICANDRAFT_78681	WICANDRAFT_78681	hypothetical protein	3.64172	3.10767e-39	1.36094e-37	yes	up
gene-WICANDRAFT_70391	WICANDRAFT_70391	hypothetical protein	4.01509	9.1494e-39	3.97936e-37	yes	up
gene-WICANDRAFT_15778	WICANDRAFT_15778	glycoside hydrolase family 17 protein	-3.13159	1.14856e-38	4.96147e-37	yes	down
gene-WICANDRAFT_63630	WICANDRAFT_63630	hypothetical protein	3.70407	1.65068e-38	7.08231e-37	yes	up
gene-WICANDRAFT_62165	WICANDRAFT_62165	hypothetical protein	-3.65838	1.72847e-38	7.36628e-37	yes	down
gene-WICANDRAFT_33945	WICANDRAFT_33945	hypothetical protein	-3.11071	2.00577e-38	8.49109e-37	yes	down
gene-WICANDRAFT_100406	WICANDRAFT_100406	hypothetical protein	3.73356	2.15142e-38	9.04738e-37	yes	up
gene-WICANDRAFT_83655	WICANDRAFT_83655	glycoside hydrolase family 13 protein	3.14614	2.37498e-38	9.9218e-37	yes	up
gene-WICANDRAFT_25019	WICANDRAFT_25019	hypothetical protein	-3.0266	3.04566e-38	1.26405e-36	yes	down
gene-WICANDRAFT_78988	WICANDRAFT_78988	hypothetical protein	-3.18445	3.31893e-38	1.36852e-36	yes	down
gene-WICANDRAFT_30969	WICANDRAFT_30969	hypothetical protein	-4.282	7.07544e-38	2.89865e-36	yes	down
gene-WICANDRAFT_49615	WICANDRAFT_49615	glycoside hydrolase family 65 protein	3.44456	7.64801e-38	3.11313e-36	yes	up
gene-WICANDRAFT_78569	WICANDRAFT_78569	hypothetical protein	3.62471	7.86938e-38	3.18284e-36	yes	up
gene-WICANDRAFT_34853	WICANDRAFT_34853	hypothetical protein	-3.68425	2.42246e-37	9.73585e-36	yes	down
gene-WICANDRAFT_25743	WICANDRAFT_25743	hypothetical protein	-3.62853	2.76052e-37	1.10247e-35	yes	down
gene-WICANDRAFT_98152	WICANDRAFT_98152	hypothetical protein	3.45827	3.0041e-37	1.19225e-35	yes	up
gene-WICANDRAFT_82620	WICANDRAFT_82620	hypothetical protein	-2.99304	3.34851e-37	1.32069e-35	yes	down
gene-WICANDRAFT_62729	WICANDRAFT_62729	hypothetical protein	3.26232	3.52564e-37	1.38197e-35	yes	up
gene-WICANDRAFT_63508	WICANDRAFT_63508	hypothetical protein	2.90613	3.83935e-37	1.4957e-35	yes	up
gene-WICANDRAFT_96888	WICANDRAFT_96888	hypothetical protein	3.92801	1.03431e-36	4.0048e-35	yes	up
gene-WICANDRAFT_56571	WICANDRAFT_56571	hypothetical protein	3.35405	1.7536e-36	6.7487e-35	yes	up
gene-WICANDRAFT_61496	WICANDRAFT_61496	hypothetical protein	4.02071	2.71097e-36	1.03703e-34	yes	up
gene-WICANDRAFT_71234	WICANDRAFT_71234	hypothetical protein	-3.29531	3.51391e-36	1.33613e-34	yes	down
gene-WICANDRAFT_68891	WICANDRAFT_68891	hypothetical protein	-3.66102	5.48086e-36	2.07163e-34	yes	down
gene-WICANDRAFT_103610	WICANDRAFT_103610	hypothetical protein	3.33391	8.56239e-36	3.21723e-34	yes	up
gene-WICANDRAFT_85018	WICANDRAFT_85018	hypothetical protein	3.08308	1.98522e-35	7.41538e-34	yes	up
gene-WICANDRAFT_69570	WICANDRAFT_69570	hypothetical protein	3.20137	4.13534e-35	1.53564e-33	yes	up
gene-WICANDRAFT_85623	WICANDRAFT_85623	hypothetical protein	-3.10822	1.96141e-34	7.24124e-33	yes	down
gene-WICANDRAFT_90698	WICANDRAFT_90698	hypothetical protein	-3.60343	2.48686e-34	9.12807e-33	yes	down
gene-WICANDRAFT_83407	WICANDRAFT_83407	hypothetical protein	4.77866	3.37789e-34	1.23274e-32	yes	up
gene-WICANDRAFT_84305	WICANDRAFT_84305	hypothetical protein	4.7826	3.73024e-34	1.35354e-32	yes	up
gene-WICANDRAFT_83450	WICANDRAFT_83450	hypothetical protein	-3.81068	4.14644e-34	1.49602e-32	yes	down
gene-WICANDRAFT_28163	WICANDRAFT_28163	hypothetical protein	3.00936	1.06579e-33	3.82359e-32	yes	up
gene-WICANDRAFT_34415	WICANDRAFT_34415	hypothetical protein	9.39974	1.08343e-33	3.86505e-32	yes	up
gene-WICANDRAFT_63037	WICANDRAFT_63037	hypothetical protein	3.0979	1.14696e-33	4.06881e-32	yes	up
gene-WICANDRAFT_59961	WICANDRAFT_59961	hypothetical protein	3.3314	1.25818e-33	4.43859e-32	yes	up
gene-WICANDRAFT_81974	WICANDRAFT_81974	hypothetical protein	3.4504	1.55807e-33	5.46617e-32	yes	up
gene-WICANDRAFT_25486	WICANDRAFT_25486	hypothetical protein	-4.10537	1.70363e-33	5.94398e-32	yes	down
gene-WICANDRAFT_23696	WICANDRAFT_23696	hypothetical protein	2.87609	3.09178e-33	1.07283e-31	yes	up
gene-WICANDRAFT_76881	WICANDRAFT_76881	hypothetical protein	-2.87651	3.18091e-33	1.09776e-31	yes	down
gene-WICANDRAFT_79422	WICANDRAFT_79422	hypothetical protein	4.2766	3.3535e-33	1.15106e-31	yes	up
gene-WICANDRAFT_105162	WICANDRAFT_105162	hypothetical protein	-3.65841	4.78987e-33	1.63525e-31	yes	down
gene-WICANDRAFT_95956	WICANDRAFT_95956	hypothetical protein	-3.46565	5.18875e-33	1.76195e-31	yes	down
gene-WICANDRAFT_87350	WICANDRAFT_87350	hypothetical protein	3.48947	8.64322e-33	2.91939e-31	yes	up
gene-WICANDRAFT_60376	WICANDRAFT_60376	hypothetical protein	3.7011	9.46753e-33	3.18089e-31	yes	up
gene-WICANDRAFT_84253	WICANDRAFT_84253	hypothetical protein	3.76301	2.37503e-32	7.93761e-31	yes	up
gene-WICANDRAFT_76218	WICANDRAFT_76218	hypothetical protein	-3.60852	6.12202e-32	2.03533e-30	yes	down
gene-WICANDRAFT_66136	WICANDRAFT_66136	hypothetical protein	-3.17181	1.04756e-31	3.46458e-30	yes	down
gene-WICANDRAFT_90071	WICANDRAFT_90071	hypothetical protein	2.70927	1.16785e-31	3.84241e-30	yes	up
gene-WICANDRAFT_84180	WICANDRAFT_84180	hypothetical protein	3.74034	1.45184e-31	4.75216e-30	yes	up
gene-WICANDRAFT_94966	WICANDRAFT_94966	glycoside hydrolase family 81 protein	-3.26705	2.68364e-31	8.73903e-30	yes	down
gene-WICANDRAFT_31046	WICANDRAFT_31046	hypothetical protein	2.96895	2.97437e-31	9.63635e-30	yes	up
gene-WICANDRAFT_65805	WICANDRAFT_65805	hypothetical protein	3.28282	6.09261e-31	1.96386e-29	yes	up
gene-WICANDRAFT_61067	WICANDRAFT_61067	hypothetical protein	-3.23555	6.5916e-31	2.11397e-29	yes	down
gene-WICANDRAFT_26802	WICANDRAFT_26802	hypothetical protein	7.07961	1.10268e-30	3.5186e-29	yes	up
gene-WICANDRAFT_78541	WICANDRAFT_78541	hypothetical protein	4.852	1.20021e-30	3.81065e-29	yes	up
gene-WICANDRAFT_85133	WICANDRAFT_85133	hypothetical protein	2.9303	1.56058e-30	4.93018e-29	yes	up
gene-WICANDRAFT_76544	WICANDRAFT_76544	hypothetical protein	-3.01887	2.02342e-30	6.36076e-29	yes	down
gene-WICANDRAFT_66485	WICANDRAFT_66485	hypothetical protein	-3.12311	3.55727e-30	1.11274e-28	yes	down
gene-WICANDRAFT_28014	WICANDRAFT_28014	hypothetical protein	3.2595	3.96995e-30	1.23575e-28	yes	up
gene-WICANDRAFT_25397	WICANDRAFT_25397	hypothetical protein	3.25514	6.22951e-30	1.92963e-28	yes	up
gene-WICANDRAFT_76749	WICANDRAFT_76749	hypothetical protein	-3.64569	7.83831e-30	2.41618e-28	yes	down
gene-WICANDRAFT_33351	WICANDRAFT_33351	hypothetical protein	3.66488	8.21391e-30	2.51973e-28	yes	up
gene-WICANDRAFT_28430	WICANDRAFT_28430	hypothetical protein	3.7541	9.16541e-30	2.79809e-28	yes	up
gene-WICANDRAFT_25826	WICANDRAFT_25826	hypothetical protein	3.68186	1.4396e-29	4.37392e-28	yes	up
gene-WICANDRAFT_80223	WICANDRAFT_80223	hypothetical protein	-2.66089	2.42132e-29	7.32163e-28	yes	down
gene-WICANDRAFT_64941	WICANDRAFT_64941	hypothetical protein	2.82913	2.82704e-29	8.50792e-28	yes	up
gene-WICANDRAFT_80566	WICANDRAFT_80566	hypothetical protein	2.81418	3.29597e-29	9.87236e-28	yes	up
gene-WICANDRAFT_26911	WICANDRAFT_26911	hypothetical protein	-3.44759	3.46731e-29	1.03368e-27	yes	down
gene-WICANDRAFT_25185	WICANDRAFT_25185	hypothetical protein	-3.51825	4.13019e-29	1.22555e-27	yes	down
gene-WICANDRAFT_83898	WICANDRAFT_83898	hypothetical protein	2.99882	7.54467e-29	2.22831e-27	yes	up
gene-WICANDRAFT_25634	WICANDRAFT_25634	hypothetical protein	-3.18024	8.32568e-29	2.44759e-27	yes	down
gene-WICANDRAFT_60328	WICANDRAFT_60328	hypothetical protein	2.64674	8.43493e-29	2.46829e-27	yes	up
gene-WICANDRAFT_34621	WICANDRAFT_34621	hypothetical protein	2.54697	8.70883e-29	2.53675e-27	yes	up
gene-WICANDRAFT_35866	WICANDRAFT_35866	hypothetical protein	3.73824	1.071e-28	3.10542e-27	yes	up
gene-WICANDRAFT_55103	WICANDRAFT_55103	hypothetical protein	-3.62309	1.31241e-28	3.7881e-27	yes	down
gene-WICANDRAFT_37133	WICANDRAFT_37133	hypothetical protein	-3.28165	1.4237e-28	4.09074e-27	yes	down
gene-WICANDRAFT_37057	WICANDRAFT_37057	hypothetical protein	-2.9058	1.54738e-28	4.42608e-27	yes	down
gene-WICANDRAFT_82024	WICANDRAFT_82024	hypothetical protein	-2.77565	1.5662e-28	4.45979e-27	yes	down
gene-WICANDRAFT_83354	WICANDRAFT_83354	hypothetical protein	3.74825	2.68344e-28	7.60706e-27	yes	up
gene-WICANDRAFT_25929	WICANDRAFT_25929	hypothetical protein	-3.34783	3.46021e-28	9.76547e-27	yes	down
gene-WICANDRAFT_81519	WICANDRAFT_81519	hypothetical protein	2.64798	3.95163e-28	1.1103e-26	yes	up
gene-WICANDRAFT_29798	WICANDRAFT_29798	hypothetical protein	-3.2168	6.08065e-28	1.70098e-26	yes	down
gene-WICANDRAFT_28494	WICANDRAFT_28494	hypothetical protein	-2.45986	6.41202e-28	1.7858e-26	yes	down
gene-WICANDRAFT_84441	WICANDRAFT_84441	hypothetical protein	2.63245	7.19209e-28	1.99431e-26	yes	up
gene-WICANDRAFT_27828	WICANDRAFT_27828	hypothetical protein	2.69902	7.32779e-28	2.02311e-26	yes	up
gene-WICANDRAFT_55732	WICANDRAFT_55732	hypothetical protein	-4.69058	8.4469e-28	2.32198e-26	yes	down
gene-WICANDRAFT_85307	WICANDRAFT_85307	hypothetical protein	3.52816	1.11761e-27	3.05897e-26	yes	up
gene-WICANDRAFT_64421	WICANDRAFT_64421	glycosyltransferase family 2 protein	-3.15687	1.57909e-27	4.30352e-26	yes	down
gene-WICANDRAFT_78602	WICANDRAFT_78602	hypothetical protein	2.73648	1.75481e-27	4.76198e-26	yes	up
gene-WICANDRAFT_93976	WICANDRAFT_93976	hypothetical protein	2.60986	2.24156e-27	6.05699e-26	yes	up
gene-WICANDRAFT_77600	WICANDRAFT_77600	hypothetical protein	-3.67015	2.38329e-27	6.41268e-26	yes	down
gene-WICANDRAFT_27497	WICANDRAFT_27497	hypothetical protein	3.20755	2.65358e-27	7.1098e-26	yes	up
gene-WICANDRAFT_70831	WICANDRAFT_70831	hypothetical protein	-3.5392	2.81709e-27	7.51619e-26	yes	down
gene-WICANDRAFT_68709	WICANDRAFT_68709	hypothetical protein	4.53101	3.12686e-27	8.30776e-26	yes	up
gene-WICANDRAFT_17419	WICANDRAFT_17419	hypothetical protein	2.65731	4.23827e-27	1.12138e-25	yes	up
gene-WICANDRAFT_82330	WICANDRAFT_82330	hypothetical protein	-2.79224	5.43988e-27	1.43333e-25	yes	down
gene-WICANDRAFT_78614	WICANDRAFT_78614	hypothetical protein	2.45839	5.80356e-27	1.52283e-25	yes	up
gene-WICANDRAFT_83356	WICANDRAFT_83356	hypothetical protein	-2.80522	5.92474e-27	1.54823e-25	yes	down
gene-WICANDRAFT_48765	WICANDRAFT_48765	hypothetical protein	-2.52535	9.00751e-27	2.34417e-25	yes	down
gene-WICANDRAFT_77607	WICANDRAFT_77607	hypothetical protein	11.233	2.78362e-26	7.21469e-25	yes	up
gene-WICANDRAFT_60524	WICANDRAFT_60524	hypothetical protein	2.58281	4.83961e-26	1.24925e-24	yes	up
gene-WICANDRAFT_77145	WICANDRAFT_77145	hypothetical protein	2.80833	5.97119e-26	1.5351e-24	yes	up
gene-WICANDRAFT_78488	WICANDRAFT_78488	hypothetical protein	-2.46124	6.6356e-26	1.69904e-24	yes	down
gene-WICANDRAFT_84649	WICANDRAFT_84649	hypothetical protein	2.79953	7.50575e-26	1.91412e-24	yes	up
gene-WICANDRAFT_55455	WICANDRAFT_55455	hypothetical protein	2.92594	1.01839e-25	2.58671e-24	yes	up
gene-WICANDRAFT_80481	WICANDRAFT_80481	hypothetical protein	-2.37395	1.5485e-25	3.91752e-24	yes	down
gene-WICANDRAFT_104224	WICANDRAFT_104224	hypothetical protein	-2.60212	1.99463e-25	5.02615e-24	yes	down
gene-WICANDRAFT_79547	WICANDRAFT_79547	hypothetical protein	3.08115	4.13574e-25	1.03802e-23	yes	up
gene-WICANDRAFT_36292	WICANDRAFT_36292	hypothetical protein	2.5371	4.90063e-25	1.22516e-23	yes	up
gene-WICANDRAFT_62741	WICANDRAFT_62741	hypothetical protein	2.26601	4.95568e-25	1.23406e-23	yes	up
gene-WICANDRAFT_62552	WICANDRAFT_62552	hypothetical protein	-3.02809	6.26534e-25	1.5541e-23	yes	down
gene-WICANDRAFT_76700	WICANDRAFT_76700	hypothetical protein	-2.7812	7.31254e-25	1.80679e-23	yes	down
gene-WICANDRAFT_63597	WICANDRAFT_63597	hypothetical protein	2.74858	7.81574e-25	1.92364e-23	yes	up
gene-WICANDRAFT_34735	WICANDRAFT_34735	hypothetical protein	-3.36587	9.01897e-25	2.21121e-23	yes	down
gene-WICANDRAFT_92106	WICANDRAFT_92106	hypothetical protein	5.23767	1.03751e-24	2.53391e-23	yes	up
gene-WICANDRAFT_28325	WICANDRAFT_28325	hypothetical protein	-3.45939	1.169e-24	2.84413e-23	yes	down
gene-WICANDRAFT_85079	WICANDRAFT_85079	hypothetical protein	-2.95028	1.42445e-24	3.45238e-23	yes	down
gene-WICANDRAFT_91130	WICANDRAFT_91130	hypothetical protein	2.405	1.79128e-24	4.32495e-23	yes	up
gene-WICANDRAFT_81237	WICANDRAFT_81237	hypothetical protein	12.314	2.27877e-24	5.48114e-23	yes	up
gene-WICANDRAFT_93096	WICANDRAFT_93096	hypothetical protein	3.20031	2.68668e-24	6.43791e-23	yes	up
gene-WICANDRAFT_12091	WICANDRAFT_12091	hypothetical protein	2.93755	2.76438e-24	6.59918e-23	yes	up
gene-WICANDRAFT_76152	WICANDRAFT_76152	hypothetical protein	-2.77394	3.23667e-24	7.6977e-23	yes	down
gene-WICANDRAFT_86265	WICANDRAFT_86265	hypothetical protein	2.66258	4.90202e-24	1.16149e-22	yes	up
gene-WICANDRAFT_82859	WICANDRAFT_82859	hypothetical protein	2.79125	5.53827e-24	1.30736e-22	yes	up
gene-WICANDRAFT_90123	WICANDRAFT_90123	hypothetical protein	2.8974	1.27211e-23	2.99183e-22	yes	up
gene-WICANDRAFT_85714	WICANDRAFT_85714	hypothetical protein	4.04738	1.49015e-23	3.49169e-22	yes	up
gene-WICANDRAFT_51390	WICANDRAFT_51390	hypothetical protein	2.9548	1.64286e-23	3.83534e-22	yes	up
gene-WICANDRAFT_86656	WICANDRAFT_86656	hypothetical protein	2.31808	1.68218e-23	3.91277e-22	yes	up
gene-WICANDRAFT_43602	WICANDRAFT_43602	hypothetical protein	-2.90257	1.75636e-23	4.07039e-22	yes	down
gene-WICANDRAFT_35756	WICANDRAFT_35756	hypothetical protein	2.60977	1.9058e-23	4.40066e-22	yes	up
gene-WICANDRAFT_60027	WICANDRAFT_60027	hypothetical protein	2.35646	1.95206e-23	4.49114e-22	yes	up
gene-WICANDRAFT_91052	WICANDRAFT_91052	hypothetical protein	-2.70474	1.98374e-23	4.54757e-22	yes	down
gene-WICANDRAFT_84752	WICANDRAFT_84752	hypothetical protein	2.91973	2.04609e-23	4.67361e-22	yes	up
gene-WICANDRAFT_63467	WICANDRAFT_63467	hypothetical protein	-3.09749	2.30505e-23	5.24627e-22	yes	down
gene-WICANDRAFT_64937	WICANDRAFT_64937	hypothetical protein	2.36729	2.55868e-23	5.78493e-22	yes	up
gene-WICANDRAFT_30201	WICANDRAFT_30201	hypothetical protein	2.67037	2.55995e-23	5.78493e-22	yes	up
gene-WICANDRAFT_94093	WICANDRAFT_94093	hypothetical protein	-2.62509	2.95704e-23	6.65859e-22	yes	down
gene-WICANDRAFT_82833	WICANDRAFT_82833	hypothetical protein	-2.69682	3.40744e-23	7.64566e-22	yes	down
gene-WICANDRAFT_35607	WICANDRAFT_35607	hypothetical protein	2.52882	4.12883e-23	9.23173e-22	yes	up
gene-WICANDRAFT_49743	WICANDRAFT_49743	hypothetical protein	2.47974	4.37634e-23	9.7508e-22	yes	up
gene-WICANDRAFT_91747	WICANDRAFT_91747	hypothetical protein	2.68522	4.55943e-23	1.01232e-21	yes	up
gene-WICANDRAFT_33699	WICANDRAFT_33699	hypothetical protein	-3.19994	5.25973e-23	1.16374e-21	yes	down
gene-WICANDRAFT_34346	WICANDRAFT_34346	hypothetical protein	-2.91288	5.99892e-23	1.32268e-21	yes	down
gene-WICANDRAFT_103558	WICANDRAFT_103558	hypothetical protein	-2.46094	6.35937e-23	1.3973e-21	yes	down
gene-WICANDRAFT_35738	WICANDRAFT_35738	hypothetical protein	-3.39826	6.66748e-23	1.45995e-21	yes	down
gene-WICANDRAFT_99032	WICANDRAFT_99032	hypothetical protein	-2.50976	7.05887e-23	1.53508e-21	yes	down
gene-WICANDRAFT_104257	WICANDRAFT_104257	hypothetical protein	-2.56603	7.05893e-23	1.53508e-21	yes	down
gene-WICANDRAFT_81720	WICANDRAFT_81720	hypothetical protein	2.85117	7.40412e-23	1.60465e-21	yes	up
gene-WICANDRAFT_81606	WICANDRAFT_81606	hypothetical protein	2.86609	8.20044e-23	1.77118e-21	yes	up
gene-WICANDRAFT_16215	WICANDRAFT_16215	glycoside hydrolase family 18 protein	-3.176	1.32136e-22	2.84427e-21	yes	down
gene-WICANDRAFT_53576	WICANDRAFT_53576	glycoside hydrolase family 38 protein	2.70181	1.4205e-22	3.04735e-21	yes	up
gene-WICANDRAFT_65179	WICANDRAFT_65179	hypothetical protein	-3.22651	2.17364e-22	4.64735e-21	yes	down
gene-WICANDRAFT_32409	WICANDRAFT_32409	hypothetical protein	-2.78727	2.44243e-22	5.20452e-21	yes	down
gene-WICANDRAFT_101407	WICANDRAFT_101407	hypothetical protein	2.80369	2.6487e-22	5.62517e-21	yes	up
gene-WICANDRAFT_49960	WICANDRAFT_49960	hypothetical protein	-2.89478	2.91633e-22	6.17289e-21	yes	down
gene-WICANDRAFT_88964	WICANDRAFT_88964	hypothetical protein	-2.70625	3.2628e-22	6.88332e-21	yes	down
gene-WICANDRAFT_76440	WICANDRAFT_76440	hypothetical protein	3.2921	4.64985e-22	9.77701e-21	yes	up
gene-WICANDRAFT_28008	WICANDRAFT_28008	hypothetical protein	-2.52664	4.7506e-22	9.95588e-21	yes	down
gene-WICANDRAFT_76780	WICANDRAFT_76780	hypothetical protein	3.82672	5.30673e-22	1.10848e-20	yes	up
gene-WICANDRAFT_27794	WICANDRAFT_27794	hypothetical protein	-2.55042	5.44612e-22	1.13386e-20	yes	down
gene-WICANDRAFT_25656	WICANDRAFT_25656	hypothetical protein	2.94139	6.52168e-22	1.35335e-20	yes	up
gene-WICANDRAFT_24972	WICANDRAFT_24972	hypothetical protein	-2.58131	7.57482e-22	1.56678e-20	yes	down
gene-WICANDRAFT_35794	WICANDRAFT_35794	hypothetical protein	-2.59625	8.09085e-22	1.66808e-20	yes	down
gene-WICANDRAFT_83082	WICANDRAFT_83082	hypothetical protein	3.40883	8.4959e-22	1.74592e-20	yes	up
gene-WICANDRAFT_63205	WICANDRAFT_63205	hypothetical protein	-3.08398	8.87289e-22	1.81751e-20	yes	down
gene-WICANDRAFT_25123	WICANDRAFT_25123	hypothetical protein	2.8442	9.19106e-22	1.87663e-20	yes	up
gene-WICANDRAFT_66552	WICANDRAFT_66552	hypothetical protein	2.81213	1.07652e-21	2.191e-20	yes	up
gene-WICANDRAFT_90813	WICANDRAFT_90813	hypothetical protein	2.21621	1.65506e-21	3.35772e-20	yes	up
gene-WICANDRAFT_61461	WICANDRAFT_61461	hypothetical protein	2.62062	1.90323e-21	3.8489e-20	yes	up
gene-WICANDRAFT_59684	WICANDRAFT_59684	glycosyltransferase family 8 protein	2.90711	2.05535e-21	4.14333e-20	yes	up
gene-WICANDRAFT_69651	WICANDRAFT_69651	hypothetical protein	2.23243	2.71922e-21	5.45887e-20	yes	up
gene-WICANDRAFT_61164	WICANDRAFT_61164	hypothetical protein	2.81955	2.72514e-21	5.45887e-20	yes	up
gene-WICANDRAFT_84747	WICANDRAFT_84747	hypothetical protein	-2.50951	2.79381e-21	5.57883e-20	yes	down
gene-WICANDRAFT_27879	WICANDRAFT_27879	hypothetical protein	-3.62545	2.93326e-21	5.83893e-20	yes	down
gene-WICANDRAFT_85649	WICANDRAFT_85649	hypothetical protein	-2.4272	3.12193e-21	6.19508e-20	yes	down
gene-WICANDRAFT_62779	WICANDRAFT_62779	carbohydrate-binding module family 48 protein	3.2067	3.61505e-21	7.15126e-20	yes	up
gene-WICANDRAFT_65261	WICANDRAFT_65261	hypothetical protein	-2.1134	6.54442e-21	1.29059e-19	yes	down
gene-WICANDRAFT_81489	WICANDRAFT_81489	hypothetical protein	-2.77121	6.88911e-21	1.35436e-19	yes	down
gene-WICANDRAFT_57472	WICANDRAFT_57472	hypothetical protein	-3.00709	7.24517e-21	1.41996e-19	yes	down
gene-WICANDRAFT_62979	WICANDRAFT_62979	hypothetical protein	2.95071	7.49246e-21	1.46391e-19	yes	up
gene-WICANDRAFT_76590	WICANDRAFT_76590	hypothetical protein	2.70427	7.83361e-21	1.52587e-19	yes	up
gene-WICANDRAFT_26850	WICANDRAFT_26850	hypothetical protein	-2.50836	8.45027e-21	1.64095e-19	yes	down
gene-WICANDRAFT_54529	WICANDRAFT_54529	hypothetical protein	3.07349	1.05812e-20	2.0485e-19	yes	up
gene-WICANDRAFT_95294	WICANDRAFT_95294	hypothetical protein	2.4695	1.07418e-20	2.07326e-19	yes	up
gene-WICANDRAFT_33279	WICANDRAFT_33279	hypothetical protein	-2.6244	1.27845e-20	2.46005e-19	yes	down
gene-WICANDRAFT_37150	WICANDRAFT_37150	hypothetical protein	3.74661	1.49071e-20	2.85983e-19	yes	up
gene-WICANDRAFT_79674	WICANDRAFT_79674	hypothetical protein	2.9307	1.7716e-20	3.38845e-19	yes	up
gene-WICANDRAFT_26469	WICANDRAFT_26469	hypothetical protein	-2.50123	1.7809e-20	3.39601e-19	yes	down
gene-WICANDRAFT_30892	WICANDRAFT_30892	hypothetical protein	2.17856	2.53389e-20	4.81058e-19	yes	up
gene-WICANDRAFT_63325	WICANDRAFT_63325	hypothetical protein	-2.13523	2.53787e-20	4.81058e-19	yes	down
gene-WICANDRAFT_79209	WICANDRAFT_79209	hypothetical protein	2.44451	2.58987e-20	4.89454e-19	yes	up
gene-WICANDRAFT_64285	WICANDRAFT_64285	hypothetical protein	-2.47535	3.13236e-20	5.90221e-19	yes	down
gene-WICANDRAFT_33780	WICANDRAFT_33780	hypothetical protein	3.26031	3.23943e-20	6.0859e-19	yes	up
gene-WICANDRAFT_32976	WICANDRAFT_32976	hypothetical protein	2.57031	3.33957e-20	6.25553e-19	yes	up
gene-WICANDRAFT_83089	WICANDRAFT_83089	hypothetical protein	2.58186	3.46278e-20	6.46724e-19	yes	up
gene-WICANDRAFT_23525	WICANDRAFT_23525	hypothetical protein	2.24277	7.21447e-20	1.34346e-18	yes	up
gene-WICANDRAFT_37109	WICANDRAFT_37109	hypothetical protein	-3.43275	7.61829e-20	1.41451e-18	yes	down
gene-WICANDRAFT_101577	WICANDRAFT_101577	hypothetical protein	3.06032	8.72708e-20	1.61566e-18	yes	up
gene-WICANDRAFT_77545	WICANDRAFT_77545	hypothetical protein	-2.10752	9.23593e-20	1.70489e-18	yes	down
gene-WICANDRAFT_86996	WICANDRAFT_86996	hypothetical protein	-3.24084	9.71824e-20	1.78872e-18	yes	down
gene-WICANDRAFT_30822	WICANDRAFT_30822	hypothetical protein	2.60317	1.14451e-19	2.10048e-18	yes	up
gene-WICANDRAFT_86979	WICANDRAFT_86979	hypothetical protein	2.41213	1.31234e-19	2.40154e-18	yes	up
gene-WICANDRAFT_31721	WICANDRAFT_31721	hypothetical protein	2.21442	1.87864e-19	3.42798e-18	yes	up
gene-WICANDRAFT_34143	WICANDRAFT_34143	hypothetical protein	7.23101	1.93394e-19	3.51877e-18	yes	up
gene-WICANDRAFT_84488	WICANDRAFT_84488	hypothetical protein	-2.11659	1.98041e-19	3.59303e-18	yes	down
gene-WICANDRAFT_84897	WICANDRAFT_84897	hypothetical protein	-2.27685	2.15672e-19	3.90176e-18	yes	down
gene-WICANDRAFT_67399	WICANDRAFT_67399	hypothetical protein	3.10422	2.22973e-19	4.02239e-18	yes	up
gene-WICANDRAFT_63420	WICANDRAFT_63420	hypothetical protein	2.30357	2.30218e-19	4.14132e-18	yes	up
gene-WICANDRAFT_86068	WICANDRAFT_86068	hypothetical protein	-2.87115	2.44275e-19	4.38177e-18	yes	down
gene-WICANDRAFT_82494	WICANDRAFT_82494	hypothetical protein	-2.41341	2.45302e-19	4.38779e-18	yes	down
gene-WICANDRAFT_66702	WICANDRAFT_66702	hypothetical protein	-2.49534	2.69639e-19	4.80957e-18	yes	down
gene-WICANDRAFT_28231	WICANDRAFT_28231	hypothetical protein	-2.88599	2.87488e-19	5.11358e-18	yes	down
gene-WICANDRAFT_82612	WICANDRAFT_82612	hypothetical protein	2.50423	2.96084e-19	5.25177e-18	yes	up
gene-WICANDRAFT_62607	WICANDRAFT_62607	hypothetical protein	2.20439	3.03239e-19	5.3637e-18	yes	up
gene-WICANDRAFT_63114	WICANDRAFT_63114	hypothetical protein	2.16929	3.90515e-19	6.88708e-18	yes	up
gene-WICANDRAFT_83035	WICANDRAFT_83035	hypothetical protein	2.49497	3.91533e-19	6.88708e-18	yes	up
gene-WICANDRAFT_56280	WICANDRAFT_56280	hypothetical protein	-2.49645	4.27186e-19	7.49345e-18	yes	down
gene-WICANDRAFT_87377	WICANDRAFT_87377	hypothetical protein	2.55074	4.42963e-19	7.7488e-18	yes	up
gene-WICANDRAFT_98915	WICANDRAFT_98915	hypothetical protein	2.85003	4.62323e-19	8.06525e-18	yes	up
gene-WICANDRAFT_98376	WICANDRAFT_98376	hypothetical protein	-2.69467	4.73595e-19	8.23926e-18	yes	down
gene-WICANDRAFT_14677	WICANDRAFT_14677	hypothetical protein	2.46529	5.74798e-19	9.97259e-18	yes	up
gene-WICANDRAFT_69972	WICANDRAFT_69972	hypothetical protein	2.9989	5.94216e-19	1.02814e-17	yes	up
gene-WICANDRAFT_27213	WICANDRAFT_27213	hypothetical protein	-2.3996	6.90782e-19	1.19198e-17	yes	down
gene-WICANDRAFT_35733	WICANDRAFT_35733	hypothetical protein	2.53823	7.36521e-19	1.26745e-17	yes	up
gene-WICANDRAFT_80382	WICANDRAFT_80382	hypothetical protein	2.94225	1.07128e-18	1.83855e-17	yes	up
gene-WICANDRAFT_21665	WICANDRAFT_21665	glycoside hydrolase family 17 protein	-2.8476	1.17355e-18	2.00864e-17	yes	down
gene-WICANDRAFT_77985	WICANDRAFT_77985	hypothetical protein	2.96097	1.20981e-18	2.06513e-17	yes	up
gene-WICANDRAFT_26034	WICANDRAFT_26034	hypothetical protein	-2.33729	1.24886e-18	2.12608e-17	yes	down
gene-WICANDRAFT_79863	WICANDRAFT_79863	hypothetical protein	4.58652	1.93448e-18	3.28447e-17	yes	up
gene-WICANDRAFT_64948	WICANDRAFT_64948	hypothetical protein	2.37344	2.00862e-18	3.40126e-17	yes	up
gene-WICANDRAFT_69022	WICANDRAFT_69022	hypothetical protein	4.1542	2.12289e-18	3.58521e-17	yes	up
gene-WICANDRAFT_63013	WICANDRAFT_63013	glycoside hydrolase family 5 protein	2.61886	2.81067e-18	4.73415e-17	yes	up
gene-WICANDRAFT_86643	WICANDRAFT_86643	hypothetical protein	2.65961	2.83047e-18	4.75489e-17	yes	up
gene-WICANDRAFT_84868	WICANDRAFT_84868	hypothetical protein	-2.47765	3.08665e-18	5.17157e-17	yes	down
gene-WICANDRAFT_61136	WICANDRAFT_61136	hypothetical protein	-2.45666	3.14131e-18	5.2493e-17	yes	down
gene-WICANDRAFT_33982	WICANDRAFT_33982	hypothetical protein	-2.98553	3.17631e-18	5.29384e-17	yes	down
gene-WICANDRAFT_59768	WICANDRAFT_59768	hypothetical protein	2.17714	3.18676e-18	5.29737e-17	yes	up
gene-WICANDRAFT_80660	WICANDRAFT_80660	hypothetical protein	-2.25283	3.59404e-18	5.95879e-17	yes	down
gene-WICANDRAFT_82808	WICANDRAFT_82808	hypothetical protein	-2.40367	3.65674e-18	6.04695e-17	yes	down
gene-WICANDRAFT_29852	WICANDRAFT_29852	hypothetical protein	-2.68553	3.67448e-18	6.0605e-17	yes	down
gene-WICANDRAFT_78945	WICANDRAFT_78945	hypothetical protein	2.95029	3.85462e-18	6.34114e-17	yes	up
gene-WICANDRAFT_26746	WICANDRAFT_26746	hypothetical protein	2.75774	3.8882e-18	6.37986e-17	yes	up
gene-WICANDRAFT_63700	WICANDRAFT_63700	hypothetical protein	1.99885	4.61381e-18	7.55096e-17	yes	up
gene-WICANDRAFT_61819	WICANDRAFT_61819	hypothetical protein	-2.47899	4.98174e-18	8.13214e-17	yes	down
gene-WICANDRAFT_25033	WICANDRAFT_25033	hypothetical protein	-3.39442	5.86762e-18	9.5537e-17	yes	down
gene-WICANDRAFT_36445	WICANDRAFT_36445	hypothetical protein	-2.18166	6.59754e-18	1.07147e-16	yes	down
gene-WICANDRAFT_25900	WICANDRAFT_25900	hypothetical protein	3.43066	7.34592e-18	1.18996e-16	yes	up
gene-WICANDRAFT_25637	WICANDRAFT_25637	hypothetical protein	2.39836	7.53648e-18	1.21773e-16	yes	up
gene-WICANDRAFT_65522	WICANDRAFT_65522	hypothetical protein	3.35536	8.19249e-18	1.32036e-16	yes	up
gene-WICANDRAFT_17773	WICANDRAFT_17773	hypothetical protein	-2.7215	9.81619e-18	1.57805e-16	yes	down
gene-WICANDRAFT_82558	WICANDRAFT_82558	hypothetical protein	2.84221	1.04873e-17	1.68168e-16	yes	up
gene-WICANDRAFT_33374	WICANDRAFT_33374	hypothetical protein	-2.11537	1.06088e-17	1.69687e-16	yes	down
gene-WICANDRAFT_35819	WICANDRAFT_35819	hypothetical protein	2.83201	1.11552e-17	1.77978e-16	yes	up
gene-WICANDRAFT_79201	WICANDRAFT_79201	hypothetical protein	2.13825	1.21344e-17	1.93117e-16	yes	up
gene-WICANDRAFT_17245	WICANDRAFT_17245	hypothetical protein	2.18536	1.34323e-17	2.13238e-16	yes	up
gene-WICANDRAFT_84128	WICANDRAFT_84128	hypothetical protein	2.1173	1.64574e-17	2.6061e-16	yes	up
gene-WICANDRAFT_62546	WICANDRAFT_62546	hypothetical protein	2.09936	1.6948e-17	2.67711e-16	yes	up
gene-WICANDRAFT_77562	WICANDRAFT_77562	hypothetical protein	-2.22457	1.71779e-17	2.70669e-16	yes	down
gene-WICANDRAFT_12194	WICANDRAFT_12194	hypothetical protein	2.49191	1.7986e-17	2.82701e-16	yes	up
gene-WICANDRAFT_32629	WICANDRAFT_32629	hypothetical protein	2.23366	1.85579e-17	2.9097e-16	yes	up
gene-WICANDRAFT_88973	WICANDRAFT_88973	hypothetical protein	-2.9809	1.93705e-17	3.02963e-16	yes	down
gene-WICANDRAFT_35106	WICANDRAFT_35106	hypothetical protein	2.73696	2.07141e-17	3.2318e-16	yes	up
gene-WICANDRAFT_89804	WICANDRAFT_89804	hypothetical protein	2.53603	2.14189e-17	3.33358e-16	yes	up
gene-WICANDRAFT_80022	WICANDRAFT_80022	hypothetical protein	-2.1391	2.18031e-17	3.38508e-16	yes	down
gene-WICANDRAFT_32881	WICANDRAFT_32881	hypothetical protein	-2.73038	2.23569e-17	3.46259e-16	yes	down
gene-WICANDRAFT_64147	WICANDRAFT_64147	hypothetical protein	2.40802	2.87074e-17	4.43533e-16	yes	up
gene-WICANDRAFT_75802	WICANDRAFT_75802	hypothetical protein	2.98137	2.92931e-17	4.51483e-16	yes	up
gene-WICANDRAFT_26023	WICANDRAFT_26023	hypothetical protein	2.11901	3.29595e-17	5.06762e-16	yes	up
gene-WICANDRAFT_83102	WICANDRAFT_83102	hypothetical protein	-2.30251	3.69588e-17	5.66881e-16	yes	down
gene-WICANDRAFT_13266	WICANDRAFT_13266	hypothetical protein	3.55929	3.74285e-17	5.72701e-16	yes	up
gene-WICANDRAFT_63728	WICANDRAFT_63728	hypothetical protein	3.57895	4.10476e-17	6.26569e-16	yes	up
gene-WICANDRAFT_35787	WICANDRAFT_35787	glycoside hydrolase family 32 protein	2.04361	4.6991e-17	7.1557e-16	yes	up
gene-WICANDRAFT_80436	WICANDRAFT_80436	hypothetical protein	-2.92853	5.00068e-17	7.59673e-16	yes	down
gene-WICANDRAFT_59997	WICANDRAFT_59997	hypothetical protein	2.30586	5.30538e-17	8.04037e-16	yes	up
gene-WICANDRAFT_65449	WICANDRAFT_65449	hypothetical protein	-1.96632	5.601e-17	8.46818e-16	yes	down
gene-WICANDRAFT_25277	WICANDRAFT_25277	hypothetical protein	-2.57112	6.58257e-17	9.92858e-16	yes	down
gene-WICANDRAFT_77949	WICANDRAFT_77949	hypothetical protein	-2.34468	6.85875e-17	1.03206e-15	yes	down
gene-WICANDRAFT_84931	WICANDRAFT_84931	hypothetical protein	-2.27741	7.03245e-17	1.0557e-15	yes	down
gene-WICANDRAFT_79700	WICANDRAFT_79700	hypothetical protein	2.45788	7.16002e-17	1.07231e-15	yes	up
gene-WICANDRAFT_36229	WICANDRAFT_36229	hypothetical protein	3.09768	7.25252e-17	1.08361e-15	yes	up
gene-WICANDRAFT_62451	WICANDRAFT_62451	hypothetical protein	2.71921	9.4496e-17	1.40857e-15	yes	up
gene-WICANDRAFT_30635	WICANDRAFT_30635	hypothetical protein	-2.30176	9.98194e-17	1.48443e-15	yes	down
gene-WICANDRAFT_83586	WICANDRAFT_83586	hypothetical protein	-2.30675	1.02071e-16	1.51438e-15	yes	down
gene-WICANDRAFT_22747	WICANDRAFT_22747	hypothetical protein	-1.85167	1.11465e-16	1.64988e-15	yes	down
gene-WICANDRAFT_79502	WICANDRAFT_79502	hypothetical protein	2.45569	1.14161e-16	1.68586e-15	yes	up
gene-WICANDRAFT_71339	WICANDRAFT_71339	hypothetical protein	-3.65786	1.28733e-16	1.89665e-15	yes	down
gene-WICANDRAFT_38392	WICANDRAFT_38392	hypothetical protein	-2.02913	1.30412e-16	1.91694e-15	yes	down
gene-WICANDRAFT_62464	WICANDRAFT_62464	hypothetical protein	-2.25317	1.32494e-16	1.94304e-15	yes	down
gene-WICANDRAFT_80516	WICANDRAFT_80516	hypothetical protein	-1.88683	1.33032e-16	1.94644e-15	yes	down
gene-WICANDRAFT_34214	WICANDRAFT_34214	hypothetical protein	-2.33377	1.39974e-16	2.04331e-15	yes	down
gene-WICANDRAFT_86166	WICANDRAFT_86166	hypothetical protein	2.10124	1.44323e-16	2.09864e-15	yes	up
gene-WICANDRAFT_34892	WICANDRAFT_34892	hypothetical protein	2.54379	1.44426e-16	2.09864e-15	yes	up
gene-WICANDRAFT_29473	WICANDRAFT_29473	hypothetical protein	2.43368	1.46864e-16	2.12919e-15	yes	up
gene-WICANDRAFT_79043	WICANDRAFT_79043	hypothetical protein	3.05523	1.61934e-16	2.34232e-15	yes	up
gene-WICANDRAFT_78660	WICANDRAFT_78660	hypothetical protein	1.87762	1.64343e-16	2.37176e-15	yes	up
gene-WICANDRAFT_84236	WICANDRAFT_84236	hypothetical protein	-2.3561	2.095e-16	3.01661e-15	yes	down
gene-WICANDRAFT_85796	WICANDRAFT_85796	hypothetical protein	-2.39945	2.12887e-16	3.05845e-15	yes	down
gene-WICANDRAFT_57356	WICANDRAFT_57356	hypothetical protein	-2.61544	2.16791e-16	3.1075e-15	yes	down
gene-WICANDRAFT_18002	WICANDRAFT_18002	hypothetical protein	3.0916	2.37076e-16	3.39061e-15	yes	up
gene-WICANDRAFT_60183	WICANDRAFT_60183	hypothetical protein	2.72454	2.50468e-16	3.5741e-15	yes	up
gene-WICANDRAFT_78238	WICANDRAFT_78238	hypothetical protein	1.923	2.59126e-16	3.68935e-15	yes	up
gene-WICANDRAFT_22286	WICANDRAFT_22286	hypothetical protein	2.58257	2.69073e-16	3.82241e-15	yes	up
gene-WICANDRAFT_83430	WICANDRAFT_83430	hypothetical protein	2.58209	2.80439e-16	3.97497e-15	yes	up
gene-WICANDRAFT_87584	WICANDRAFT_87584	hypothetical protein	1.97623	2.82355e-16	3.99322e-15	yes	up
gene-WICANDRAFT_50464	WICANDRAFT_50464	hypothetical protein	-2.46386	2.91177e-16	4.10883e-15	yes	down
gene-WICANDRAFT_79743	WICANDRAFT_79743	hypothetical protein	-2.11618	3.06873e-16	4.32072e-15	yes	down
gene-WICANDRAFT_15953	WICANDRAFT_15953	hypothetical protein	3.60616	3.09288e-16	4.34508e-15	yes	up
gene-WICANDRAFT_84523	WICANDRAFT_84523	hypothetical protein	-3.12224	3.34807e-16	4.69321e-15	yes	down
gene-WICANDRAFT_80062	WICANDRAFT_80062	hypothetical protein	-2.41393	3.35882e-16	4.69791e-15	yes	down
gene-WICANDRAFT_61275	WICANDRAFT_61275	hypothetical protein	2.24184	3.41748e-16	4.76944e-15	yes	up
gene-WICANDRAFT_85646	WICANDRAFT_85646	hypothetical protein	-2.55941	4.13263e-16	5.75469e-15	yes	down
gene-WICANDRAFT_78317	WICANDRAFT_78317	hypothetical protein	-2.58648	4.14157e-16	5.75469e-15	yes	down
gene-WICANDRAFT_16512	WICANDRAFT_16512	hypothetical protein	-2.28803	4.83627e-16	6.7053e-15	yes	down
gene-WICANDRAFT_87366	WICANDRAFT_87366	hypothetical protein	2.96833	5.08929e-16	7.04074e-15	yes	up
gene-WICANDRAFT_75895	WICANDRAFT_75895	hypothetical protein	-2.12078	5.26523e-16	7.26831e-15	yes	down
gene-WICANDRAFT_94696	WICANDRAFT_94696	hypothetical protein	1.96914	5.53525e-16	7.62448e-15	yes	up
gene-WICANDRAFT_62956	WICANDRAFT_62956	hypothetical protein	1.85243	5.56556e-16	7.64963e-15	yes	up
gene-WICANDRAFT_61665	WICANDRAFT_61665	hypothetical protein	-2.07813	5.80038e-16	7.95516e-15	yes	down
gene-WICANDRAFT_84074	WICANDRAFT_84074	hypothetical protein	-2.65383	5.99347e-16	8.20227e-15	yes	down
gene-WICANDRAFT_61737	WICANDRAFT_61737	hypothetical protein	2.55708	6.39527e-16	8.73333e-15	yes	up
gene-WICANDRAFT_33066	WICANDRAFT_33066	hypothetical protein	1.90173	7.04823e-16	9.60435e-15	yes	up
gene-WICANDRAFT_22917	WICANDRAFT_22917	hypothetical protein	3.12159	7.2469e-16	9.85393e-15	yes	up
gene-WICANDRAFT_60256	WICANDRAFT_60256	hypothetical protein	2.51656	7.39641e-16	1.00357e-14	yes	up
gene-WICANDRAFT_36640	WICANDRAFT_36640	hypothetical protein	-1.92414	7.7308e-16	1.04671e-14	yes	down
gene-WICANDRAFT_64567	WICANDRAFT_64567	hypothetical protein	-1.9481	8.67204e-16	1.17165e-14	yes	down
gene-WICANDRAFT_84498	WICANDRAFT_84498	hypothetical protein	2.04119	1.02285e-15	1.379e-14	yes	up
gene-WICANDRAFT_28579	WICANDRAFT_28579	hypothetical protein	-2.1612	1.05239e-15	1.41583e-14	yes	down
gene-WICANDRAFT_62407	WICANDRAFT_62407	hypothetical protein	2.24452	1.15303e-15	1.54794e-14	yes	up
gene-WICANDRAFT_99813	WICANDRAFT_99813	hypothetical protein	-2.46847	1.15649e-15	1.54931e-14	yes	down
gene-WICANDRAFT_65985	WICANDRAFT_65985	hypothetical protein	-2.098	1.69216e-15	2.26215e-14	yes	down
gene-WICANDRAFT_82757	WICANDRAFT_82757	hypothetical protein	-2.33704	1.75959e-15	2.34735e-14	yes	down
gene-WICANDRAFT_65614	WICANDRAFT_65614	hypothetical protein	-1.95246	1.77719e-15	2.36586e-14	yes	down
gene-WICANDRAFT_104775	WICANDRAFT_104775	hypothetical protein	-2.08052	1.92476e-15	2.55695e-14	yes	down
gene-WICANDRAFT_34195	WICANDRAFT_34195	hypothetical protein	-2.56087	2.1147e-15	2.80342e-14	yes	down
gene-WICANDRAFT_27416	WICANDRAFT_27416	hypothetical protein	-2.39763	2.19397e-15	2.90244e-14	yes	down
gene-WICANDRAFT_64435	WICANDRAFT_64435	hypothetical protein	-2.63005	2.26395e-15	2.98879e-14	yes	down
gene-WICANDRAFT_58469	WICANDRAFT_58469	hypothetical protein	-2.02257	2.34965e-15	3.09549e-14	yes	down
gene-WICANDRAFT_38303	WICANDRAFT_38303	hypothetical protein	-2.53674	2.36385e-15	3.10776e-14	yes	down
gene-WICANDRAFT_35260	WICANDRAFT_35260	hypothetical protein	-2.50397	2.41124e-15	3.1635e-14	yes	down
gene-WICANDRAFT_79472	WICANDRAFT_79472	hypothetical protein	-1.95733	2.69333e-15	3.52631e-14	yes	down
gene-WICANDRAFT_60007	WICANDRAFT_60007	hypothetical protein	4.28934	2.92302e-15	3.81917e-14	yes	up
gene-WICANDRAFT_28966	WICANDRAFT_28966	hypothetical protein	-2.3466	2.98728e-15	3.89512e-14	yes	down
gene-WICANDRAFT_82485	WICANDRAFT_82485	hypothetical protein	-2.57122	3.42864e-15	4.46145e-14	yes	down
gene-WICANDRAFT_78967	WICANDRAFT_78967	hypothetical protein	-1.98762	3.88694e-15	5.04746e-14	yes	down
gene-WICANDRAFT_25521	WICANDRAFT_25521	hypothetical protein	-2.35841	4.35163e-15	5.63936e-14	yes	down
gene-WICANDRAFT_83796	WICANDRAFT_83796	hypothetical protein	2.8577	4.40286e-15	5.69413e-14	yes	up
gene-WICANDRAFT_84597	WICANDRAFT_84597	hypothetical protein	-3.06627	4.49349e-15	5.79953e-14	yes	down
gene-WICANDRAFT_31518	WICANDRAFT_31518	hypothetical protein	2.30271	4.63351e-15	5.96811e-14	yes	up
gene-WICANDRAFT_105803	WICANDRAFT_105803	hypothetical protein	2.36242	5.03761e-15	6.47548e-14	yes	up
gene-WICANDRAFT_81137	WICANDRAFT_81137	hypothetical protein	2.70977	5.13359e-15	6.58552e-14	yes	up
gene-WICANDRAFT_82696	WICANDRAFT_82696	hypothetical protein	-1.93627	5.30673e-15	6.7939e-14	yes	down
gene-WICANDRAFT_13162	WICANDRAFT_13162	hypothetical protein	1.92313	5.48084e-15	7.00269e-14	yes	up
gene-WICANDRAFT_33613	WICANDRAFT_33613	hypothetical protein	2.16466	5.84992e-15	7.45924e-14	yes	up
gene-WICANDRAFT_27067	WICANDRAFT_27067	hypothetical protein	2.30559	5.94956e-15	7.57108e-14	yes	up
gene-WICANDRAFT_31237	WICANDRAFT_31237	hypothetical protein	-2.57345	6.14383e-15	7.80266e-14	yes	down
gene-WICANDRAFT_104059	WICANDRAFT_104059	hypothetical protein	-2.22394	6.57861e-15	8.33816e-14	yes	down
gene-WICANDRAFT_15994	WICANDRAFT_15994	hypothetical protein	-2.30903	6.82684e-15	8.63554e-14	yes	down
gene-WICANDRAFT_29960	WICANDRAFT_29960	hypothetical protein	-2.07581	7.04958e-15	8.89957e-14	yes	down
gene-WICANDRAFT_63419	WICANDRAFT_63419	hypothetical protein	-2.69091	7.08321e-15	8.92429e-14	yes	down
gene-WICANDRAFT_100670	WICANDRAFT_100670	hypothetical protein	2.48083	7.39484e-15	9.29846e-14	yes	up
gene-WICANDRAFT_65681	WICANDRAFT_65681	hypothetical protein	2.26522	7.68008e-15	9.63804e-14	yes	up
gene-WICANDRAFT_99004	WICANDRAFT_99004	hypothetical protein	-2.19276	7.83721e-15	9.81584e-14	yes	down
gene-WICANDRAFT_17433	WICANDRAFT_17433	glycosyltransferase family 15 protein	-2.4237	9.21159e-15	1.15145e-13	yes	down
gene-WICANDRAFT_81452	WICANDRAFT_81452	hypothetical protein	-4.40367	9.48608e-15	1.18343e-13	yes	down
gene-WICANDRAFT_77026	WICANDRAFT_77026	hypothetical protein	2.14998	1.01613e-14	1.26518e-13	yes	up
gene-WICANDRAFT_26512	WICANDRAFT_26512	hypothetical protein	2.52254	1.04984e-14	1.3046e-13	yes	up
gene-WICANDRAFT_36130	WICANDRAFT_36130	hypothetical protein	2.22595	1.06221e-14	1.31738e-13	yes	up
gene-WICANDRAFT_26085	WICANDRAFT_26085	hypothetical protein	1.8354	1.13604e-14	1.40622e-13	yes	up
gene-WICANDRAFT_33946	WICANDRAFT_33946	hypothetical protein	-2.28174	1.14411e-14	1.41344e-13	yes	down
gene-WICANDRAFT_87143	WICANDRAFT_87143	hypothetical protein	2.01877	1.28565e-14	1.58522e-13	yes	up
gene-WICANDRAFT_27329	WICANDRAFT_27329	hypothetical protein	-2.33261	1.50322e-14	1.8499e-13	yes	down
gene-WICANDRAFT_63992	WICANDRAFT_63992	hypothetical protein	-2.03081	1.55913e-14	1.91499e-13	yes	down
gene-WICANDRAFT_84200	WICANDRAFT_84200	hypothetical protein	2.15108	1.56412e-14	1.91741e-13	yes	up
gene-WICANDRAFT_79165	WICANDRAFT_79165	hypothetical protein	-2.06271	1.92587e-14	2.35632e-13	yes	down
gene-WICANDRAFT_65181	WICANDRAFT_65181	hypothetical protein	-2.42666	1.95053e-14	2.3819e-13	yes	down
gene-WICANDRAFT_36548	WICANDRAFT_36548	hypothetical protein	1.96945	1.9565e-14	2.3846e-13	yes	up
gene-WICANDRAFT_36574	WICANDRAFT_36574	glycosyltransferase family 71 protein	-2.20387	2.02205e-14	2.45977e-13	yes	down
gene-WICANDRAFT_60404	WICANDRAFT_60404	hypothetical protein	3.33935	2.22708e-14	2.70401e-13	yes	up
gene-WICANDRAFT_27242	WICANDRAFT_27242	hypothetical protein	-2.28954	2.28099e-14	2.76417e-13	yes	down
gene-WICANDRAFT_61438	WICANDRAFT_61438	hypothetical protein	-1.91997	2.35523e-14	2.84871e-13	yes	down
gene-WICANDRAFT_30689	WICANDRAFT_30689	hypothetical protein	2.79827	2.39951e-14	2.89418e-13	yes	up
gene-WICANDRAFT_90413	WICANDRAFT_90413	hypothetical protein	-1.95347	2.40195e-14	2.89418e-13	yes	down
gene-WICANDRAFT_26646	WICANDRAFT_26646	hypothetical protein	2.01043	2.60608e-14	3.13421e-13	yes	up
gene-WICANDRAFT_32003	WICANDRAFT_32003	hypothetical protein	-2.0568	2.77472e-14	3.33071e-13	yes	down
gene-WICANDRAFT_95594	WICANDRAFT_95594	hypothetical protein	-1.9509	2.87218e-14	3.44119e-13	yes	down
gene-WICANDRAFT_31713	WICANDRAFT_31713	hypothetical protein	2.06589	2.92029e-14	3.49225e-13	yes	up
gene-WICANDRAFT_33513	WICANDRAFT_33513	hypothetical protein	-2.03047	2.92876e-14	3.49579e-13	yes	down
gene-WICANDRAFT_78476	WICANDRAFT_78476	hypothetical protein	2.40213	2.98578e-14	3.55717e-13	yes	up
gene-WICANDRAFT_33924	WICANDRAFT_33924	hypothetical protein	-2.48978	3.03054e-14	3.60373e-13	yes	down
gene-WICANDRAFT_33207	WICANDRAFT_33207	hypothetical protein	2.02608	3.19704e-14	3.79462e-13	yes	up
gene-WICANDRAFT_82064	WICANDRAFT_82064	hypothetical protein	2.24872	3.24989e-14	3.85014e-13	yes	up
gene-WICANDRAFT_65393	WICANDRAFT_65393	hypothetical protein	-2.06364	3.28509e-14	3.88341e-13	yes	down
gene-WICANDRAFT_61036	WICANDRAFT_61036	hypothetical protein	-1.86226	3.2902e-14	3.88341e-13	yes	down
gene-WICANDRAFT_86780	WICANDRAFT_86780	hypothetical protein	2.04838	3.44071e-14	4.05353e-13	yes	up
gene-WICANDRAFT_82998	WICANDRAFT_82998	hypothetical protein	2.52545	3.46782e-14	4.0779e-13	yes	up
gene-WICANDRAFT_29453	WICANDRAFT_29453	hypothetical protein	-1.91555	3.57334e-14	4.19422e-13	yes	down
gene-WICANDRAFT_33016	WICANDRAFT_33016	hypothetical protein	2.14414	3.61141e-14	4.23108e-13	yes	up
gene-WICANDRAFT_34659	WICANDRAFT_34659	hypothetical protein	1.91761	3.68517e-14	4.30955e-13	yes	up
gene-WICANDRAFT_62778	WICANDRAFT_62778	hypothetical protein	2.25436	3.74925e-14	4.37642e-13	yes	up
gene-WICANDRAFT_34688	WICANDRAFT_34688	hypothetical protein	1.99649	3.89145e-14	4.53408e-13	yes	up
gene-WICANDRAFT_61925	WICANDRAFT_61925	hypothetical protein	-3.67107	3.90416e-14	4.54055e-13	yes	down
gene-WICANDRAFT_78354	WICANDRAFT_78354	hypothetical protein	-2.62568	3.98899e-14	4.63073e-13	yes	down
gene-WICANDRAFT_61453	WICANDRAFT_61453	hypothetical protein	2.29184	4.01445e-14	4.65178e-13	yes	up
gene-WICANDRAFT_83919	WICANDRAFT_83919	hypothetical protein	2.64013	4.25228e-14	4.91839e-13	yes	up
gene-WICANDRAFT_69009	WICANDRAFT_69009	hypothetical protein	2.31086	4.63084e-14	5.34651e-13	yes	up
gene-WICANDRAFT_79896	WICANDRAFT_79896	hypothetical protein	1.82256	4.78331e-14	5.51252e-13	yes	up
gene-WICANDRAFT_61262	WICANDRAFT_61262	hypothetical protein	2.46651	4.95497e-14	5.70001e-13	yes	up
gene-WICANDRAFT_31228	WICANDRAFT_31228	hypothetical protein	1.91744	5.0399e-14	5.78723e-13	yes	up
gene-WICANDRAFT_76278	WICANDRAFT_76278	hypothetical protein	-2.25278	5.41806e-14	6.21023e-13	yes	down
gene-WICANDRAFT_24233	WICANDRAFT_24233	hypothetical protein	1.92205	6.76941e-14	7.74518e-13	yes	up
gene-WICANDRAFT_68345	WICANDRAFT_68345	hypothetical protein	1.66396	7.21513e-14	8.24031e-13	yes	up
gene-WICANDRAFT_32144	WICANDRAFT_32144	hypothetical protein	2.4595	7.33851e-14	8.36616e-13	yes	up
gene-WICANDRAFT_29394	WICANDRAFT_29394	hypothetical protein	-1.97536	7.65378e-14	8.70994e-13	yes	down
gene-WICANDRAFT_76496	WICANDRAFT_76496	hypothetical protein	2.33459	8.17775e-14	9.28957e-13	yes	up
gene-WICANDRAFT_34884	WICANDRAFT_34884	hypothetical protein	-2.26307	8.20624e-14	9.30529e-13	yes	down
gene-WICANDRAFT_24765	WICANDRAFT_24765	hypothetical protein	-2.06503	8.34617e-14	9.4471e-13	yes	down
gene-WICANDRAFT_85950	WICANDRAFT_85950	hypothetical protein	-2.19673	1.01601e-13	1.14798e-12	yes	down
gene-WICANDRAFT_60012	WICANDRAFT_60012	hypothetical protein	2.02705	1.04788e-13	1.18189e-12	yes	up
gene-WICANDRAFT_19742	WICANDRAFT_19742	hypothetical protein	-2.35271	1.28598e-13	1.44787e-12	yes	down
gene-WICANDRAFT_28902	WICANDRAFT_28902	hypothetical protein	-2.02681	1.3062e-13	1.46803e-12	yes	down
gene-WICANDRAFT_40234	WICANDRAFT_40234	hypothetical protein	-1.82943	1.35149e-13	1.51625e-12	yes	down
gene-WICANDRAFT_85713	WICANDRAFT_85713	hypothetical protein	2.45253	1.39177e-13	1.55869e-12	yes	up
gene-WICANDRAFT_61777	WICANDRAFT_61777	hypothetical protein	-2.55104	1.48035e-13	1.65497e-12	yes	down
gene-WICANDRAFT_13951	WICANDRAFT_13951	hypothetical protein	2.14073	1.70752e-13	1.90558e-12	yes	up
gene-WICANDRAFT_61677	WICANDRAFT_61677	hypothetical protein	2.3605	1.73617e-13	1.93416e-12	yes	up
gene-WICANDRAFT_61980	WICANDRAFT_61980	hypothetical protein	2.38215	1.74925e-13	1.94531e-12	yes	up
gene-WICANDRAFT_65820	WICANDRAFT_65820	hypothetical protein	2.4803	1.86444e-13	2.06979e-12	yes	up
gene-WICANDRAFT_103700	WICANDRAFT_103700	hypothetical protein	-2.02633	1.91114e-13	2.11793e-12	yes	down
gene-WICANDRAFT_85580	WICANDRAFT_85580	hypothetical protein	-1.73501	1.91906e-13	2.123e-12	yes	down
gene-WICANDRAFT_84214	WICANDRAFT_84214	hypothetical protein	2.01451	2.10693e-13	2.32678e-12	yes	up
gene-WICANDRAFT_68793	WICANDRAFT_68793	hypothetical protein	2.04953	2.1687e-13	2.39084e-12	yes	up
gene-WICANDRAFT_103648	WICANDRAFT_103648	hypothetical protein	1.82281	2.18819e-13	2.40815e-12	yes	up
gene-WICANDRAFT_65496	WICANDRAFT_65496	hypothetical protein	2.01795	2.48328e-13	2.72817e-12	yes	up
gene-WICANDRAFT_85685	WICANDRAFT_85685	hypothetical protein	2.0735	2.49851e-13	2.74016e-12	yes	up
gene-WICANDRAFT_82180	WICANDRAFT_82180	hypothetical protein	1.83701	2.5447e-13	2.78601e-12	yes	up
gene-WICANDRAFT_77986	WICANDRAFT_77986	hypothetical protein	2.34045	2.66975e-13	2.91788e-12	yes	up
gene-WICANDRAFT_30335	WICANDRAFT_30335	hypothetical protein	1.67973	3.15472e-13	3.442e-12	yes	up
gene-WICANDRAFT_63257	WICANDRAFT_63257	hypothetical protein	2.07831	3.37627e-13	3.67741e-12	yes	up
gene-WICANDRAFT_82140	WICANDRAFT_82140	hypothetical protein	-2.15498	3.49978e-13	3.80275e-12	yes	down
gene-WICANDRAFT_12972	WICANDRAFT_12972	hypothetical protein	2.45928	3.50332e-13	3.80275e-12	yes	up
gene-WICANDRAFT_78431	WICANDRAFT_78431	hypothetical protein	-2.02049	3.64165e-13	3.94616e-12	yes	down
gene-WICANDRAFT_86276	WICANDRAFT_86276	hypothetical protein	1.85609	4.05542e-13	4.38704e-12	yes	up
gene-WICANDRAFT_78414	WICANDRAFT_78414	hypothetical protein	-2.25256	4.15161e-13	4.48346e-12	yes	down
gene-WICANDRAFT_31774	WICANDRAFT_31774	hypothetical protein	-2.30123	4.23882e-13	4.56986e-12	yes	down
gene-WICANDRAFT_31602	WICANDRAFT_31602	hypothetical protein	2.13649	4.57844e-13	4.92765e-12	yes	up
gene-WICANDRAFT_78358	WICANDRAFT_78358	hypothetical protein	-2.78275	4.82813e-13	5.18758e-12	yes	down
gene-WICANDRAFT_80391	WICANDRAFT_80391	hypothetical protein	-2.72267	4.89339e-13	5.24883e-12	yes	down
gene-WICANDRAFT_34498	WICANDRAFT_34498	hypothetical protein	-2.30211	5.28495e-13	5.65927e-12	yes	down
gene-WICANDRAFT_60743	WICANDRAFT_60743	hypothetical protein	-2.15109	5.39586e-13	5.7683e-12	yes	down
gene-WICANDRAFT_31866	WICANDRAFT_31866	hypothetical protein	1.98454	5.44788e-13	5.81412e-12	yes	up
gene-WICANDRAFT_107615	WICANDRAFT_107615	hypothetical protein	-2.14241	5.61649e-13	5.98401e-12	yes	down
gene-WICANDRAFT_61774	WICANDRAFT_61774	hypothetical protein	1.97753	5.63389e-13	5.9925e-12	yes	up
gene-WICANDRAFT_61966	WICANDRAFT_61966	hypothetical protein	-1.92419	5.94817e-13	6.3162e-12	yes	down
gene-WICANDRAFT_76319	WICANDRAFT_76319	hypothetical protein	-2.15641	5.98297e-13	6.34254e-12	yes	down
gene-WICANDRAFT_91431	WICANDRAFT_91431	hypothetical protein	2.20673	6.33223e-13	6.70161e-12	yes	up
gene-WICANDRAFT_83573	WICANDRAFT_83573	hypothetical protein	-1.89901	6.43732e-13	6.80149e-12	yes	down
gene-WICANDRAFT_59796	WICANDRAFT_59796	hypothetical protein	2.81304	6.64696e-13	7.01132e-12	yes	up
gene-WICANDRAFT_25008	WICANDRAFT_25008	hypothetical protein	-2.08843	6.94978e-13	7.31859e-12	yes	down
gene-WICANDRAFT_24818	WICANDRAFT_24818	hypothetical protein	-2.31169	7.14462e-13	7.51132e-12	yes	down
gene-WICANDRAFT_105596	WICANDRAFT_105596	hypothetical protein	-1.78769	7.22046e-13	7.5785e-12	yes	down
gene-WICANDRAFT_19300	WICANDRAFT_19300	hypothetical protein	2.46241	7.73184e-13	8.10185e-12	yes	up
gene-WICANDRAFT_82416	WICANDRAFT_82416	hypothetical protein	-2.33741	7.97711e-13	8.34508e-12	yes	down
gene-WICANDRAFT_97639	WICANDRAFT_97639	glycosyltransferase family 15 protein	-1.88531	8.09202e-13	8.45137e-12	yes	down
gene-WICANDRAFT_27451	WICANDRAFT_27451	hypothetical protein	2.24647	8.71735e-13	9.08952e-12	yes	up
gene-WICANDRAFT_95292	WICANDRAFT_95292	hypothetical protein	1.85726	9.25515e-13	9.63446e-12	yes	up
gene-WICANDRAFT_85382	WICANDRAFT_85382	hypothetical protein	2.32406	9.63747e-13	1.0016e-11	yes	up
gene-WICANDRAFT_98314	WICANDRAFT_98314	hypothetical protein	-3.14275	9.76844e-13	1.01356e-11	yes	down
gene-WICANDRAFT_83880	WICANDRAFT_83880	hypothetical protein	-2.20137	9.83832e-13	1.01914e-11	yes	down
gene-WICANDRAFT_83131	WICANDRAFT_83131	hypothetical protein	2.06099	1.01952e-12	1.05439e-11	yes	up
gene-WICANDRAFT_51403	WICANDRAFT_51403	hypothetical protein	1.89511	1.08465e-12	1.11992e-11	yes	up
gene-WICANDRAFT_66864	WICANDRAFT_66864	hypothetical protein	1.97995	1.16255e-12	1.19841e-11	yes	up
gene-WICANDRAFT_29613	WICANDRAFT_29613	hypothetical protein	-2.29227	1.17261e-12	1.20544e-11	yes	down
gene-WICANDRAFT_81600	WICANDRAFT_81600	hypothetical protein	-2.00417	1.17317e-12	1.20544e-11	yes	down
gene-WICANDRAFT_33265	WICANDRAFT_33265	hypothetical protein	1.84162	1.2062e-12	1.23738e-11	yes	up
gene-WICANDRAFT_48865	WICANDRAFT_48865	hypothetical protein	2.91589	1.31718e-12	1.34905e-11	yes	up
gene-WICANDRAFT_40751	WICANDRAFT_40751	hypothetical protein	-2.83867	1.3299e-12	1.35988e-11	yes	down
gene-WICANDRAFT_29752	WICANDRAFT_29752	hypothetical protein	2.506	1.414e-12	1.44355e-11	yes	up
gene-WICANDRAFT_102113	WICANDRAFT_102113	hypothetical protein	1.73076	1.57047e-12	1.60072e-11	yes	up
gene-WICANDRAFT_64180	WICANDRAFT_64180	hypothetical protein	1.91356	1.60656e-12	1.63488e-11	yes	up
gene-WICANDRAFT_29677	WICANDRAFT_29677	hypothetical protein	-2.20876	1.67539e-12	1.7022e-11	yes	down
gene-WICANDRAFT_28165	WICANDRAFT_28165	hypothetical protein	1.84431	1.7139e-12	1.73854e-11	yes	up
gene-WICANDRAFT_94595	WICANDRAFT_94595	hypothetical protein	-2.17973	1.72166e-12	1.74363e-11	yes	down
gene-WICANDRAFT_75979	WICANDRAFT_75979	hypothetical protein	2.16401	1.74452e-12	1.76397e-11	yes	up
gene-WICANDRAFT_13980	WICANDRAFT_13980	hypothetical protein	-9.00807	1.75762e-12	1.77439e-11	yes	down
gene-WICANDRAFT_26809	WICANDRAFT_26809	hypothetical protein	1.95566	1.79595e-12	1.8102e-11	yes	up
gene-WICANDRAFT_31716	WICANDRAFT_31716	hypothetical protein	-1.95557	1.8337e-12	1.84298e-11	yes	down
gene-WICANDRAFT_96591	WICANDRAFT_96591	hypothetical protein	1.95585	1.83428e-12	1.84298e-11	yes	up
gene-WICANDRAFT_52900	WICANDRAFT_52900	hypothetical protein	2.19982	1.90472e-12	1.91073e-11	yes	up
gene-WICANDRAFT_26195	WICANDRAFT_26195	hypothetical protein	-2.18265	1.96231e-12	1.96541e-11	yes	down
gene-WICANDRAFT_78540	WICANDRAFT_78540	hypothetical protein	3.35811	1.96669e-12	1.96669e-11	yes	up
gene-WICANDRAFT_28833	WICANDRAFT_28833	hypothetical protein	1.99265	1.9953e-12	1.99216e-11	yes	up
gene-WICANDRAFT_85984	WICANDRAFT_85984	hypothetical protein	-2.08677	2.07789e-12	2.07137e-11	yes	down
gene-WICANDRAFT_35635	WICANDRAFT_35635	hypothetical protein	2.10931	2.13406e-12	2.12403e-11	yes	up
gene-WICANDRAFT_26069	WICANDRAFT_26069	hypothetical protein	-1.88867	2.1974e-12	2.18365e-11	yes	down
gene-WICANDRAFT_86082	WICANDRAFT_86082	hypothetical protein	1.82532	2.66173e-12	2.64093e-11	yes	up
gene-WICANDRAFT_28970	WICANDRAFT_28970	hypothetical protein	-4.14193	2.69948e-12	2.67421e-11	yes	down
gene-WICANDRAFT_97216	WICANDRAFT_97216	hypothetical protein	1.886	2.81782e-12	2.7871e-11	yes	up
gene-WICANDRAFT_88366	WICANDRAFT_88366	hypothetical protein	-1.83282	2.84682e-12	2.80824e-11	yes	down
gene-WICANDRAFT_27621	WICANDRAFT_27621	hypothetical protein	2.58472	2.84805e-12	2.80824e-11	yes	up
gene-WICANDRAFT_102548	WICANDRAFT_102548	hypothetical protein	2.57266	2.92954e-12	2.88412e-11	yes	up
gene-WICANDRAFT_63770	WICANDRAFT_63770	hypothetical protein	-1.69007	3.01251e-12	2.96122e-11	yes	down
gene-WICANDRAFT_36592	WICANDRAFT_36592	hypothetical protein	1.99638	3.17348e-12	3.11462e-11	yes	up
gene-WICANDRAFT_95032	WICANDRAFT_95032	hypothetical protein	-1.84021	3.35125e-12	3.28402e-11	yes	down
gene-WICANDRAFT_84545	WICANDRAFT_84545	hypothetical protein	-1.75181	3.47563e-12	3.40066e-11	yes	down
gene-WICANDRAFT_76631	WICANDRAFT_76631	hypothetical protein	-2.08775	3.50707e-12	3.42614e-11	yes	down
gene-WICANDRAFT_78032	WICANDRAFT_78032	hypothetical protein	2.02855	3.55699e-12	3.46956e-11	yes	up
gene-WICANDRAFT_77102	WICANDRAFT_77102	hypothetical protein	1.85611	3.62907e-12	3.53444e-11	yes	up
gene-WICANDRAFT_83498	WICANDRAFT_83498	hypothetical protein	2.20207	3.67508e-12	3.57378e-11	yes	up
gene-WICANDRAFT_62595	WICANDRAFT_62595	glycosyltransferase family 39 protein	-1.9767	4.17669e-12	4.05499e-11	yes	down
gene-WICANDRAFT_26310	WICANDRAFT_26310	hypothetical protein	-2.51716	4.18271e-12	4.05499e-11	yes	down
gene-WICANDRAFT_61928	WICANDRAFT_61928	hypothetical protein	2.01102	4.96266e-12	4.79691e-11	yes	up
gene-WICANDRAFT_31744	WICANDRAFT_31744	hypothetical protein	2.03628	4.9631e-12	4.79691e-11	yes	up
gene-WICANDRAFT_34021	WICANDRAFT_34021	hypothetical protein	-2.11108	5.11379e-12	4.93504e-11	yes	down
gene-WICANDRAFT_30780	WICANDRAFT_30780	hypothetical protein	1.79195	5.14945e-12	4.96192e-11	yes	up
gene-WICANDRAFT_26854	WICANDRAFT_26854	hypothetical protein	2.26739	5.16335e-12	4.96777e-11	yes	up
gene-WICANDRAFT_36397	WICANDRAFT_36397	hypothetical protein	2.50895	5.54555e-12	5.32742e-11	yes	up
gene-WICANDRAFT_98149	WICANDRAFT_98149	hypothetical protein	-2.17828	5.55863e-12	5.33191e-11	yes	down
gene-WICANDRAFT_104549	WICANDRAFT_104549	hypothetical protein	2.20055	5.60107e-12	5.36453e-11	yes	up
gene-WICANDRAFT_75919	WICANDRAFT_75919	hypothetical protein	-2.12143	5.8099e-12	5.55616e-11	yes	down
gene-WICANDRAFT_82711	WICANDRAFT_82711	hypothetical protein	-1.8949	5.90111e-12	5.6349e-11	yes	down
gene-WICANDRAFT_83970	WICANDRAFT_83970	hypothetical protein	1.88752	6.24355e-12	5.95293e-11	yes	up
gene-WICANDRAFT_79751	WICANDRAFT_79751	hypothetical protein	-1.98794	6.31226e-12	6.00942e-11	yes	down
gene-WICANDRAFT_32539	WICANDRAFT_32539	hypothetical protein	-1.97062	6.38823e-12	6.07264e-11	yes	down
gene-WICANDRAFT_78572	WICANDRAFT_78572	hypothetical protein	2.43409	6.78879e-12	6.44377e-11	yes	up
gene-WICANDRAFT_60915	WICANDRAFT_60915	hypothetical protein	1.60778	6.80195e-12	6.44663e-11	yes	up
gene-WICANDRAFT_91135	WICANDRAFT_91135	hypothetical protein	-1.692	7.08373e-12	6.70368e-11	yes	down
gene-WICANDRAFT_27766	WICANDRAFT_27766	carbohydrate-binding module family 19 protein	-1.78206	7.10259e-12	6.71153e-11	yes	down
gene-WICANDRAFT_92609	WICANDRAFT_92609	hypothetical protein	-2.01115	7.43752e-12	7.01757e-11	yes	down
gene-WICANDRAFT_84977	WICANDRAFT_84977	hypothetical protein	-1.75834	7.67864e-12	7.23432e-11	yes	down
gene-WICANDRAFT_31182	WICANDRAFT_31182	hypothetical protein	-1.84262	7.79647e-12	7.33445e-11	yes	down
gene-WICANDRAFT_18769	WICANDRAFT_18769	hypothetical protein	2.15656	8.01974e-12	7.53334e-11	yes	up
gene-WICANDRAFT_63981	WICANDRAFT_63981	hypothetical protein	-2.36884	8.16027e-12	7.65402e-11	yes	down
gene-WICANDRAFT_30258	WICANDRAFT_30258	hypothetical protein	2.55405	8.50563e-12	7.96619e-11	yes	up
gene-WICANDRAFT_90121	WICANDRAFT_90121	hypothetical protein	1.89335	9.12119e-12	8.53012e-11	yes	up
gene-WICANDRAFT_60143	WICANDRAFT_60143	hypothetical protein	-2.00025	9.18209e-12	8.57445e-11	yes	down
gene-WICANDRAFT_52965	WICANDRAFT_52965	hypothetical protein	-1.88909	9.61631e-12	8.96675e-11	yes	down
gene-WICANDRAFT_77228	WICANDRAFT_77228	hypothetical protein	2.33343	9.775e-12	9.10135e-11	yes	up
gene-WICANDRAFT_91569	WICANDRAFT_91569	hypothetical protein	-1.91088	9.86312e-12	9.16996e-11	yes	down
gene-WICANDRAFT_92869	WICANDRAFT_92869	hypothetical protein	2.35114	1.04117e-11	9.66583e-11	yes	up
gene-WICANDRAFT_48472	WICANDRAFT_48472	hypothetical protein	1.77792	1.06737e-11	9.89456e-11	yes	up
gene-WICANDRAFT_86194	WICANDRAFT_86194	hypothetical protein	-1.71423	1.09375e-11	1.01244e-10	yes	down
gene-WICANDRAFT_76216	WICANDRAFT_76216	hypothetical protein	1.87725	1.10553e-11	1.02185e-10	yes	up
gene-WICANDRAFT_60642	WICANDRAFT_60642	hypothetical protein	1.65232	1.14695e-11	1.0586e-10	yes	up
gene-WICANDRAFT_84367	WICANDRAFT_84367	hypothetical protein	-1.88198	1.20537e-11	1.1109e-10	yes	down
gene-WICANDRAFT_97047	WICANDRAFT_97047	hypothetical protein	1.78743	1.21847e-11	1.12134e-10	yes	up
gene-WICANDRAFT_78339	WICANDRAFT_78339	hypothetical protein	2.09005	1.2232e-11	1.12344e-10	yes	up
gene-WICANDRAFT_91323	WICANDRAFT_91323	hypothetical protein	2.01359	1.22428e-11	1.12344e-10	yes	up
gene-WICANDRAFT_28849	WICANDRAFT_28849	hypothetical protein	-2.13524	1.2523e-11	1.14749e-10	yes	down
gene-WICANDRAFT_88118	WICANDRAFT_88118	hypothetical protein	-2.18829	1.3122e-11	1.20064e-10	yes	down
gene-WICANDRAFT_76250	WICANDRAFT_76250	glycosyltransferase family 39 protein	-1.70066	1.42915e-11	1.30577e-10	yes	down
gene-WICANDRAFT_93510	WICANDRAFT_93510	hypothetical protein	-2.49869	1.63821e-11	1.49463e-10	yes	down
gene-WICANDRAFT_79998	WICANDRAFT_79998	hypothetical protein	1.71389	1.65844e-11	1.51092e-10	yes	up
gene-WICANDRAFT_79196	WICANDRAFT_79196	hypothetical protein	2.01623	1.79985e-11	1.6374e-10	yes	up
gene-WICANDRAFT_76447	WICANDRAFT_76447	hypothetical protein	1.72678	1.80728e-11	1.6418e-10	yes	up
gene-WICANDRAFT_31535	WICANDRAFT_31535	hypothetical protein	1.95096	1.86045e-11	1.68769e-10	yes	up
gene-WICANDRAFT_61466	WICANDRAFT_61466	hypothetical protein	-1.64037	1.88101e-11	1.70391e-10	yes	down
gene-WICANDRAFT_84722	WICANDRAFT_84722	hypothetical protein	-1.67386	1.88553e-11	1.70557e-10	yes	down
gene-WICANDRAFT_82637	WICANDRAFT_82637	hypothetical protein	-1.99709	1.89438e-11	1.71114e-10	yes	down
gene-WICANDRAFT_76067	WICANDRAFT_76067	hypothetical protein	-1.94689	1.90176e-11	1.71537e-10	yes	down
gene-WICANDRAFT_35808	WICANDRAFT_35808	hypothetical protein	2.14131	2.0152e-11	1.8151e-10	yes	up
gene-WICANDRAFT_80534	WICANDRAFT_80534	hypothetical protein	1.92746	2.06041e-11	1.8532e-10	yes	up
gene-WICANDRAFT_83820	WICANDRAFT_83820	hypothetical protein	-2.92228	2.31893e-11	2.08277e-10	yes	down
gene-WICANDRAFT_25043	WICANDRAFT_25043	hypothetical protein	2.53671	2.33501e-11	2.09426e-10	yes	up
gene-WICANDRAFT_61754	WICANDRAFT_61754	hypothetical protein	1.79584	2.34297e-11	2.09843e-10	yes	up
gene-WICANDRAFT_28940	WICANDRAFT_28940	hypothetical protein	1.92721	2.35413e-11	2.10545e-10	yes	up
gene-WICANDRAFT_93605	WICANDRAFT_93605	hypothetical protein	1.66424	2.40908e-11	2.15157e-10	yes	up
gene-WICANDRAFT_27813	WICANDRAFT_27813	hypothetical protein	-2.14764	2.41366e-11	2.15263e-10	yes	down
gene-WICANDRAFT_83408	WICANDRAFT_83408	carbohydrate-binding module family 21 protein	2.39447	2.45416e-11	2.18569e-10	yes	up
gene-WICANDRAFT_31353	WICANDRAFT_31353	hypothetical protein	-1.78109	2.46361e-11	2.19102e-10	yes	down
gene-WICANDRAFT_78659	WICANDRAFT_78659	hypothetical protein	1.61439	2.53837e-11	2.25436e-10	yes	up
gene-WICANDRAFT_80925	WICANDRAFT_80925	hypothetical protein	-1.94586	2.57559e-11	2.28422e-10	yes	down
gene-WICANDRAFT_20837	WICANDRAFT_20837	hypothetical protein	2.0524	2.66101e-11	2.35668e-10	yes	up
gene-WICANDRAFT_18539	WICANDRAFT_18539	hypothetical protein	-1.89631	2.68119e-11	2.37125e-10	yes	down
gene-WICANDRAFT_82787	WICANDRAFT_82787	hypothetical protein	2.91645	2.75185e-11	2.43036e-10	yes	up
gene-WICANDRAFT_83256	WICANDRAFT_83256	hypothetical protein	-1.89618	2.78054e-11	2.45228e-10	yes	down
gene-WICANDRAFT_81943	WICANDRAFT_81943	hypothetical protein	-2.4101	2.8576e-11	2.51675e-10	yes	down
gene-WICANDRAFT_36924	WICANDRAFT_36924	hypothetical protein	2.23176	2.94097e-11	2.58659e-10	yes	up
gene-WICANDRAFT_60882	WICANDRAFT_60882	hypothetical protein	1.81242	3.06558e-11	2.69245e-10	yes	up
gene-WICANDRAFT_92343	WICANDRAFT_92343	hypothetical protein	-1.86689	3.2452e-11	2.84627e-10	yes	down
gene-WICANDRAFT_36373	WICANDRAFT_36373	hypothetical protein	-2.10074	3.26668e-11	2.86116e-10	yes	down
gene-WICANDRAFT_68455	WICANDRAFT_68455	hypothetical protein	-1.9753	3.30697e-11	2.89246e-10	yes	down
gene-WICANDRAFT_101940	WICANDRAFT_101940	hypothetical protein	-1.58016	3.32688e-11	2.90587e-10	yes	down
gene-WICANDRAFT_36883	WICANDRAFT_36883	hypothetical protein	-2.07264	3.43139e-11	2.99304e-10	yes	down
gene-WICANDRAFT_61739	WICANDRAFT_61739	hypothetical protein	-2.08707	3.77378e-11	3.28717e-10	yes	down
gene-WICANDRAFT_80588	WICANDRAFT_80588	hypothetical protein	1.9383	3.95195e-11	3.43766e-10	yes	up
gene-WICANDRAFT_65665	WICANDRAFT_65665	hypothetical protein	-2.07643	3.98664e-11	3.46309e-10	yes	down
gene-WICANDRAFT_63186	WICANDRAFT_63186	hypothetical protein	-1.65978	4.23306e-11	3.67212e-10	yes	down
gene-WICANDRAFT_50164	WICANDRAFT_50164	hypothetical protein	1.63502	4.42262e-11	3.83133e-10	yes	up
gene-WICANDRAFT_79850	WICANDRAFT_79850	hypothetical protein	1.93599	4.48661e-11	3.88147e-10	yes	up
gene-WICANDRAFT_86031	WICANDRAFT_86031	hypothetical protein	1.91493	4.5006e-11	3.88827e-10	yes	up
gene-WICANDRAFT_33803	WICANDRAFT_33803	hypothetical protein	2.60107	4.56365e-11	3.93739e-10	yes	up
gene-WICANDRAFT_62036	WICANDRAFT_62036	hypothetical protein	2.38002	4.59404e-11	3.95823e-10	yes	up
gene-WICANDRAFT_84882	WICANDRAFT_84882	hypothetical protein	-1.8099	4.62808e-11	3.98215e-10	yes	down
gene-WICANDRAFT_64851	WICANDRAFT_64851	hypothetical protein	1.75936	4.63465e-11	3.98241e-10	yes	up
gene-WICANDRAFT_32786	WICANDRAFT_32786	hypothetical protein	-1.61103	4.77208e-11	4.09496e-10	yes	down
gene-WICANDRAFT_33524	WICANDRAFT_33524	hypothetical protein	1.60675	5.04643e-11	4.32454e-10	yes	up
gene-WICANDRAFT_62255	WICANDRAFT_62255	hypothetical protein	-1.96646	5.06516e-11	4.33474e-10	yes	down
gene-WICANDRAFT_84905	WICANDRAFT_84905	hypothetical protein	2.03858	5.15988e-11	4.40986e-10	yes	up
gene-WICANDRAFT_70362	WICANDRAFT_70362	hypothetical protein	1.91729	5.2339e-11	4.46711e-10	yes	up
gene-WICANDRAFT_84816	WICANDRAFT_84816	hypothetical protein	2.51387	5.31741e-11	4.53229e-10	yes	up
gene-WICANDRAFT_86972	WICANDRAFT_86972	hypothetical protein	1.82817	5.42284e-11	4.61596e-10	yes	up
gene-WICANDRAFT_92205	WICANDRAFT_92205	hypothetical protein	-1.66622	5.43297e-11	4.61839e-10	yes	down
gene-WICANDRAFT_33328	WICANDRAFT_33328	hypothetical protein	-2.47273	5.48359e-11	4.65519e-10	yes	down
gene-WICANDRAFT_83501	WICANDRAFT_83501	hypothetical protein	1.95163	5.93403e-11	5.03086e-10	yes	up
gene-WICANDRAFT_77784	WICANDRAFT_77784	hypothetical protein	-2.13465	6.10912e-11	5.17239e-10	yes	down
gene-WICANDRAFT_52596	WICANDRAFT_52596	hypothetical protein	-1.59276	6.12864e-11	5.182e-10	yes	down
gene-WICANDRAFT_62928	WICANDRAFT_62928	hypothetical protein	-1.87203	6.4591e-11	5.45416e-10	yes	down
gene-WICANDRAFT_31761	WICANDRAFT_31761	hypothetical protein	2.024	6.4717e-11	5.45754e-10	yes	up
gene-WICANDRAFT_57680	WICANDRAFT_57680	hypothetical protein	1.73854	6.59297e-11	5.55244e-10	yes	up
gene-WICANDRAFT_76986	WICANDRAFT_76986	hypothetical protein	-1.92151	6.63053e-11	5.57667e-10	yes	down
gene-WICANDRAFT_61204	WICANDRAFT_61204	hypothetical protein	1.76252	6.80714e-11	5.71764e-10	yes	up
gene-WICANDRAFT_87076	WICANDRAFT_87076	hypothetical protein	1.57287	7.08407e-11	5.94238e-10	yes	up
gene-WICANDRAFT_63783	WICANDRAFT_63783	hypothetical protein	1.84569	7.17926e-11	6.01429e-10	yes	up
gene-WICANDRAFT_77021	WICANDRAFT_77021	hypothetical protein	-1.97607	7.88863e-11	6.59984e-10	yes	down
gene-WICANDRAFT_48936	WICANDRAFT_48936	hypothetical protein	2.26596	7.9734e-11	6.66198e-10	yes	up
gene-WICANDRAFT_86554	WICANDRAFT_86554	hypothetical protein	-1.80377	8.58815e-11	7.16619e-10	yes	down
gene-WICANDRAFT_35891	WICANDRAFT_35891	hypothetical protein	-1.78145	8.6277e-11	7.18975e-10	yes	down
gene-WICANDRAFT_13227	WICANDRAFT_13227	hypothetical protein	1.77619	8.78355e-11	7.31003e-10	yes	up
gene-WICANDRAFT_64827	WICANDRAFT_64827	hypothetical protein	1.49	9.06019e-11	7.53039e-10	yes	up
gene-WICANDRAFT_60490	WICANDRAFT_60490	hypothetical protein	-1.97772	9.31797e-11	7.73453e-10	yes	down
gene-WICANDRAFT_97115	WICANDRAFT_97115	hypothetical protein	1.72199	9.50367e-11	7.87837e-10	yes	up
gene-WICANDRAFT_77429	WICANDRAFT_77429	hypothetical protein	-1.65427	9.51802e-11	7.87997e-10	yes	down
gene-WICANDRAFT_77918	WICANDRAFT_77918	hypothetical protein	1.65121	9.75782e-11	8.06799e-10	yes	up
gene-WICANDRAFT_80559	WICANDRAFT_80559	hypothetical protein	2.16302	9.93841e-11	8.20662e-10	yes	up
gene-WICANDRAFT_78108	WICANDRAFT_78108	hypothetical protein	2.22405	1.00015e-10	8.24802e-10	yes	up
gene-WICANDRAFT_106270	WICANDRAFT_106270	hypothetical protein	-2.44867	1.03084e-10	8.49005e-10	yes	down
gene-WICANDRAFT_35547	WICANDRAFT_35547	hypothetical protein	2.09681	1.11036e-10	9.13317e-10	yes	up
gene-WICANDRAFT_65048	WICANDRAFT_65048	hypothetical protein	-2.20037	1.1526e-10	9.46833e-10	yes	down
gene-WICANDRAFT_76016	WICANDRAFT_76016	hypothetical protein	1.80552	1.19303e-10	9.78778e-10	yes	up
gene-WICANDRAFT_70843	WICANDRAFT_70843	hypothetical protein	-1.90103	1.24262e-10	1.01815e-09	yes	down
gene-WICANDRAFT_15349	WICANDRAFT_15349	hypothetical protein	1.86694	1.32237e-10	1.08209e-09	yes	up
gene-WICANDRAFT_59675	WICANDRAFT_59675	hypothetical protein	-1.62132	1.38664e-10	1.13323e-09	yes	down
gene-WICANDRAFT_25295	WICANDRAFT_25295	hypothetical protein	-2.21426	1.5159e-10	1.23727e-09	yes	down
gene-WICANDRAFT_60904	WICANDRAFT_60904	hypothetical protein	-2.27269	1.55886e-10	1.2707e-09	yes	down
gene-WICANDRAFT_32839	WICANDRAFT_32839	hypothetical protein	-1.78242	1.56368e-10	1.273e-09	yes	down
gene-WICANDRAFT_47502	WICANDRAFT_47502	hypothetical protein	-1.87176	1.61015e-10	1.30915e-09	yes	down
gene-WICANDRAFT_30072	WICANDRAFT_30072	hypothetical protein	2.90492	1.63953e-10	1.33133e-09	yes	up
gene-WICANDRAFT_60395	WICANDRAFT_60395	hypothetical protein	1.70087	1.64596e-10	1.33485e-09	yes	up
gene-WICANDRAFT_28344	WICANDRAFT_28344	hypothetical protein	1.80905	1.67588e-10	1.35738e-09	yes	up
gene-WICANDRAFT_38748	WICANDRAFT_38748	hypothetical protein	-2.06937	1.85732e-10	1.50241e-09	yes	down
gene-WICANDRAFT_79055	WICANDRAFT_79055	hypothetical protein	-1.55945	1.86708e-10	1.50839e-09	yes	down
gene-WICANDRAFT_20352	WICANDRAFT_20352	hypothetical protein	-1.85019	1.93435e-10	1.56075e-09	yes	down
gene-WICANDRAFT_78210	WICANDRAFT_78210	hypothetical protein	1.86958	2.01359e-10	1.62263e-09	yes	up
gene-WICANDRAFT_66046	WICANDRAFT_66046	hypothetical protein	2.06809	2.03964e-10	1.64153e-09	yes	up
gene-WICANDRAFT_61452	WICANDRAFT_61452	hypothetical protein	1.78404	2.05073e-10	1.64837e-09	yes	up
gene-WICANDRAFT_87411	WICANDRAFT_87411	hypothetical protein	1.942	2.07272e-10	1.66394e-09	yes	up
gene-WICANDRAFT_48616	WICANDRAFT_48616	hypothetical protein	1.71413	2.09458e-10	1.67936e-09	yes	up
gene-WICANDRAFT_83017	WICANDRAFT_83017	hypothetical protein	-1.74876	2.10492e-10	1.68553e-09	yes	down
gene-WICANDRAFT_53638	WICANDRAFT_53638	hypothetical protein	1.80174	2.19354e-10	1.75428e-09	yes	up
gene-WICANDRAFT_27072	WICANDRAFT_27072	hypothetical protein	-1.6748	2.30898e-10	1.84428e-09	yes	down
gene-WICANDRAFT_67507	WICANDRAFT_67507	hypothetical protein	-2.39234	2.31372e-10	1.84574e-09	yes	down
gene-WICANDRAFT_82909	WICANDRAFT_82909	hypothetical protein	-1.52636	2.87695e-10	2.29217e-09	yes	down
gene-WICANDRAFT_85750	WICANDRAFT_85750	hypothetical protein	-1.82348	2.94978e-10	2.34725e-09	yes	down
gene-WICANDRAFT_28583	WICANDRAFT_28583	hypothetical protein	2.17233	2.99966e-10	2.38396e-09	yes	up
gene-WICANDRAFT_32172	WICANDRAFT_32172	hypothetical protein	-1.70219	3.02076e-10	2.39773e-09	yes	down
gene-WICANDRAFT_80745	WICANDRAFT_80745	hypothetical protein	2.16202	3.12019e-10	2.47356e-09	yes	up
gene-WICANDRAFT_33850	WICANDRAFT_33850	hypothetical protein	-1.94228	3.21352e-10	2.54437e-09	yes	down
gene-WICANDRAFT_76598	WICANDRAFT_76598	hypothetical protein	1.76427	3.28289e-10	2.59605e-09	yes	up
gene-WICANDRAFT_54900	WICANDRAFT_54900	hypothetical protein	-1.91834	3.31489e-10	2.6181e-09	yes	down
gene-WICANDRAFT_50852	WICANDRAFT_50852	hypothetical protein	-1.84731	3.34227e-10	2.63645e-09	yes	down
gene-WICANDRAFT_34979	WICANDRAFT_34979	hypothetical protein	-1.50052	3.35696e-10	2.64475e-09	yes	down
gene-WICANDRAFT_63574	WICANDRAFT_63574	hypothetical protein	1.79056	3.59383e-10	2.82493e-09	yes	up
gene-WICANDRAFT_29443	WICANDRAFT_29443	hypothetical protein	1.77837	3.59456e-10	2.82493e-09	yes	up
gene-WICANDRAFT_82769	WICANDRAFT_82769	hypothetical protein	2.47124	3.65764e-10	2.87096e-09	yes	up
gene-WICANDRAFT_87914	WICANDRAFT_87914	hypothetical protein	-1.49921	3.69602e-10	2.89749e-09	yes	down
gene-WICANDRAFT_35526	WICANDRAFT_35526	hypothetical protein	1.53373	3.72739e-10	2.91849e-09	yes	up
gene-WICANDRAFT_35932	WICANDRAFT_35932	hypothetical protein	1.81332	3.85934e-10	3.01808e-09	yes	up
gene-WICANDRAFT_33356	WICANDRAFT_33356	hypothetical protein	-1.57088	4.01917e-10	3.1392e-09	yes	down
gene-WICANDRAFT_81270	WICANDRAFT_81270	hypothetical protein	1.92078	4.13395e-10	3.22489e-09	yes	up
gene-WICANDRAFT_97044	WICANDRAFT_97044	hypothetical protein	-1.99975	4.14219e-10	3.22735e-09	yes	down
gene-WICANDRAFT_85207	WICANDRAFT_85207	hypothetical protein	1.78609	4.23301e-10	3.29407e-09	yes	up
gene-WICANDRAFT_59962	WICANDRAFT_59962	hypothetical protein	2.02786	4.40466e-10	3.42345e-09	yes	up
gene-WICANDRAFT_32681	WICANDRAFT_32681	hypothetical protein	-1.65913	4.57128e-10	3.54861e-09	yes	down
gene-WICANDRAFT_84409	WICANDRAFT_84409	hypothetical protein	-1.84258	4.63422e-10	3.59308e-09	yes	down
gene-WICANDRAFT_78276	WICANDRAFT_78276	hypothetical protein	2.07053	4.788e-10	3.70778e-09	yes	up
gene-WICANDRAFT_79404	WICANDRAFT_79404	hypothetical protein	1.67681	4.89419e-10	3.7854e-09	yes	up
gene-WICANDRAFT_97792	WICANDRAFT_97792	hypothetical protein	-2.27391	5.09398e-10	3.93513e-09	yes	down
gene-WICANDRAFT_62136	WICANDRAFT_62136	hypothetical protein	1.5949	5.136e-10	3.96277e-09	yes	up
gene-WICANDRAFT_34574	WICANDRAFT_34574	hypothetical protein	2.02828	5.15851e-10	3.97531e-09	yes	up
gene-WICANDRAFT_96635	WICANDRAFT_96635	hypothetical protein	-1.85647	5.19728e-10	3.99784e-09	yes	down
gene-WICANDRAFT_31809	WICANDRAFT_31809	hypothetical protein	1.60225	5.20034e-10	3.99784e-09	yes	up
gene-WICANDRAFT_62350	WICANDRAFT_62350	hypothetical protein	1.84025	5.22443e-10	4.01151e-09	yes	up
gene-WICANDRAFT_64453	WICANDRAFT_64453	hypothetical protein	2.07519	5.25218e-10	4.02794e-09	yes	up
gene-WICANDRAFT_66430	WICANDRAFT_66430	hypothetical protein	-2.89131	5.30318e-10	4.06215e-09	yes	down
gene-WICANDRAFT_80331	WICANDRAFT_80331	hypothetical protein	-1.55684	5.42615e-10	4.15133e-09	yes	down
gene-WICANDRAFT_62210	WICANDRAFT_62210	hypothetical protein	-1.65997	5.46685e-10	4.17744e-09	yes	down
gene-WICANDRAFT_26376	WICANDRAFT_26376	hypothetical protein	-1.66085	5.88375e-10	4.4906e-09	yes	down
gene-WICANDRAFT_65351	WICANDRAFT_65351	hypothetical protein	1.55603	6.07558e-10	4.63144e-09	yes	up
gene-WICANDRAFT_27138	WICANDRAFT_27138	hypothetical protein	2.29511	6.09788e-10	4.64287e-09	yes	up
gene-WICANDRAFT_55064	WICANDRAFT_55064	hypothetical protein	-1.62626	6.11554e-10	4.65074e-09	yes	down
gene-WICANDRAFT_33219	WICANDRAFT_33219	hypothetical protein	-2.1015	6.14612e-10	4.66841e-09	yes	down
gene-WICANDRAFT_89190	WICANDRAFT_89190	hypothetical protein	1.62398	6.20525e-10	4.70769e-09	yes	up
gene-WICANDRAFT_16381	WICANDRAFT_16381	hypothetical protein	2.39485	6.59461e-10	4.99711e-09	yes	up
gene-WICANDRAFT_62445	WICANDRAFT_62445	hypothetical protein	1.58246	6.66549e-10	5.0448e-09	yes	up
gene-WICANDRAFT_57246	WICANDRAFT_57246	hypothetical protein	-1.85434	6.7556e-10	5.10691e-09	yes	down
gene-WICANDRAFT_85083	WICANDRAFT_85083	hypothetical protein	1.86497	7.01117e-10	5.29381e-09	yes	up
gene-WICANDRAFT_63940	WICANDRAFT_63940	hypothetical protein	-1.58792	7.1142e-10	5.36522e-09	yes	down
gene-WICANDRAFT_26878	WICANDRAFT_26878	hypothetical protein	-2.15395	7.15237e-10	5.38761e-09	yes	down
gene-WICANDRAFT_77815	WICANDRAFT_77815	hypothetical protein	1.65046	7.21915e-10	5.43147e-09	yes	up
gene-WICANDRAFT_46746	WICANDRAFT_46746	hypothetical protein	-1.98089	7.58809e-10	5.7023e-09	yes	down
gene-WICANDRAFT_32373	WICANDRAFT_32373	hypothetical protein	1.68762	8.02417e-10	6.02287e-09	yes	up
gene-WICANDRAFT_53535	WICANDRAFT_53535	hypothetical protein	-1.51361	8.20622e-10	6.14888e-09	yes	down
gene-WICANDRAFT_82444	WICANDRAFT_82444	hypothetical protein	-1.82307	8.21141e-10	6.14888e-09	yes	down
gene-WICANDRAFT_29653	WICANDRAFT_29653	hypothetical protein	2.67365	8.41868e-10	6.29666e-09	yes	up
gene-WICANDRAFT_90591	WICANDRAFT_90591	hypothetical protein	-1.81393	9.11944e-10	6.81276e-09	yes	down
gene-WICANDRAFT_33911	WICANDRAFT_33911	hypothetical protein	-2.04237	9.20058e-10	6.86529e-09	yes	down
gene-WICANDRAFT_81668	WICANDRAFT_81668	hypothetical protein	1.85168	9.58991e-10	7.14741e-09	yes	up
gene-WICANDRAFT_64723	WICANDRAFT_64723	hypothetical protein	-1.6195	9.64947e-10	7.18337e-09	yes	down
gene-WICANDRAFT_98115	WICANDRAFT_98115	hypothetical protein	1.77469	1.03448e-09	7.69195e-09	yes	up
gene-WICANDRAFT_45943	WICANDRAFT_45943	hypothetical protein	-1.52598	1.05346e-09	7.82393e-09	yes	down
gene-WICANDRAFT_60359	WICANDRAFT_60359	hypothetical protein	1.55222	1.08005e-09	8.01209e-09	yes	up
gene-WICANDRAFT_66170	WICANDRAFT_66170	hypothetical protein	-2.37548	1.10502e-09	8.18774e-09	yes	down
gene-WICANDRAFT_78772	WICANDRAFT_78772	hypothetical protein	2.79517	1.11666e-09	8.26429e-09	yes	up
gene-WICANDRAFT_56460	WICANDRAFT_56460	hypothetical protein	1.67621	1.126e-09	8.32372e-09	yes	up
gene-WICANDRAFT_81956	WICANDRAFT_81956	hypothetical protein	-2.41524	1.16246e-09	8.58331e-09	yes	down
gene-WICANDRAFT_80280	WICANDRAFT_80280	hypothetical protein	1.7526	1.17379e-09	8.65685e-09	yes	up
gene-WICANDRAFT_36929	WICANDRAFT_36929	hypothetical protein	2.72476	1.20323e-09	8.8637e-09	yes	up
gene-WICANDRAFT_86376	WICANDRAFT_86376	hypothetical protein	1.76496	1.23303e-09	9.07269e-09	yes	up
gene-WICANDRAFT_56232	WICANDRAFT_56232	hypothetical protein	1.71008	1.2423e-09	9.13033e-09	yes	up
gene-WICANDRAFT_33342	WICANDRAFT_33342	hypothetical protein	-1.48088	1.25791e-09	9.23438e-09	yes	down
gene-WICANDRAFT_59988	WICANDRAFT_59988	carbohydrate-binding module family 21 protein	2.28895	1.29877e-09	9.5233e-09	yes	up
gene-WICANDRAFT_90967	WICANDRAFT_90967	hypothetical protein	5.47053	1.30602e-09	9.56542e-09	yes	up
gene-WICANDRAFT_12607	WICANDRAFT_12607	hypothetical protein	-1.66974	1.32225e-09	9.67316e-09	yes	down
gene-WICANDRAFT_30155	WICANDRAFT_30155	hypothetical protein	-1.81787	1.33757e-09	9.77392e-09	yes	down
gene-WICANDRAFT_83675	WICANDRAFT_83675	hypothetical protein	-1.41605	1.36792e-09	9.98422e-09	yes	down
gene-WICANDRAFT_85414	WICANDRAFT_85414	hypothetical protein	1.88123	1.38694e-09	1.01114e-08	yes	up
gene-WICANDRAFT_76095	WICANDRAFT_76095	hypothetical protein	1.71721	1.38898e-09	1.01147e-08	yes	up
gene-WICANDRAFT_85437	WICANDRAFT_85437	hypothetical protein	1.79994	1.3916e-09	1.01222e-08	yes	up
gene-WICANDRAFT_49815	WICANDRAFT_49815	hypothetical protein	-2.41326	1.50403e-09	1.09274e-08	yes	down
gene-WICANDRAFT_15959	WICANDRAFT_15959	hypothetical protein	1.56939	1.56718e-09	1.13733e-08	yes	up
gene-WICANDRAFT_63416	WICANDRAFT_63416	hypothetical protein	1.95522	1.64744e-09	1.19421e-08	yes	up
gene-WICANDRAFT_28511	WICANDRAFT_28511	hypothetical protein	1.4905	1.65087e-09	1.19533e-08	yes	up
gene-WICANDRAFT_64249	WICANDRAFT_64249	hypothetical protein	-3.26739	1.79942e-09	1.30141e-08	yes	down
gene-WICANDRAFT_87742	WICANDRAFT_87742	hypothetical protein	-1.48665	1.80434e-09	1.30347e-08	yes	down
gene-WICANDRAFT_88480	WICANDRAFT_88480	hypothetical protein	-2.02692	1.82229e-09	1.31495e-08	yes	down
gene-WICANDRAFT_79301	WICANDRAFT_79301	hypothetical protein	1.55928	1.83594e-09	1.3233e-08	yes	up
gene-WICANDRAFT_86548	WICANDRAFT_86548	hypothetical protein	2.0977	1.88112e-09	1.35432e-08	yes	up
gene-WICANDRAFT_63636	WICANDRAFT_63636	hypothetical protein	1.51474	1.94409e-09	1.39807e-08	yes	up
gene-WICANDRAFT_78478	WICANDRAFT_78478	hypothetical protein	-1.83943	2.12209e-09	1.52435e-08	yes	down
gene-WICANDRAFT_66945	WICANDRAFT_66945	hypothetical protein	-1.52432	2.16193e-09	1.55122e-08	yes	down
gene-WICANDRAFT_82195	WICANDRAFT_82195	hypothetical protein	2.60661	2.16564e-09	1.55212e-08	yes	up
gene-WICANDRAFT_85031	WICANDRAFT_85031	hypothetical protein	-1.52483	2.1806e-09	1.56109e-08	yes	down
gene-WICANDRAFT_98272	WICANDRAFT_98272	hypothetical protein	2.76593	2.21182e-09	1.58165e-08	yes	up
gene-WICANDRAFT_60397	WICANDRAFT_60397	hypothetical protein	1.67955	2.27425e-09	1.62446e-08	yes	up
gene-WICANDRAFT_42876	WICANDRAFT_42876	hypothetical protein	1.56257	2.37887e-09	1.69728e-08	yes	up
gene-WICANDRAFT_80025	WICANDRAFT_80025	hypothetical protein	1.96067	2.40982e-09	1.71744e-08	yes	up
gene-WICANDRAFT_83125	WICANDRAFT_83125	hypothetical protein	-1.6491	2.44713e-09	1.74207e-08	yes	down
gene-WICANDRAFT_94663	WICANDRAFT_94663	hypothetical protein	-1.40419	2.49624e-09	1.77504e-08	yes	down
gene-WICANDRAFT_20217	WICANDRAFT_20217	hypothetical protein	1.93903	2.54274e-09	1.80608e-08	yes	up
gene-WICANDRAFT_32809	WICANDRAFT_32809	hypothetical protein	-1.64606	2.54599e-09	1.80637e-08	yes	down
gene-WICANDRAFT_79733	WICANDRAFT_79733	glycosyltransferase family 62 protein	-1.47911	2.62997e-09	1.8627e-08	yes	down
gene-WICANDRAFT_88543	WICANDRAFT_88543	hypothetical protein	1.50478	2.63124e-09	1.8627e-08	yes	up
gene-WICANDRAFT_56698	WICANDRAFT_56698	hypothetical protein	4.40397	2.75115e-09	1.94541e-08	yes	up
gene-WICANDRAFT_78958	WICANDRAFT_78958	hypothetical protein	1.63499	2.82733e-09	1.99706e-08	yes	up
gene-WICANDRAFT_82054	WICANDRAFT_82054	hypothetical protein	-1.4172	2.90271e-09	2.04802e-08	yes	down
gene-WICANDRAFT_90595	WICANDRAFT_90595	hypothetical protein	-1.50565	3.04554e-09	2.14641e-08	yes	down
gene-WICANDRAFT_35901	WICANDRAFT_35901	hypothetical protein	-1.55994	3.05694e-09	2.15206e-08	yes	down
gene-WICANDRAFT_60635	WICANDRAFT_60635	hypothetical protein	2.97064	3.06134e-09	2.15277e-08	yes	up
gene-WICANDRAFT_92853	WICANDRAFT_92853	hypothetical protein	-4.28161	3.12914e-09	2.19801e-08	yes	down
gene-WICANDRAFT_35661	WICANDRAFT_35661	hypothetical protein	-2.61468	3.32643e-09	2.33402e-08	yes	down
gene-WICANDRAFT_28580	WICANDRAFT_28580	hypothetical protein	1.9583	3.38477e-09	2.37233e-08	yes	up
gene-WICANDRAFT_15673	WICANDRAFT_15673	hypothetical protein	1.53807	3.45954e-09	2.42206e-08	yes	up
gene-WICANDRAFT_79804	WICANDRAFT_79804	hypothetical protein	-1.65254	3.56784e-09	2.49513e-08	yes	down
gene-WICANDRAFT_81884	WICANDRAFT_81884	hypothetical protein	-1.83101	3.57286e-09	2.49589e-08	yes	down
gene-WICANDRAFT_84073	WICANDRAFT_84073	hypothetical protein	1.95536	3.65006e-09	2.54702e-08	yes	up
gene-WICANDRAFT_12757	WICANDRAFT_12757	hypothetical protein	-1.56887	3.72013e-09	2.59307e-08	yes	down
gene-WICANDRAFT_76268	WICANDRAFT_76268	hypothetical protein	2.24763	3.83738e-09	2.67186e-08	yes	up
gene-WICANDRAFT_33857	WICANDRAFT_33857	hypothetical protein	1.6742	4.05663e-09	2.81984e-08	yes	up
gene-WICANDRAFT_98752	WICANDRAFT_98752	glycoside hydrolase family 16 protein	-1.65633	4.05879e-09	2.81984e-08	yes	down
gene-WICANDRAFT_30589	WICANDRAFT_30589	hypothetical protein	1.54615	4.13151e-09	2.86723e-08	yes	up
gene-WICANDRAFT_76431	WICANDRAFT_76431	hypothetical protein	-1.6649	4.16748e-09	2.88903e-08	yes	down
gene-WICANDRAFT_68045	WICANDRAFT_68045	hypothetical protein	1.8753	4.197e-09	2.90632e-08	yes	up
gene-WICANDRAFT_30327	WICANDRAFT_30327	hypothetical protein	1.76508	4.49922e-09	3.1122e-08	yes	up
gene-WICANDRAFT_102531	WICANDRAFT_102531	hypothetical protein	-1.72113	4.52273e-09	3.12506e-08	yes	down
gene-WICANDRAFT_90312	WICANDRAFT_90312	hypothetical protein	-1.67537	4.57923e-09	3.16067e-08	yes	down
gene-WICANDRAFT_77942	WICANDRAFT_77942	hypothetical protein	-1.47472	4.59697e-09	3.16947e-08	yes	down
gene-WICANDRAFT_97966	WICANDRAFT_97966	hypothetical protein	-1.45143	4.7131e-09	3.246e-08	yes	down
gene-WICANDRAFT_63713	WICANDRAFT_63713	hypothetical protein	-1.72632	4.97544e-09	3.42298e-08	yes	down
gene-WICANDRAFT_78680	WICANDRAFT_78680	hypothetical protein	1.85537	5.14536e-09	3.53604e-08	yes	up
gene-WICANDRAFT_89685	WICANDRAFT_89685	hypothetical protein	-1.44648	5.28441e-09	3.62768e-08	yes	down
gene-WICANDRAFT_26096	WICANDRAFT_26096	hypothetical protein	1.94074	5.35462e-09	3.67191e-08	yes	up
gene-WICANDRAFT_55701	WICANDRAFT_55701	hypothetical protein	-1.49607	5.49281e-09	3.7626e-08	yes	down
gene-WICANDRAFT_32642	WICANDRAFT_32642	hypothetical protein	-1.5666	5.5863e-09	3.82252e-08	yes	down
gene-WICANDRAFT_79469	WICANDRAFT_79469	hypothetical protein	2.09435	5.71978e-09	3.90964e-08	yes	up
gene-WICANDRAFT_33134	WICANDRAFT_33134	hypothetical protein	-1.79012	5.7549e-09	3.92942e-08	yes	down
gene-WICANDRAFT_66846	WICANDRAFT_66846	hypothetical protein	-1.58172	5.79248e-09	3.95083e-08	yes	down
gene-WICANDRAFT_77803	WICANDRAFT_77803	hypothetical protein	-1.74894	6.06587e-09	4.13286e-08	yes	down
gene-WICANDRAFT_79553	WICANDRAFT_79553	hypothetical protein	-1.88244	6.07349e-09	4.13362e-08	yes	down
gene-WICANDRAFT_20540	WICANDRAFT_20540	hypothetical protein	-1.73221	6.10812e-09	4.15274e-08	yes	down
gene-WICANDRAFT_86224	WICANDRAFT_86224	hypothetical protein	-1.43975	6.30313e-09	4.28073e-08	yes	down
gene-WICANDRAFT_70503	WICANDRAFT_70503	hypothetical protein	1.4484	6.39992e-09	4.34183e-08	yes	up
gene-WICANDRAFT_90564	WICANDRAFT_90564	hypothetical protein	1.69183	6.68954e-09	4.53347e-08	yes	up
gene-WICANDRAFT_84414	WICANDRAFT_84414	hypothetical protein	1.67102	7.04504e-09	4.7693e-08	yes	up
gene-WICANDRAFT_105169	WICANDRAFT_105169	hypothetical protein	1.58964	7.1259e-09	4.8189e-08	yes	up
gene-WICANDRAFT_87853	WICANDRAFT_87853	hypothetical protein	1.4093	7.14304e-09	4.82535e-08	yes	up
gene-WICANDRAFT_34744	WICANDRAFT_34744	hypothetical protein	1.43003	7.39205e-09	4.98826e-08	yes	up
gene-WICANDRAFT_81650	WICANDRAFT_81650	hypothetical protein	1.56082	7.84433e-09	5.28785e-08	yes	up
gene-WICANDRAFT_77340	WICANDRAFT_77340	hypothetical protein	-1.83784	7.86583e-09	5.29671e-08	yes	down
gene-WICANDRAFT_93374	WICANDRAFT_93374	hypothetical protein	-1.95641	7.9044e-09	5.31705e-08	yes	down
gene-WICANDRAFT_77387	WICANDRAFT_77387	hypothetical protein	1.62917	7.97873e-09	5.36137e-08	yes	up
gene-WICANDRAFT_82773	WICANDRAFT_82773	hypothetical protein	1.66526	8.07809e-09	5.4224e-08	yes	up
gene-WICANDRAFT_71440	WICANDRAFT_71440	hypothetical protein	1.60989	8.32589e-09	5.58283e-08	yes	up
gene-WICANDRAFT_30108	WICANDRAFT_30108	hypothetical protein	-1.6563	8.65077e-09	5.79455e-08	yes	down
gene-WICANDRAFT_32889	WICANDRAFT_32889	hypothetical protein	1.6079	8.70486e-09	5.82464e-08	yes	up
gene-WICANDRAFT_16864	WICANDRAFT_16864	hypothetical protein	1.60034	8.76018e-09	5.85549e-08	yes	up
gene-WICANDRAFT_27426	WICANDRAFT_27426	hypothetical protein	-1.52821	9.04912e-09	6.04226e-08	yes	down
gene-WICANDRAFT_82276	WICANDRAFT_82276	hypothetical protein	1.7598	9.22136e-09	6.1508e-08	yes	up
gene-WICANDRAFT_96744	WICANDRAFT_96744	glycosyltransferase family 15 protein	-1.52652	9.25737e-09	6.16834e-08	yes	down
gene-WICANDRAFT_64712	WICANDRAFT_64712	hypothetical protein	2.17911	9.83809e-09	6.54841e-08	yes	up
gene-WICANDRAFT_92657	WICANDRAFT_92657	hypothetical protein	-1.87691	1.01044e-08	6.71862e-08	yes	down
gene-WICANDRAFT_64312	WICANDRAFT_64312	hypothetical protein	-1.76132	1.02217e-08	6.78955e-08	yes	down
gene-WICANDRAFT_78252	WICANDRAFT_78252	hypothetical protein	-2.91318	1.06756e-08	7.08363e-08	yes	down
gene-WICANDRAFT_92562	WICANDRAFT_92562	hypothetical protein	2.08177	1.07559e-08	7.12942e-08	yes	up
gene-WICANDRAFT_84700	WICANDRAFT_84700	hypothetical protein	1.26153	1.12286e-08	7.43503e-08	yes	up
gene-WICANDRAFT_15169	WICANDRAFT_15169	hypothetical protein	-1.45181	1.13347e-08	7.49741e-08	yes	down
gene-WICANDRAFT_81610	WICANDRAFT_81610	hypothetical protein	1.56039	1.14854e-08	7.58921e-08	yes	up
gene-WICANDRAFT_62190	WICANDRAFT_62190	hypothetical protein	1.82863	1.16718e-08	7.70437e-08	yes	up
gene-WICANDRAFT_80970	WICANDRAFT_80970	hypothetical protein	-1.89217	1.16966e-08	7.71274e-08	yes	down
gene-WICANDRAFT_30064	WICANDRAFT_30064	hypothetical protein	2.60171	1.17891e-08	7.76562e-08	yes	up
gene-WICANDRAFT_76575	WICANDRAFT_76575	hypothetical protein	-1.9107	1.19199e-08	7.84365e-08	yes	down
gene-WICANDRAFT_83310	WICANDRAFT_83310	hypothetical protein	-1.61604	1.20411e-08	7.91522e-08	yes	down
gene-WICANDRAFT_81404	WICANDRAFT_81404	hypothetical protein	-1.50936	1.21442e-08	7.97473e-08	yes	down
gene-WICANDRAFT_30278	WICANDRAFT_30278	hypothetical protein	-1.79284	1.23788e-08	8.12042e-08	yes	down
gene-WICANDRAFT_52808	WICANDRAFT_52808	hypothetical protein	-1.41736	1.25515e-08	8.22517e-08	yes	down
gene-WICANDRAFT_97586	WICANDRAFT_97586	hypothetical protein	-1.90533	1.29822e-08	8.49864e-08	yes	down
gene-WICANDRAFT_68538	WICANDRAFT_68538	hypothetical protein	1.71072	1.31175e-08	8.57841e-08	yes	up
gene-WICANDRAFT_31346	WICANDRAFT_31346	hypothetical protein	-1.38998	1.318e-08	8.61036e-08	yes	down
gene-WICANDRAFT_55377	WICANDRAFT_55377	hypothetical protein	1.66929	1.32779e-08	8.66544e-08	yes	up
gene-WICANDRAFT_18381	WICANDRAFT_18381	hypothetical protein	1.97265	1.34638e-08	8.77774e-08	yes	up
gene-WICANDRAFT_75751	WICANDRAFT_75751	hypothetical protein	1.6627	1.36117e-08	8.86506e-08	yes	up
gene-WICANDRAFT_87683	WICANDRAFT_87683	glycosyltransferase family 21 protein	-1.4173	1.38344e-08	9.00089e-08	yes	down
gene-WICANDRAFT_82421	WICANDRAFT_82421	hypothetical protein	-1.4188	1.38978e-08	9.03285e-08	yes	down
gene-WICANDRAFT_17625	WICANDRAFT_17625	hypothetical protein	-1.8499	1.40879e-08	9.14708e-08	yes	down
gene-WICANDRAFT_61815	WICANDRAFT_61815	hypothetical protein	1.9465	1.42026e-08	9.21213e-08	yes	up
gene-WICANDRAFT_91746	WICANDRAFT_91746	hypothetical protein	-1.41265	1.43494e-08	9.29782e-08	yes	down
gene-WICANDRAFT_24339	WICANDRAFT_24339	hypothetical protein	-1.56246	1.46401e-08	9.4765e-08	yes	down
gene-WICANDRAFT_14781	WICANDRAFT_14781	hypothetical protein	-1.5782	1.46948e-08	9.50224e-08	yes	down
gene-WICANDRAFT_80318	WICANDRAFT_80318	hypothetical protein	1.84617	1.47835e-08	9.54984e-08	yes	up
gene-WICANDRAFT_85304	WICANDRAFT_85304	hypothetical protein	-1.62919	1.48281e-08	9.56895e-08	yes	down
gene-WICANDRAFT_84898	WICANDRAFT_84898	hypothetical protein	1.36447	1.53666e-08	9.90636e-08	yes	up
gene-WICANDRAFT_78171	WICANDRAFT_78171	hypothetical protein	1.83558	1.60372e-08	1.03282e-07	yes	up
gene-WICANDRAFT_92992	WICANDRAFT_92992	hypothetical protein	-1.68849	1.63653e-08	1.05288e-07	yes	down
gene-WICANDRAFT_49178	WICANDRAFT_49178	hypothetical protein	1.41679	1.6826e-08	1.08143e-07	yes	up
gene-WICANDRAFT_51475	WICANDRAFT_51475	hypothetical protein	1.36269	1.69609e-08	1.089e-07	yes	up
gene-WICANDRAFT_62453	WICANDRAFT_62453	hypothetical protein	1.61327	1.77716e-08	1.1399e-07	yes	up
gene-WICANDRAFT_81095	WICANDRAFT_81095	hypothetical protein	-1.9218	1.79099e-08	1.14761e-07	yes	down
gene-WICANDRAFT_35796	WICANDRAFT_35796	hypothetical protein	1.85828	1.81602e-08	1.16247e-07	yes	up
gene-WICANDRAFT_24646	WICANDRAFT_24646	hypothetical protein	2.34525	1.85294e-08	1.18491e-07	yes	up
gene-WICANDRAFT_32679	WICANDRAFT_32679	hypothetical protein	-1.69712	1.85596e-08	1.18565e-07	yes	down
gene-WICANDRAFT_59756	WICANDRAFT_59756	hypothetical protein	-1.81953	1.92954e-08	1.23142e-07	yes	down
gene-WICANDRAFT_66725	WICANDRAFT_66725	hypothetical protein	-1.91391	1.9825e-08	1.26394e-07	yes	down
gene-WICANDRAFT_99298	WICANDRAFT_99298	hypothetical protein	1.59413	2.01637e-08	1.28425e-07	yes	up
gene-WICANDRAFT_65714	WICANDRAFT_65714	hypothetical protein	-1.50802	2.034e-08	1.29418e-07	yes	down
gene-WICANDRAFT_60004	WICANDRAFT_60004	hypothetical protein	1.50965	2.06673e-08	1.31369e-07	yes	up
gene-WICANDRAFT_104740	WICANDRAFT_104740	hypothetical protein	-1.43275	2.16229e-08	1.37305e-07	yes	down
gene-WICANDRAFT_32699	WICANDRAFT_32699	hypothetical protein	-1.33299	2.17578e-08	1.38024e-07	yes	down
gene-WICANDRAFT_61274	WICANDRAFT_61274	hypothetical protein	1.91569	2.18772e-08	1.38643e-07	yes	up
gene-WICANDRAFT_61764	WICANDRAFT_61764	hypothetical protein	-1.40522	2.21864e-08	1.40462e-07	yes	down
gene-WICANDRAFT_77894	WICANDRAFT_77894	hypothetical protein	-2.10382	2.37801e-08	1.50402e-07	yes	down
gene-WICANDRAFT_64521	WICANDRAFT_64521	hypothetical protein	1.85782	2.4133e-08	1.52482e-07	yes	up
gene-WICANDRAFT_29292	WICANDRAFT_29292	hypothetical protein	-1.62936	2.42368e-08	1.52986e-07	yes	down
gene-WICANDRAFT_22311	WICANDRAFT_22311	glycosyltransferase family 71 protein	-1.54983	2.44519e-08	1.5419e-07	yes	down
gene-WICANDRAFT_96849	WICANDRAFT_96849	hypothetical protein	-1.90971	2.4802e-08	1.56243e-07	yes	down
gene-WICANDRAFT_76617	WICANDRAFT_76617	hypothetical protein	1.61331	2.49117e-08	1.56778e-07	yes	up
gene-WICANDRAFT_28286	WICANDRAFT_28286	hypothetical protein	-1.92839	2.52793e-08	1.58934e-07	yes	down
gene-WICANDRAFT_14219	WICANDRAFT_14219	hypothetical protein	2.14664	2.65271e-08	1.66614e-07	yes	up
gene-WICANDRAFT_33608	WICANDRAFT_33608	hypothetical protein	1.97516	2.72099e-08	1.70734e-07	yes	up
gene-WICANDRAFT_81657	WICANDRAFT_81657	hypothetical protein	-1.58435	2.8321e-08	1.77531e-07	yes	down
gene-WICANDRAFT_35199	WICANDRAFT_35199	hypothetical protein	-1.55676	2.93131e-08	1.83568e-07	yes	down
gene-WICANDRAFT_12386	WICANDRAFT_12386	hypothetical protein	1.35134	2.99457e-08	1.87345e-07	yes	up
gene-WICANDRAFT_62394	WICANDRAFT_62394	hypothetical protein	3.17331	3.01212e-08	1.88258e-07	yes	up
gene-WICANDRAFT_67213	WICANDRAFT_67213	hypothetical protein	-1.53656	3.11725e-08	1.94637e-07	yes	down
gene-WICANDRAFT_24743	WICANDRAFT_24743	hypothetical protein	1.55824	3.13879e-08	1.95789e-07	yes	up
gene-WICANDRAFT_79430	WICANDRAFT_79430	hypothetical protein	-1.61905	3.21292e-08	2.00216e-07	yes	down
gene-WICANDRAFT_28661	WICANDRAFT_28661	hypothetical protein	-1.92921	3.23447e-08	2.01361e-07	yes	down
gene-WICANDRAFT_27786	WICANDRAFT_27786	hypothetical protein	1.48801	3.32538e-08	2.06818e-07	yes	up
gene-WICANDRAFT_33743	WICANDRAFT_33743	hypothetical protein	1.70885	3.44086e-08	2.13791e-07	yes	up
gene-WICANDRAFT_65515	WICANDRAFT_65515	hypothetical protein	1.38398	3.50691e-08	2.17682e-07	yes	up
gene-WICANDRAFT_28654	WICANDRAFT_28654	hypothetical protein	-1.34835	3.56947e-08	2.21349e-07	yes	down
gene-WICANDRAFT_92613	WICANDRAFT_92613	hypothetical protein	-1.47487	3.6876e-08	2.28451e-07	yes	down
gene-WICANDRAFT_75875	WICANDRAFT_75875	hypothetical protein	1.54638	3.7615e-08	2.32802e-07	yes	up
gene-WICANDRAFT_48807	WICANDRAFT_48807	hypothetical protein	-1.47539	3.78112e-08	2.33789e-07	yes	down
gene-WICANDRAFT_75793	WICANDRAFT_75793	hypothetical protein	2.12397	3.82516e-08	2.36282e-07	yes	up
gene-WICANDRAFT_59771	WICANDRAFT_59771	hypothetical protein	-1.79266	3.96957e-08	2.4481e-07	yes	down
gene-WICANDRAFT_61703	WICANDRAFT_61703	hypothetical protein	1.59716	3.97094e-08	2.4481e-07	yes	up
gene-WICANDRAFT_85845	WICANDRAFT_85845	hypothetical protein	1.68185	4.01605e-08	2.47351e-07	yes	up
gene-WICANDRAFT_80992	WICANDRAFT_80992	hypothetical protein	-1.58073	4.13241e-08	2.54271e-07	yes	down
gene-WICANDRAFT_95203	WICANDRAFT_95203	hypothetical protein	1.88922	4.28702e-08	2.63529e-07	yes	up
gene-WICANDRAFT_63423	WICANDRAFT_63423	hypothetical protein	-2.7165	4.35721e-08	2.67585e-07	yes	down
gene-WICANDRAFT_82427	WICANDRAFT_82427	hypothetical protein	-1.67597	4.39788e-08	2.69822e-07	yes	down
gene-WICANDRAFT_33654	WICANDRAFT_33654	hypothetical protein	1.79864	4.51497e-08	2.76738e-07	yes	up
gene-WICANDRAFT_18307	WICANDRAFT_18307	hypothetical protein	1.59497	4.57665e-08	2.80248e-07	yes	up
gene-WICANDRAFT_60172	WICANDRAFT_60172	hypothetical protein	-1.51232	4.63255e-08	2.83398e-07	yes	down
gene-WICANDRAFT_76254	WICANDRAFT_76254	hypothetical protein	1.54537	4.80384e-08	2.93437e-07	yes	up
gene-WICANDRAFT_28028	WICANDRAFT_28028	hypothetical protein	2.5478	4.80589e-08	2.93437e-07	yes	up
gene-WICANDRAFT_75772	WICANDRAFT_75772	hypothetical protein	1.46893	4.86086e-08	2.96508e-07	yes	up
gene-WICANDRAFT_76234	WICANDRAFT_76234	hypothetical protein	-1.53389	4.98809e-08	3.03976e-07	yes	down
gene-WICANDRAFT_86303	WICANDRAFT_86303	hypothetical protein	1.54551	5.06197e-08	3.08183e-07	yes	up
gene-WICANDRAFT_62450	WICANDRAFT_62450	hypothetical protein	7.08525	5.14848e-08	3.1315e-07	yes	up
gene-WICANDRAFT_66775	WICANDRAFT_66775	hypothetical protein	-1.49168	5.16291e-08	3.13727e-07	yes	down
gene-WICANDRAFT_61920	WICANDRAFT_61920	hypothetical protein	1.28372	5.29526e-08	3.21462e-07	yes	up
gene-WICANDRAFT_94178	WICANDRAFT_94178	hypothetical protein	-4.48561	5.37303e-08	3.25871e-07	yes	down
gene-WICANDRAFT_65415	WICANDRAFT_65415	hypothetical protein	1.47294	5.41364e-08	3.28021e-07	yes	up
gene-WICANDRAFT_85360	WICANDRAFT_85360	hypothetical protein	1.36346	5.68371e-08	3.44057e-07	yes	up
gene-WICANDRAFT_78845	WICANDRAFT_78845	hypothetical protein	-1.68468	5.72314e-08	3.46113e-07	yes	down
gene-WICANDRAFT_77170	WICANDRAFT_77170	hypothetical protein	1.50887	5.84823e-08	3.53342e-07	yes	up
gene-WICANDRAFT_92856	WICANDRAFT_92856	hypothetical protein	2.47577	5.94361e-08	3.58764e-07	yes	up
gene-WICANDRAFT_79528	WICANDRAFT_79528	hypothetical protein	1.6345	5.99836e-08	3.61725e-07	yes	up
gene-WICANDRAFT_28515	WICANDRAFT_28515	hypothetical protein	1.71197	6.04854e-08	3.64404e-07	yes	up
gene-WICANDRAFT_36380	WICANDRAFT_36380	hypothetical protein	-1.63279	6.08703e-08	3.66356e-07	yes	down
gene-WICANDRAFT_65064	WICANDRAFT_65064	hypothetical protein	1.55307	6.09246e-08	3.66356e-07	yes	up
gene-WICANDRAFT_34824	WICANDRAFT_34824	hypothetical protein	-1.6946	6.11072e-08	3.67105e-07	yes	down
gene-WICANDRAFT_78377	WICANDRAFT_78377	hypothetical protein	1.7888	6.16862e-08	3.70234e-07	yes	up
gene-WICANDRAFT_97580	WICANDRAFT_97580	hypothetical protein	-1.28111	6.1878e-08	3.71034e-07	yes	down
gene-WICANDRAFT_69634	WICANDRAFT_69634	hypothetical protein	-1.47432	6.26705e-08	3.75432e-07	yes	down
gene-WICANDRAFT_24632	WICANDRAFT_24632	hypothetical protein	-4.87555	6.52127e-08	3.90293e-07	yes	down
gene-WICANDRAFT_64288	WICANDRAFT_64288	glycoside hydrolase family 76 protein	1.75044	6.64832e-08	3.97522e-07	yes	up
gene-WICANDRAFT_59499	WICANDRAFT_59499	hypothetical protein	1.79818	6.68026e-08	3.99056e-07	yes	up
gene-WICANDRAFT_27178	WICANDRAFT_27178	hypothetical protein	-1.46154	6.99972e-08	4.17746e-07	yes	down
gene-WICANDRAFT_25696	WICANDRAFT_25696	hypothetical protein	-1.65077	7.07101e-08	4.21605e-07	yes	down
gene-WICANDRAFT_90232	WICANDRAFT_90232	hypothetical protein	1.38021	7.1101e-08	4.23538e-07	yes	up
gene-WICANDRAFT_32139	WICANDRAFT_32139	hypothetical protein	-1.45187	7.12378e-08	4.23955e-07	yes	down
gene-WICANDRAFT_25796	WICANDRAFT_25796	hypothetical protein	1.60871	7.17547e-08	4.26631e-07	yes	up
gene-WICANDRAFT_30293	WICANDRAFT_30293	hypothetical protein	1.47775	7.40861e-08	4.40081e-07	yes	up
gene-WICANDRAFT_35292	WICANDRAFT_35292	hypothetical protein	2.00695	7.42496e-08	4.4064e-07	yes	up
gene-WICANDRAFT_19617	WICANDRAFT_19617	hypothetical protein	1.51994	7.44285e-08	4.4129e-07	yes	up
gene-WICANDRAFT_100415	WICANDRAFT_100415	hypothetical protein	-1.33356	7.58349e-08	4.49209e-07	yes	down
gene-WICANDRAFT_64164	WICANDRAFT_64164	hypothetical protein	-1.49226	7.90715e-08	4.67944e-07	yes	down
gene-WICANDRAFT_71036	WICANDRAFT_71036	hypothetical protein	-1.34704	7.94922e-08	4.69996e-07	yes	down
gene-WICANDRAFT_59661	WICANDRAFT_59661	hypothetical protein	1.50273	7.97546e-08	4.71108e-07	yes	up
gene-WICANDRAFT_31956	WICANDRAFT_31956	hypothetical protein	-1.6637	8.00195e-08	4.72234e-07	yes	down
gene-WICANDRAFT_61608	WICANDRAFT_61608	hypothetical protein	2.12499	8.14323e-08	4.80126e-07	yes	up
gene-WICANDRAFT_83261	WICANDRAFT_83261	hypothetical protein	-1.67179	8.15522e-08	4.80386e-07	yes	down
gene-WICANDRAFT_63510	WICANDRAFT_63510	hypothetical protein	-1.28184	8.33329e-08	4.9042e-07	yes	down
gene-WICANDRAFT_106231	WICANDRAFT_106231	hypothetical protein	1.55487	8.41641e-08	4.94854e-07	yes	up
gene-WICANDRAFT_62257	WICANDRAFT_62257	hypothetical protein	-1.63636	8.70839e-08	5.11547e-07	yes	down
gene-WICANDRAFT_60249	WICANDRAFT_60249	hypothetical protein	-1.89263	8.87334e-08	5.20755e-07	yes	down
gene-WICANDRAFT_76527	WICANDRAFT_76527	hypothetical protein	-1.4099	9.24468e-08	5.42047e-07	yes	down
gene-WICANDRAFT_85498	WICANDRAFT_85498	hypothetical protein	1.84293	9.30285e-08	5.44955e-07	yes	up
gene-WICANDRAFT_86926	WICANDRAFT_86926	hypothetical protein	1.76708	9.32008e-08	5.45461e-07	yes	up
gene-WICANDRAFT_34261	WICANDRAFT_34261	hypothetical protein	-1.39318	9.36328e-08	5.47485e-07	yes	down
gene-WICANDRAFT_30740	WICANDRAFT_30740	hypothetical protein	1.54838	9.41736e-08	5.5014e-07	yes	up
gene-WICANDRAFT_79327	WICANDRAFT_79327	hypothetical protein	-1.50454	1.00217e-07	5.84906e-07	yes	down
gene-WICANDRAFT_101004	WICANDRAFT_101004	glycosyltransferase family 66 protein	-1.40982	1.01964e-07	5.94557e-07	yes	down
gene-WICANDRAFT_62706	WICANDRAFT_62706	hypothetical protein	-1.26899	1.02733e-07	5.98492e-07	yes	down
gene-WICANDRAFT_14412	WICANDRAFT_14412	hypothetical protein	-1.47582	1.0324e-07	6.00891e-07	yes	down
gene-WICANDRAFT_37783	WICANDRAFT_37783	hypothetical protein	-1.56593	1.03594e-07	6.02402e-07	yes	down
gene-WICANDRAFT_64681	WICANDRAFT_64681	glycosyltransferase family 39 protein	-1.48336	1.04586e-07	6.07614e-07	yes	down
gene-WICANDRAFT_99744	WICANDRAFT_99744	hypothetical protein	-1.76819	1.07234e-07	6.22426e-07	yes	down
gene-WICANDRAFT_25233	WICANDRAFT_25233	hypothetical protein	-1.80868	1.11232e-07	6.45041e-07	yes	down
gene-WICANDRAFT_29098	WICANDRAFT_29098	hypothetical protein	1.48747	1.11924e-07	6.48467e-07	yes	up
gene-WICANDRAFT_27657	WICANDRAFT_27657	hypothetical protein	-2.05953	1.1602e-07	6.71583e-07	yes	down
gene-WICANDRAFT_63807	WICANDRAFT_63807	hypothetical protein	1.44661	1.20099e-07	6.94561e-07	yes	up
gene-WICANDRAFT_62397	WICANDRAFT_62397	hypothetical protein	1.59036	1.25199e-07	7.23394e-07	yes	up
gene-WICANDRAFT_62695	WICANDRAFT_62695	hypothetical protein	-1.58544	1.25372e-07	7.23736e-07	yes	down
gene-WICANDRAFT_17411	WICANDRAFT_17411	hypothetical protein	-2.57999	1.34169e-07	7.73819e-07	yes	down
gene-WICANDRAFT_53516	WICANDRAFT_53516	hypothetical protein	-1.84916	1.35087e-07	7.78406e-07	yes	down
gene-WICANDRAFT_76895	WICANDRAFT_76895	hypothetical protein	-1.66777	1.4054e-07	8.09094e-07	yes	down
gene-WICANDRAFT_91352	WICANDRAFT_91352	hypothetical protein	1.65491	1.40745e-07	8.0954e-07	yes	up
gene-WICANDRAFT_84970	WICANDRAFT_84970	hypothetical protein	-1.48653	1.41206e-07	8.11457e-07	yes	down
gene-WICANDRAFT_33126	WICANDRAFT_33126	hypothetical protein	-1.69562	1.44345e-07	8.28743e-07	yes	down
gene-WICANDRAFT_79373	WICANDRAFT_79373	hypothetical protein	-2.46166	1.44514e-07	8.28963e-07	yes	down
gene-WICANDRAFT_67996	WICANDRAFT_67996	hypothetical protein	-1.44127	1.52131e-07	8.71868e-07	yes	down
gene-WICANDRAFT_30632	WICANDRAFT_30632	hypothetical protein	2.2671	1.53039e-07	8.76281e-07	yes	up
gene-WICANDRAFT_81022	WICANDRAFT_81022	hypothetical protein	1.44827	1.54125e-07	8.81707e-07	yes	up
gene-WICANDRAFT_64160	WICANDRAFT_64160	hypothetical protein	-1.71962	1.58079e-07	9.03513e-07	yes	down
gene-WICANDRAFT_64514	WICANDRAFT_64514	hypothetical protein	-1.30895	1.58266e-07	9.03769e-07	yes	down
gene-WICANDRAFT_30092	WICANDRAFT_30092	hypothetical protein	1.51142	1.58713e-07	9.05504e-07	yes	up
gene-WICANDRAFT_36591	WICANDRAFT_36591	hypothetical protein	1.29685	1.59499e-07	9.09174e-07	yes	up
gene-WICANDRAFT_39794	WICANDRAFT_39794	hypothetical protein	2.78879	1.60957e-07	9.16661e-07	yes	up
gene-WICANDRAFT_28177	WICANDRAFT_28177	hypothetical protein	-1.55272	1.61142e-07	9.16893e-07	yes	down
gene-WICANDRAFT_85172	WICANDRAFT_85172	hypothetical protein	-1.98512	1.61892e-07	9.20336e-07	yes	down
gene-WICANDRAFT_97684	WICANDRAFT_97684	hypothetical protein	1.6235	1.6422e-07	9.32733e-07	yes	up
gene-WICANDRAFT_12602	WICANDRAFT_12602	hypothetical protein	1.45735	1.65377e-07	9.38468e-07	yes	up
gene-WICANDRAFT_83134	WICANDRAFT_83134	hypothetical protein	1.63816	1.66708e-07	9.45173e-07	yes	up
gene-WICANDRAFT_94176	WICANDRAFT_94176	hypothetical protein	1.16226	1.6821e-07	9.52841e-07	yes	up
gene-WICANDRAFT_77086	WICANDRAFT_77086	hypothetical protein	1.43805	1.68847e-07	9.55596e-07	yes	up
gene-WICANDRAFT_56960	WICANDRAFT_56960	hypothetical protein	1.35019	1.69519e-07	9.58543e-07	yes	up
gene-WICANDRAFT_82085	WICANDRAFT_82085	hypothetical protein	1.26025	1.74156e-07	9.83888e-07	yes	up
gene-WICANDRAFT_61575	WICANDRAFT_61575	hypothetical protein	-2.86333	1.76219e-07	9.94659e-07	yes	down
gene-WICANDRAFT_105632	WICANDRAFT_105632	hypothetical protein	-1.53536	1.79222e-07	1.01071e-06	yes	down
gene-WICANDRAFT_106337	WICANDRAFT_106337	hypothetical protein	1.26297	1.80166e-07	1.01513e-06	yes	up
gene-WICANDRAFT_101755	WICANDRAFT_101755	hypothetical protein	2.67715	1.82636e-07	1.02814e-06	yes	up
gene-WICANDRAFT_30761	WICANDRAFT_30761	hypothetical protein	-1.44998	1.83225e-07	1.03054e-06	yes	down
gene-WICANDRAFT_29469	WICANDRAFT_29469	hypothetical protein	-1.56865	1.88694e-07	1.06036e-06	yes	down
gene-WICANDRAFT_34139	WICANDRAFT_34139	hypothetical protein	1.2947	1.90288e-07	1.06837e-06	yes	up
gene-WICANDRAFT_15090	WICANDRAFT_15090	hypothetical protein	1.55045	1.93766e-07	1.08694e-06	yes	up
gene-WICANDRAFT_76144	WICANDRAFT_76144	hypothetical protein	-1.84968	1.97187e-07	1.10515e-06	yes	down
gene-WICANDRAFT_71190	WICANDRAFT_71190	hypothetical protein	1.49094	2.02727e-07	1.1352e-06	yes	up
gene-WICANDRAFT_102426	WICANDRAFT_102426	hypothetical protein	1.81566	2.11633e-07	1.18403e-06	yes	up
gene-WICANDRAFT_60313	WICANDRAFT_60313	hypothetical protein	-1.6312	2.13393e-07	1.19282e-06	yes	down
gene-WICANDRAFT_30222	WICANDRAFT_30222	hypothetical protein	1.96625	2.24049e-07	1.25128e-06	yes	up
gene-WICANDRAFT_18580	WICANDRAFT_18580	hypothetical protein	1.60707	2.25714e-07	1.25947e-06	yes	up
gene-WICANDRAFT_25768	WICANDRAFT_25768	hypothetical protein	1.35227	2.31825e-07	1.29244e-06	yes	up
gene-WICANDRAFT_64482	WICANDRAFT_64482	hypothetical protein	1.42845	2.3484e-07	1.30733e-06	yes	up
gene-WICANDRAFT_58989	WICANDRAFT_58989	hypothetical protein	-1.49678	2.34908e-07	1.30733e-06	yes	down
gene-WICANDRAFT_28829	WICANDRAFT_28829	hypothetical protein	-1.70007	2.35423e-07	1.30905e-06	yes	down
gene-WICANDRAFT_34501	WICANDRAFT_34501	hypothetical protein	-1.48848	2.38052e-07	1.32251e-06	yes	down
gene-WICANDRAFT_80466	WICANDRAFT_80466	hypothetical protein	-2.06006	2.39003e-07	1.32663e-06	yes	down
gene-WICANDRAFT_34576	WICANDRAFT_34576	hypothetical protein	2.10273	2.4084e-07	1.33566e-06	yes	up
gene-WICANDRAFT_84724	WICANDRAFT_84724	hypothetical protein	1.44325	2.50325e-07	1.38619e-06	yes	up
gene-WICANDRAFT_62030	WICANDRAFT_62030	hypothetical protein	-2.6791	2.50387e-07	1.38619e-06	yes	down
gene-WICANDRAFT_61279	WICANDRAFT_61279	hypothetical protein	1.64768	2.52453e-07	1.39641e-06	yes	up
gene-WICANDRAFT_34769	WICANDRAFT_34769	glycosyltransferase family 32 protein	1.34772	2.52813e-07	1.39718e-06	yes	up
gene-WICANDRAFT_62025	WICANDRAFT_62025	hypothetical protein	-2.65927	2.5715e-07	1.41992e-06	yes	down
gene-WICANDRAFT_36971	WICANDRAFT_36971	hypothetical protein	1.39547	2.62208e-07	1.44658e-06	yes	up
gene-WICANDRAFT_36175	WICANDRAFT_36175	hypothetical protein	-1.31166	2.62578e-07	1.44737e-06	yes	down
gene-WICANDRAFT_60429	WICANDRAFT_60429	hypothetical protein	1.82488	2.62998e-07	1.44843e-06	yes	up
gene-WICANDRAFT_34643	WICANDRAFT_34643	hypothetical protein	1.4524	2.66085e-07	1.46416e-06	yes	up
gene-WICANDRAFT_33448	WICANDRAFT_33448	hypothetical protein	2.35829	2.73479e-07	1.50354e-06	yes	up
gene-WICANDRAFT_78183	WICANDRAFT_78183	hypothetical protein	-1.50103	2.75363e-07	1.51259e-06	yes	down
gene-WICANDRAFT_26947	WICANDRAFT_26947	hypothetical protein	-1.23083	2.88543e-07	1.58362e-06	yes	down
gene-WICANDRAFT_16687	WICANDRAFT_16687	hypothetical protein	1.58749	2.89657e-07	1.58836e-06	yes	up
gene-WICANDRAFT_79274	WICANDRAFT_79274	hypothetical protein	-1.39841	2.92552e-07	1.60285e-06	yes	down
gene-WICANDRAFT_33923	WICANDRAFT_33923	hypothetical protein	1.78655	2.99582e-07	1.63995e-06	yes	up
gene-WICANDRAFT_64430	WICANDRAFT_64430	hypothetical protein	-1.53189	3.00573e-07	1.64396e-06	yes	down
gene-WICANDRAFT_96217	WICANDRAFT_96217	hypothetical protein	1.4048	3.0176e-07	1.64903e-06	yes	up
gene-WICANDRAFT_21875	WICANDRAFT_21875	hypothetical protein	1.90188	3.09997e-07	1.69259e-06	yes	up
gene-WICANDRAFT_65657	WICANDRAFT_65657	hypothetical protein	1.44607	3.16994e-07	1.72931e-06	yes	up
gene-WICANDRAFT_78049	WICANDRAFT_78049	hypothetical protein	-1.44929	3.19513e-07	1.74155e-06	yes	down
gene-WICANDRAFT_60613	WICANDRAFT_60613	hypothetical protein	-2.64895	3.29761e-07	1.79587e-06	yes	down
gene-WICANDRAFT_85725	WICANDRAFT_85725	hypothetical protein	-1.77555	3.30634e-07	1.79908e-06	yes	down
gene-WICANDRAFT_80742	WICANDRAFT_80742	hypothetical protein	2.56681	3.31862e-07	1.80422e-06	yes	up
gene-WICANDRAFT_30847	WICANDRAFT_30847	hypothetical protein	1.46102	3.34278e-07	1.8158e-06	yes	up
gene-WICANDRAFT_29524	WICANDRAFT_29524	hypothetical protein	1.48527	3.45707e-07	1.87627e-06	yes	up
gene-WICANDRAFT_12013	WICANDRAFT_12013	hypothetical protein	-1.51809	3.46208e-07	1.87739e-06	yes	down
gene-WICANDRAFT_26619	WICANDRAFT_26619	hypothetical protein	-1.79996	3.51419e-07	1.90268e-06	yes	down
gene-WICANDRAFT_99052	WICANDRAFT_99052	hypothetical protein	-1.41494	3.51472e-07	1.90268e-06	yes	down
gene-WICANDRAFT_63275	WICANDRAFT_63275	hypothetical protein	1.68812	3.68267e-07	1.9919e-06	yes	up
gene-WICANDRAFT_19926	WICANDRAFT_19926	hypothetical protein	1.86925	3.75824e-07	2.03105e-06	yes	up
gene-WICANDRAFT_25335	WICANDRAFT_25335	hypothetical protein	-1.34827	3.81939e-07	2.06234e-06	yes	down
gene-WICANDRAFT_59667	WICANDRAFT_59667	hypothetical protein	1.73148	3.96538e-07	2.13935e-06	yes	up
gene-WICANDRAFT_59941	WICANDRAFT_59941	hypothetical protein	-2.24167	4.04963e-07	2.18295e-06	yes	down
gene-WICANDRAFT_30883	WICANDRAFT_30883	hypothetical protein	-1.46801	4.05924e-07	2.18627e-06	yes	down
gene-WICANDRAFT_76009	WICANDRAFT_76009	hypothetical protein	-1.33496	4.13117e-07	2.22313e-06	yes	down
gene-WICANDRAFT_86090	WICANDRAFT_86090	hypothetical protein	1.32706	4.16857e-07	2.24136e-06	yes	up
gene-WICANDRAFT_30244	WICANDRAFT_30244	hypothetical protein	1.65374	4.30903e-07	2.31322e-06	yes	up
gene-WICANDRAFT_27123	WICANDRAFT_27123	hypothetical protein	1.48101	4.30952e-07	2.31322e-06	yes	up
gene-WICANDRAFT_22959	WICANDRAFT_22959	hypothetical protein	1.35923	4.31756e-07	2.31425e-06	yes	up
gene-WICANDRAFT_90671	WICANDRAFT_90671	hypothetical protein	-1.52504	4.31872e-07	2.31425e-06	yes	down
gene-WICANDRAFT_63473	WICANDRAFT_63473	hypothetical protein	1.5154	4.34835e-07	2.32816e-06	yes	up
gene-WICANDRAFT_53776	WICANDRAFT_53776	hypothetical protein	-1.27667	4.49381e-07	2.40402e-06	yes	down
gene-WICANDRAFT_66891	WICANDRAFT_66891	hypothetical protein	-1.68792	4.49858e-07	2.40454e-06	yes	down
gene-WICANDRAFT_92579	WICANDRAFT_92579	hypothetical protein	2.07566	4.53331e-07	2.42107e-06	yes	up
gene-WICANDRAFT_95421	WICANDRAFT_95421	hypothetical protein	2.01126	4.5513e-07	2.42863e-06	yes	up
gene-WICANDRAFT_25427	WICANDRAFT_25427	glycoside hydrolase family 125 protein	1.47041	4.56503e-07	2.43392e-06	yes	up
gene-WICANDRAFT_40810	WICANDRAFT_40810	hypothetical protein	-1.57975	4.61509e-07	2.45854e-06	yes	down
gene-WICANDRAFT_85017	WICANDRAFT_85017	hypothetical protein	1.98367	4.62445e-07	2.46147e-06	yes	up
gene-WICANDRAFT_53246	WICANDRAFT_53246	hypothetical protein	1.91494	4.78669e-07	2.54568e-06	yes	up
gene-WICANDRAFT_70122	WICANDRAFT_70122	hypothetical protein	-1.99625	4.87058e-07	2.58813e-06	yes	down
gene-WICANDRAFT_31283	WICANDRAFT_31283	hypothetical protein	-1.41777	5.0311e-07	2.67119e-06	yes	down
gene-WICANDRAFT_78699	WICANDRAFT_78699	hypothetical protein	-1.31429	5.1328e-07	2.72291e-06	yes	down
gene-WICANDRAFT_79052	WICANDRAFT_79052	hypothetical protein	1.34805	5.19734e-07	2.75485e-06	yes	up
gene-WICANDRAFT_25483	WICANDRAFT_25483	hypothetical protein	1.40551	5.20575e-07	2.75701e-06	yes	up
gene-WICANDRAFT_78194	WICANDRAFT_78194	hypothetical protein	-1.29845	5.28269e-07	2.79542e-06	yes	down
gene-WICANDRAFT_61853	WICANDRAFT_61853	hypothetical protein	-1.95128	5.31973e-07	2.81268e-06	yes	down
gene-WICANDRAFT_93246	WICANDRAFT_93246	hypothetical protein	-1.26929	5.33706e-07	2.8195e-06	yes	down
gene-WICANDRAFT_35384	WICANDRAFT_35384	hypothetical protein	-1.61809	5.39885e-07	2.84977e-06	yes	down
gene-WICANDRAFT_65352	WICANDRAFT_65352	hypothetical protein	1.32527	5.49202e-07	2.89654e-06	yes	up
gene-WICANDRAFT_80356	WICANDRAFT_80356	hypothetical protein	-1.44038	5.62012e-07	2.96164e-06	yes	down
gene-WICANDRAFT_65879	WICANDRAFT_65879	hypothetical protein	-1.58054	5.74407e-07	3.02445e-06	yes	down
gene-WICANDRAFT_31132	WICANDRAFT_31132	hypothetical protein	1.6315	5.97203e-07	3.14057e-06	yes	up
gene-WICANDRAFT_17860	WICANDRAFT_17860	hypothetical protein	1.71202	5.9745e-07	3.14057e-06	yes	up
gene-WICANDRAFT_35402	WICANDRAFT_35402	hypothetical protein	1.29132	6.0131e-07	3.15825e-06	yes	up
gene-WICANDRAFT_69788	WICANDRAFT_69788	hypothetical protein	-1.61317	6.01943e-07	3.15896e-06	yes	down
gene-WICANDRAFT_104634	WICANDRAFT_104634	hypothetical protein	-1.4408	6.07275e-07	3.18393e-06	yes	down
gene-WICANDRAFT_78856	WICANDRAFT_78856	hypothetical protein	1.41492	6.07795e-07	3.18393e-06	yes	up
gene-WICANDRAFT_97237	WICANDRAFT_97237	hypothetical protein	-1.3392	6.08206e-07	3.18393e-06	yes	down
gene-WICANDRAFT_62691	WICANDRAFT_62691	hypothetical protein	-1.47616	6.10328e-07	3.19241e-06	yes	down
gene-WICANDRAFT_26051	WICANDRAFT_26051	hypothetical protein	1.71137	6.19736e-07	3.23895e-06	yes	up
gene-WICANDRAFT_71046	WICANDRAFT_71046	hypothetical protein	-1.31949	6.21632e-07	3.24619e-06	yes	down
gene-WICANDRAFT_89274	WICANDRAFT_89274	hypothetical protein	1.63193	6.27676e-07	3.27506e-06	yes	up
gene-WICANDRAFT_24941	WICANDRAFT_24941	hypothetical protein	1.58883	6.33367e-07	3.30203e-06	yes	up
gene-WICANDRAFT_35962	WICANDRAFT_35962	hypothetical protein	-1.40418	6.39996e-07	3.33386e-06	yes	down
gene-WICANDRAFT_65512	WICANDRAFT_65512	hypothetical protein	-1.79104	6.48141e-07	3.37352e-06	yes	down
gene-WICANDRAFT_85661	WICANDRAFT_85661	hypothetical protein	-1.34116	6.54852e-07	3.40566e-06	yes	down
gene-WICANDRAFT_85173	WICANDRAFT_85173	hypothetical protein	1.4506	6.61902e-07	3.4395e-06	yes	up
gene-WICANDRAFT_60259	WICANDRAFT_60259	hypothetical protein	-1.66059	6.64207e-07	3.44866e-06	yes	down
gene-WICANDRAFT_64323	WICANDRAFT_64323	hypothetical protein	1.78714	6.67666e-07	3.46379e-06	yes	up
gene-WICANDRAFT_87248	WICANDRAFT_87248	hypothetical protein	1.54403	6.85944e-07	3.55571e-06	yes	up
gene-WICANDRAFT_63928	WICANDRAFT_63928	hypothetical protein	-1.52609	6.88516e-07	3.56613e-06	yes	down
gene-WICANDRAFT_103301	WICANDRAFT_103301	hypothetical protein	1.33123	7.04894e-07	3.64798e-06	yes	up
gene-WICANDRAFT_24758	WICANDRAFT_24758	hypothetical protein	-1.73329	7.11449e-07	3.67891e-06	yes	down
gene-WICANDRAFT_26971	WICANDRAFT_26971	hypothetical protein	1.57095	7.35564e-07	3.80052e-06	yes	up
gene-WICANDRAFT_34758	WICANDRAFT_34758	hypothetical protein	-2.28792	7.45051e-07	3.84496e-06	yes	down
gene-WICANDRAFT_32492	WICANDRAFT_32492	hypothetical protein	-1.42125	7.45378e-07	3.84496e-06	yes	down
gene-WICANDRAFT_86575	WICANDRAFT_86575	hypothetical protein	-1.40558	7.51193e-07	3.87182e-06	yes	down
gene-WICANDRAFT_25071	WICANDRAFT_25071	hypothetical protein	-2.01856	7.54509e-07	3.88575e-06	yes	down
gene-WICANDRAFT_35481	WICANDRAFT_35481	glycosyltransferase family 15 protein	-1.41718	7.70539e-07	3.96509e-06	yes	down
gene-WICANDRAFT_31296	WICANDRAFT_31296	hypothetical protein	-1.10137	7.89522e-07	4.05949e-06	yes	down
gene-WICANDRAFT_36062	WICANDRAFT_36062	hypothetical protein	-1.40258	8.04317e-07	4.13221e-06	yes	down
gene-WICANDRAFT_60422	WICANDRAFT_60422	hypothetical protein	1.37266	8.06037e-07	4.1377e-06	yes	up
gene-WICANDRAFT_103315	WICANDRAFT_103315	hypothetical protein	-1.3666	8.22034e-07	4.21641e-06	yes	down
gene-WICANDRAFT_28734	WICANDRAFT_28734	hypothetical protein	1.71804	8.22835e-07	4.21711e-06	yes	up
gene-WICANDRAFT_25395	WICANDRAFT_25395	hypothetical protein	-1.3916	8.61565e-07	4.41205e-06	yes	down
gene-WICANDRAFT_80661	WICANDRAFT_80661	hypothetical protein	1.42964	8.68454e-07	4.44374e-06	yes	up
gene-WICANDRAFT_30305	WICANDRAFT_30305	hypothetical protein	-1.73727	8.79303e-07	4.49563e-06	yes	down
gene-WICANDRAFT_65262	WICANDRAFT_65262	hypothetical protein	-1.30837	8.8069e-07	4.4991e-06	yes	down
gene-WICANDRAFT_60676	WICANDRAFT_60676	hypothetical protein	-1.29708	8.82746e-07	4.50598e-06	yes	down
gene-WICANDRAFT_85193	WICANDRAFT_85193	hypothetical protein	1.35666	8.8859e-07	4.53216e-06	yes	up
gene-WICANDRAFT_60570	WICANDRAFT_60570	hypothetical protein	-1.39834	8.9538e-07	4.5604e-06	yes	down
gene-WICANDRAFT_84312	WICANDRAFT_84312	hypothetical protein	1.40079	8.95563e-07	4.5604e-06	yes	up
gene-WICANDRAFT_57188	WICANDRAFT_57188	hypothetical protein	1.44911	8.9921e-07	4.57531e-06	yes	up
gene-WICANDRAFT_79917	WICANDRAFT_79917	hypothetical protein	-1.47442	9.1244e-07	4.63891e-06	yes	down
gene-WICANDRAFT_77342	WICANDRAFT_77342	hypothetical protein	-1.42406	9.24356e-07	4.69573e-06	yes	down
gene-WICANDRAFT_54012	WICANDRAFT_54012	hypothetical protein	-1.5347	9.28552e-07	4.71328e-06	yes	down
gene-WICANDRAFT_60130	WICANDRAFT_60130	hypothetical protein	1.52691	9.33955e-07	4.73691e-06	yes	up
gene-WICANDRAFT_95807	WICANDRAFT_95807	hypothetical protein	1.80902	9.36003e-07	4.74351e-06	yes	up
gene-WICANDRAFT_30207	WICANDRAFT_30207	hypothetical protein	-1.22986	9.36815e-07	4.74384e-06	yes	down
gene-WICANDRAFT_28062	WICANDRAFT_28062	hypothetical protein	1.25708	9.43098e-07	4.77185e-06	yes	up
gene-WICANDRAFT_60368	WICANDRAFT_60368	hypothetical protein	1.67619	9.44138e-07	4.77331e-06	yes	up
gene-WICANDRAFT_61361	WICANDRAFT_61361	hypothetical protein	-1.17534	9.47001e-07	4.78366e-06	yes	down
gene-WICANDRAFT_82199	WICANDRAFT_82199	hypothetical protein	-1.21955	9.47857e-07	4.78366e-06	yes	down
gene-WICANDRAFT_67546	WICANDRAFT_67546	hypothetical protein	-1.57853	9.48446e-07	4.78366e-06	yes	down
gene-WICANDRAFT_35535	WICANDRAFT_35535	hypothetical protein	1.61478	9.52177e-07	4.79867e-06	yes	up
gene-WICANDRAFT_92118	WICANDRAFT_92118	hypothetical protein	1.81776	9.57085e-07	4.81958e-06	yes	up
gene-WICANDRAFT_14521	WICANDRAFT_14521	hypothetical protein	1.95744	9.63367e-07	4.84737e-06	yes	up
gene-WICANDRAFT_26380	WICANDRAFT_26380	glycosyltransferase family 32 protein	-1.30169	9.68052e-07	4.86654e-06	yes	down
gene-WICANDRAFT_107033	WICANDRAFT_107033	hypothetical protein	-1.2025	9.6871e-07	4.86654e-06	yes	down
gene-WICANDRAFT_65292	WICANDRAFT_65292	hypothetical protein	1.25572	9.758e-07	4.89829e-06	yes	up
gene-WICANDRAFT_75975	WICANDRAFT_75975	hypothetical protein	1.95431	9.78509e-07	4.908e-06	yes	up
gene-WICANDRAFT_82069	WICANDRAFT_82069	hypothetical protein	-1.33784	9.85839e-07	4.94087e-06	yes	down
gene-WICANDRAFT_57201	WICANDRAFT_57201	hypothetical protein	-1.43179	1.01589e-06	5.08748e-06	yes	down
gene-WICANDRAFT_82343	WICANDRAFT_82343	hypothetical protein	1.65411	1.02914e-06	5.14976e-06	yes	up
gene-WICANDRAFT_24823	WICANDRAFT_24823	hypothetical protein	1.43583	1.04047e-06	5.20237e-06	yes	up
gene-WICANDRAFT_61841	WICANDRAFT_61841	hypothetical protein	1.59772	1.05134e-06	5.25259e-06	yes	up
gene-WICANDRAFT_79636	WICANDRAFT_79636	hypothetical protein	1.61591	1.12172e-06	5.59977e-06	yes	up
gene-WICANDRAFT_26375	WICANDRAFT_26375	hypothetical protein	-1.78065	1.12873e-06	5.63036e-06	yes	down
gene-WICANDRAFT_77829	WICANDRAFT_77829	hypothetical protein	-2.02687	1.13372e-06	5.6508e-06	yes	down
gene-WICANDRAFT_61567	WICANDRAFT_61567	hypothetical protein	-1.65052	1.13925e-06	5.67389e-06	yes	down
gene-WICANDRAFT_64804	WICANDRAFT_64804	hypothetical protein	1.30804	1.16257e-06	5.78553e-06	yes	up
gene-WICANDRAFT_84976	WICANDRAFT_84976	hypothetical protein	1.53889	1.16386e-06	5.78738e-06	yes	up
gene-WICANDRAFT_85699	WICANDRAFT_85699	hypothetical protein	-1.24394	1.17473e-06	5.83687e-06	yes	down
gene-WICANDRAFT_35432	WICANDRAFT_35432	hypothetical protein	1.34027	1.17945e-06	5.85575e-06	yes	up
gene-WICANDRAFT_77585	WICANDRAFT_77585	hypothetical protein	2.12426	1.20327e-06	5.96933e-06	yes	up
gene-WICANDRAFT_24853	WICANDRAFT_24853	hypothetical protein	1.40479	1.20449e-06	5.97074e-06	yes	up
gene-WICANDRAFT_98695	WICANDRAFT_98695	hypothetical protein	-2.87713	1.24225e-06	6.15312e-06	yes	down
gene-WICANDRAFT_79023	WICANDRAFT_79023	hypothetical protein	1.5828	1.24754e-06	6.1745e-06	yes	up
gene-WICANDRAFT_83394	WICANDRAFT_83394	hypothetical protein	1.26405	1.26437e-06	6.2529e-06	yes	up
gene-WICANDRAFT_81711	WICANDRAFT_81711	hypothetical protein	-1.12892	1.27146e-06	6.28308e-06	yes	down
gene-WICANDRAFT_35681	WICANDRAFT_35681	hypothetical protein	-1.28839	1.27723e-06	6.3067e-06	yes	down
gene-WICANDRAFT_85306	WICANDRAFT_85306	glycoside hydrolase family 5 protein	-1.64513	1.31347e-06	6.48059e-06	yes	down
gene-WICANDRAFT_79902	WICANDRAFT_79902	hypothetical protein	1.91711	1.3281e-06	6.54772e-06	yes	up
gene-WICANDRAFT_67895	WICANDRAFT_67895	hypothetical protein	1.79226	1.33115e-06	6.55296e-06	yes	up
gene-WICANDRAFT_61621	WICANDRAFT_61621	hypothetical protein	-1.36198	1.33123e-06	6.55296e-06	yes	down
gene-WICANDRAFT_62675	WICANDRAFT_62675	hypothetical protein	-1.4536	1.36467e-06	6.71237e-06	yes	down
gene-WICANDRAFT_24864	WICANDRAFT_24864	hypothetical protein	1.42584	1.40548e-06	6.90772e-06	yes	up
gene-WICANDRAFT_98045	WICANDRAFT_98045	hypothetical protein	-1.61039	1.40898e-06	6.91959e-06	yes	down
gene-WICANDRAFT_34029	WICANDRAFT_34029	hypothetical protein	-1.269	1.41799e-06	6.95845e-06	yes	down
gene-WICANDRAFT_89989	WICANDRAFT_89989	hypothetical protein	-1.35233	1.45996e-06	7.15888e-06	yes	down
gene-WICANDRAFT_89374	WICANDRAFT_89374	hypothetical protein	-1.55832	1.46445e-06	7.17536e-06	yes	down
gene-WICANDRAFT_82167	WICANDRAFT_82167	hypothetical protein	1.35594	1.4863e-06	7.27682e-06	yes	up
gene-WICANDRAFT_78243	WICANDRAFT_78243	hypothetical protein	-1.7596	1.49525e-06	7.31499e-06	yes	down
gene-WICANDRAFT_60424	WICANDRAFT_60424	hypothetical protein	-1.50956	1.50531e-06	7.35852e-06	yes	down
gene-WICANDRAFT_62439	WICANDRAFT_62439	hypothetical protein	1.3253	1.54177e-06	7.52869e-06	yes	up
gene-WICANDRAFT_33870	WICANDRAFT_33870	hypothetical protein	-1.36106	1.54249e-06	7.52869e-06	yes	down
gene-WICANDRAFT_75916	WICANDRAFT_75916	hypothetical protein	-1.4821	1.55504e-06	7.58411e-06	yes	down
gene-WICANDRAFT_65585	WICANDRAFT_65585	hypothetical protein	-1.60212	1.55792e-06	7.59232e-06	yes	down
gene-WICANDRAFT_76393	WICANDRAFT_76393	hypothetical protein	-1.25429	1.57289e-06	7.65369e-06	yes	down
gene-WICANDRAFT_88427	WICANDRAFT_88427	glycosyltransferase family 34 protein	-1.32054	1.57292e-06	7.65369e-06	yes	down
gene-WICANDRAFT_62109	WICANDRAFT_62109	hypothetical protein	1.57978	1.58306e-06	7.69714e-06	yes	up
gene-WICANDRAFT_28688	WICANDRAFT_28688	hypothetical protein	-1.47029	1.6171e-06	7.85661e-06	yes	down
gene-WICANDRAFT_80518	WICANDRAFT_80518	hypothetical protein	-1.24725	1.64071e-06	7.96524e-06	yes	down
gene-WICANDRAFT_36208	WICANDRAFT_36208	hypothetical protein	-1.48961	1.65526e-06	8.02973e-06	yes	down
gene-WICANDRAFT_64716	WICANDRAFT_64716	hypothetical protein	4.79085	1.66763e-06	8.08353e-06	yes	up
gene-WICANDRAFT_32429	WICANDRAFT_32429	glycoside hydrolase family 76 protein	-1.44767	1.68098e-06	8.14207e-06	yes	down
gene-WICANDRAFT_62900	WICANDRAFT_62900	hypothetical protein	1.19154	1.69202e-06	8.18929e-06	yes	up
gene-WICANDRAFT_65575	WICANDRAFT_65575	hypothetical protein	-1.70817	1.71327e-06	8.2858e-06	yes	down
gene-WICANDRAFT_84720	WICANDRAFT_84720	hypothetical protein	-1.44376	1.71723e-06	8.29866e-06	yes	down
gene-WICANDRAFT_36708	WICANDRAFT_36708	hypothetical protein	-1.30794	1.72385e-06	8.32428e-06	yes	down
gene-WICANDRAFT_78525	WICANDRAFT_78525	hypothetical protein	1.38192	1.78046e-06	8.59112e-06	yes	up
gene-WICANDRAFT_55818	WICANDRAFT_55818	hypothetical protein	-1.40892	1.82156e-06	8.78274e-06	yes	down
gene-WICANDRAFT_82367	WICANDRAFT_82367	hypothetical protein	-1.09792	1.82397e-06	8.78774e-06	yes	down
gene-WICANDRAFT_28701	WICANDRAFT_28701	hypothetical protein	-1.36386	1.8547e-06	8.929e-06	yes	down
gene-WICANDRAFT_87398	WICANDRAFT_87398	hypothetical protein	-1.45091	1.90895e-06	9.18319e-06	yes	down
gene-WICANDRAFT_63479	WICANDRAFT_63479	hypothetical protein	-1.29313	1.95834e-06	9.41367e-06	yes	down
gene-WICANDRAFT_80379	WICANDRAFT_80379	hypothetical protein	1.78182	1.96752e-06	9.45066e-06	yes	up
gene-WICANDRAFT_97050	WICANDRAFT_97050	hypothetical protein	-1.99459	1.97979e-06	9.50237e-06	yes	down
gene-WICANDRAFT_35243	WICANDRAFT_35243	hypothetical protein	1.53865	1.98867e-06	9.5378e-06	yes	up
gene-WICANDRAFT_15786	WICANDRAFT_15786	hypothetical protein	1.50763	2.07705e-06	9.95414e-06	yes	up
gene-WICANDRAFT_27454	WICANDRAFT_27454	hypothetical protein	1.50291	2.11366e-06	1.0122e-05	yes	up
gene-WICANDRAFT_32790	WICANDRAFT_32790	hypothetical protein	1.50095	2.11988e-06	1.01441e-05	yes	up
gene-WICANDRAFT_14526	WICANDRAFT_14526	hypothetical protein	-1.21422	2.1267e-06	1.01691e-05	yes	down
gene-WICANDRAFT_61668	WICANDRAFT_61668	hypothetical protein	1.51382	2.21968e-06	1.06057e-05	yes	up
gene-WICANDRAFT_81214	WICANDRAFT_81214	hypothetical protein	1.595	2.25849e-06	1.0783e-05	yes	up
gene-WICANDRAFT_36884	WICANDRAFT_36884	hypothetical protein	2.02311	2.27179e-06	1.08384e-05	yes	up
gene-WICANDRAFT_80394	WICANDRAFT_80394	hypothetical protein	-1.16918	2.27551e-06	1.08479e-05	yes	down
gene-WICANDRAFT_91432	WICANDRAFT_91432	hypothetical protein	1.46619	2.28166e-06	1.08691e-05	yes	up
gene-WICANDRAFT_64632	WICANDRAFT_64632	hypothetical protein	1.26867	2.32279e-06	1.10568e-05	yes	up
gene-WICANDRAFT_33433	WICANDRAFT_33433	hypothetical protein	-1.59035	2.32536e-06	1.10607e-05	yes	down
gene-WICANDRAFT_63290	WICANDRAFT_63290	hypothetical protein	-1.30259	2.36867e-06	1.12583e-05	yes	down
gene-WICANDRAFT_42510	WICANDRAFT_42510	hypothetical protein	1.34318	2.38366e-06	1.1321e-05	yes	up
gene-WICANDRAFT_85587	WICANDRAFT_85587	glycosyltransferase family 8 protein	2.30306	2.38726e-06	1.13297e-05	yes	up
gene-WICANDRAFT_53559	WICANDRAFT_53559	hypothetical protein	1.46075	2.39687e-06	1.13668e-05	yes	up
gene-WICANDRAFT_88279	WICANDRAFT_88279	hypothetical protein	-1.52733	2.41645e-06	1.14511e-05	yes	down
gene-WICANDRAFT_80629	WICANDRAFT_80629	hypothetical protein	-1.42539	2.42671e-06	1.14911e-05	yes	down
gene-WICANDRAFT_78689	WICANDRAFT_78689	hypothetical protein	1.39029	2.45597e-06	1.1621e-05	yes	up
gene-WICANDRAFT_88474	WICANDRAFT_88474	hypothetical protein	-1.32823	2.49348e-06	1.17837e-05	yes	down
gene-WICANDRAFT_25882	WICANDRAFT_25882	hypothetical protein	1.29432	2.49406e-06	1.17837e-05	yes	up
gene-WICANDRAFT_13022	WICANDRAFT_13022	hypothetical protein	-1.59288	2.53559e-06	1.1971e-05	yes	down
gene-WICANDRAFT_82938	WICANDRAFT_82938	hypothetical protein	-1.1301	2.54658e-06	1.20139e-05	yes	down
gene-WICANDRAFT_62029	WICANDRAFT_62029	hypothetical protein	-1.25774	2.61417e-06	1.23236e-05	yes	down
gene-WICANDRAFT_82109	WICANDRAFT_82109	hypothetical protein	1.47309	2.64909e-06	1.2479e-05	yes	up
gene-WICANDRAFT_60354	WICANDRAFT_60354	hypothetical protein	-1.23392	2.65145e-06	1.24809e-05	yes	down
gene-WICANDRAFT_65163	WICANDRAFT_65163	hypothetical protein	-1.15391	2.66131e-06	1.2518e-05	yes	down
gene-WICANDRAFT_82774	WICANDRAFT_82774	hypothetical protein	1.56901	2.6646e-06	1.25242e-05	yes	up
gene-WICANDRAFT_26557	WICANDRAFT_26557	hypothetical protein	-1.45491	2.74148e-06	1.2876e-05	yes	down
gene-WICANDRAFT_34149	WICANDRAFT_34149	hypothetical protein	1.20235	2.74393e-06	1.2878e-05	yes	up
gene-WICANDRAFT_62317	WICANDRAFT_62317	hypothetical protein	1.83107	2.74816e-06	1.28883e-05	yes	up
gene-WICANDRAFT_36937	WICANDRAFT_36937	hypothetical protein	-1.76173	2.77788e-06	1.30181e-05	yes	down
gene-WICANDRAFT_25693	WICANDRAFT_25693	hypothetical protein	-1.32518	2.82721e-06	1.32395e-05	yes	down
gene-WICANDRAFT_80341	WICANDRAFT_80341	hypothetical protein	-1.41206	2.8481e-06	1.33275e-05	yes	down
gene-WICANDRAFT_24196	WICANDRAFT_24196	hypothetical protein	1.82914	2.88235e-06	1.34779e-05	yes	up
gene-WICANDRAFT_60880	WICANDRAFT_60880	hypothetical protein	1.34884	2.89629e-06	1.35331e-05	yes	up
gene-WICANDRAFT_29178	WICANDRAFT_29178	hypothetical protein	-1.62837	3.00888e-06	1.40488e-05	yes	down
gene-WICANDRAFT_31888	WICANDRAFT_31888	hypothetical protein	1.31186	3.01364e-06	1.40607e-05	yes	up
gene-WICANDRAFT_86940	WICANDRAFT_86940	hypothetical protein	1.17365	3.01947e-06	1.40776e-05	yes	up
gene-WICANDRAFT_79604	WICANDRAFT_79604	hypothetical protein	-1.36194	3.03423e-06	1.4136e-05	yes	down
gene-WICANDRAFT_86392	WICANDRAFT_86392	hypothetical protein	-1.10452	3.05271e-06	1.42116e-05	yes	down
gene-WICANDRAFT_33088	WICANDRAFT_33088	hypothetical protein	1.37629	3.08761e-06	1.43636e-05	yes	up
gene-WICANDRAFT_75791	WICANDRAFT_75791	hypothetical protein	2.02726	3.09084e-06	1.43681e-05	yes	up
gene-WICANDRAFT_77872	WICANDRAFT_77872	hypothetical protein	1.95574	3.1233e-06	1.45084e-05	yes	up
gene-WICANDRAFT_84256	WICANDRAFT_84256	hypothetical protein	-1.30913	3.16943e-06	1.47119e-05	yes	down
gene-WICANDRAFT_64943	WICANDRAFT_64943	hypothetical protein	1.12947	3.21629e-06	1.49185e-05	yes	up
gene-WICANDRAFT_60111	WICANDRAFT_60111	hypothetical protein	-1.37876	3.26986e-06	1.51559e-05	yes	down
gene-WICANDRAFT_79574	WICANDRAFT_79574	hypothetical protein	-1.22876	3.29254e-06	1.52499e-05	yes	down
gene-WICANDRAFT_80346	WICANDRAFT_80346	hypothetical protein	-1.38081	3.34181e-06	1.54668e-05	yes	down
gene-WICANDRAFT_90344	WICANDRAFT_90344	hypothetical protein	-1.4533	3.35729e-06	1.55272e-05	yes	down
gene-WICANDRAFT_36968	WICANDRAFT_36968	hypothetical protein	-1.34184	3.36641e-06	1.5558e-05	yes	down
gene-WICANDRAFT_80540	WICANDRAFT_80540	hypothetical protein	-1.22327	3.37121e-06	1.55689e-05	yes	down
gene-WICANDRAFT_64584	WICANDRAFT_64584	hypothetical protein	-1.17378	3.38155e-06	1.56053e-05	yes	down
gene-WICANDRAFT_80892	WICANDRAFT_80892	hypothetical protein	-2.02733	3.4216e-06	1.57786e-05	yes	down
gene-WICANDRAFT_88363	WICANDRAFT_88363	hypothetical protein	-1.36361	3.5391e-06	1.63086e-05	yes	down
gene-WICANDRAFT_81571	WICANDRAFT_81571	hypothetical protein	1.14447	3.60405e-06	1.65959e-05	yes	up
gene-WICANDRAFT_52552	WICANDRAFT_52552	hypothetical protein	-2.27746	3.60836e-06	1.66028e-05	yes	down
gene-WICANDRAFT_83888	WICANDRAFT_83888	hypothetical protein	-1.71375	3.61079e-06	1.66028e-05	yes	down
gene-WICANDRAFT_24913	WICANDRAFT_24913	hypothetical protein	1.26025	3.64248e-06	1.67364e-05	yes	up
gene-WICANDRAFT_96782	WICANDRAFT_96782	hypothetical protein	-1.73554	3.64968e-06	1.67574e-05	yes	down
gene-WICANDRAFT_84369	WICANDRAFT_84369	hypothetical protein	1.38415	3.68204e-06	1.68938e-05	yes	up
gene-WICANDRAFT_77943	WICANDRAFT_77943	hypothetical protein	-1.13974	3.69538e-06	1.69427e-05	yes	down
gene-WICANDRAFT_93984	WICANDRAFT_93984	hypothetical protein	-1.61111	3.72689e-06	1.70748e-05	yes	down
gene-WICANDRAFT_32103	WICANDRAFT_32103	hypothetical protein	-1.24686	3.79811e-06	1.73886e-05	yes	down
gene-WICANDRAFT_69322	WICANDRAFT_69322	hypothetical protein	1.46506	3.81241e-06	1.74415e-05	yes	up
gene-WICANDRAFT_26184	WICANDRAFT_26184	hypothetical protein	1.24424	3.88731e-06	1.77714e-05	yes	up
gene-WICANDRAFT_80161	WICANDRAFT_80161	hypothetical protein	-3.11639	3.89091e-06	1.7775e-05	yes	down
gene-WICANDRAFT_83482	WICANDRAFT_83482	hypothetical protein	-1.44773	3.93823e-06	1.79783e-05	yes	down
gene-WICANDRAFT_28175	WICANDRAFT_28175	hypothetical protein	1.25719	3.9739e-06	1.81281e-05	yes	up
gene-WICANDRAFT_31479	WICANDRAFT_31479	hypothetical protein	-1.70208	4.00865e-06	1.82735e-05	yes	down
gene-WICANDRAFT_104133	WICANDRAFT_104133	hypothetical protein	-1.30645	4.15943e-06	1.89472e-05	yes	down
gene-WICANDRAFT_60744	WICANDRAFT_60744	hypothetical protein	1.31563	4.18892e-06	1.90678e-05	yes	up
gene-WICANDRAFT_76353	WICANDRAFT_76353	glycosyltransferase family 39 protein	-1.42624	4.20304e-06	1.91184e-05	yes	down
gene-WICANDRAFT_75758	WICANDRAFT_75758	hypothetical protein	-1.47903	4.20624e-06	1.91193e-05	yes	down
gene-WICANDRAFT_65360	WICANDRAFT_65360	hypothetical protein	-2.31016	4.21595e-06	1.91497e-05	yes	down
gene-WICANDRAFT_16969	WICANDRAFT_16969	hypothetical protein	-1.68039	4.24228e-06	1.92555e-05	yes	down
gene-WICANDRAFT_25623	WICANDRAFT_25623	hypothetical protein	1.40998	4.30301e-06	1.95172e-05	yes	up
gene-WICANDRAFT_22393	WICANDRAFT_22393	hypothetical protein	-1.3104	4.32075e-06	1.95837e-05	yes	down
gene-WICANDRAFT_28011	WICANDRAFT_28011	hypothetical protein	1.56145	4.34368e-06	1.96736e-05	yes	up
gene-WICANDRAFT_103364	WICANDRAFT_103364	hypothetical protein	1.53193	4.37032e-06	1.97802e-05	yes	up
gene-WICANDRAFT_25797	WICANDRAFT_25797	hypothetical protein	1.31292	4.41186e-06	1.99539e-05	yes	up
gene-WICANDRAFT_31506	WICANDRAFT_31506	hypothetical protein	1.32499	4.4467e-06	2.00972e-05	yes	up
gene-WICANDRAFT_81779	WICANDRAFT_81779	hypothetical protein	1.35741	4.51002e-06	2.03689e-05	yes	up
gene-WICANDRAFT_83107	WICANDRAFT_83107	hypothetical protein	-1.42856	4.54922e-06	2.05313e-05	yes	down
gene-WICANDRAFT_59891	WICANDRAFT_59891	hypothetical protein	1.47431	4.57571e-06	2.06362e-05	yes	up
gene-WICANDRAFT_27338	WICANDRAFT_27338	hypothetical protein	-1.28869	4.62806e-06	2.08575e-05	yes	down
gene-WICANDRAFT_37020	WICANDRAFT_37020	hypothetical protein	-1.21407	4.69001e-06	2.11217e-05	yes	down
gene-WICANDRAFT_36159	WICANDRAFT_36159	hypothetical protein	1.36948	4.70604e-06	2.11788e-05	yes	up
gene-WICANDRAFT_32328	WICANDRAFT_32328	hypothetical protein	-1.81768	4.74283e-06	2.13293e-05	yes	down
gene-WICANDRAFT_82571	WICANDRAFT_82571	hypothetical protein	1.59151	4.75254e-06	2.13578e-05	yes	up
gene-WICANDRAFT_13409	WICANDRAFT_13409	hypothetical protein	1.88054	4.76985e-06	2.14205e-05	yes	up
gene-WICANDRAFT_58458	WICANDRAFT_58458	hypothetical protein	1.3428	4.8302e-06	2.16761e-05	yes	up
gene-WICANDRAFT_33320	WICANDRAFT_33320	hypothetical protein	1.49448	4.93742e-06	2.21417e-05	yes	up
gene-WICANDRAFT_17147	WICANDRAFT_17147	hypothetical protein	-1.74108	4.96797e-06	2.2263e-05	yes	down
gene-WICANDRAFT_42271	WICANDRAFT_42271	hypothetical protein	-1.19784	5.0863e-06	2.27772e-05	yes	down
gene-WICANDRAFT_18623	WICANDRAFT_18623	hypothetical protein	-1.19774	5.13867e-06	2.29955e-05	yes	down
gene-WICANDRAFT_25804	WICANDRAFT_25804	hypothetical protein	-1.4766	5.36176e-06	2.39769e-05	yes	down
gene-WICANDRAFT_34134	WICANDRAFT_34134	hypothetical protein	-1.58796	5.40888e-06	2.41706e-05	yes	down
gene-WICANDRAFT_84106	WICANDRAFT_84106	hypothetical protein	1.3643	5.42937e-06	2.42451e-05	yes	up
gene-WICANDRAFT_77283	WICANDRAFT_77283	hypothetical protein	1.4505	5.44288e-06	2.4285e-05	yes	up
gene-WICANDRAFT_64803	WICANDRAFT_64803	hypothetical protein	1.38887	5.44596e-06	2.4285e-05	yes	up
gene-WICANDRAFT_77549	WICANDRAFT_77549	hypothetical protein	1.2232	5.48075e-06	2.4423e-05	yes	up
gene-WICANDRAFT_52855	WICANDRAFT_52855	hypothetical protein	1.28722	5.63691e-06	2.51012e-05	yes	up
gene-WICANDRAFT_70153	WICANDRAFT_70153	hypothetical protein	1.57984	5.72008e-06	2.54534e-05	yes	up
gene-WICANDRAFT_64560	WICANDRAFT_64560	hypothetical protein	1.4245	5.724e-06	2.54534e-05	yes	up
gene-WICANDRAFT_80463	WICANDRAFT_80463	hypothetical protein	-1.34489	5.75679e-06	2.55813e-05	yes	down
gene-WICANDRAFT_33428	WICANDRAFT_33428	hypothetical protein	1.57912	5.87683e-06	2.60964e-05	yes	up
gene-WICANDRAFT_91705	WICANDRAFT_91705	hypothetical protein	1.26608	6.00215e-06	2.66343e-05	yes	up
gene-WICANDRAFT_29520	WICANDRAFT_29520	hypothetical protein	-1.23162	6.12518e-06	2.71613e-05	yes	down
gene-WICANDRAFT_27560	WICANDRAFT_27560	hypothetical protein	-1.38479	6.1376e-06	2.71973e-05	yes	down
gene-WICANDRAFT_83246	WICANDRAFT_83246	hypothetical protein	-1.23729	6.21962e-06	2.75416e-05	yes	down
gene-WICANDRAFT_36980	WICANDRAFT_36980	hypothetical protein	-1.39202	6.22837e-06	2.75611e-05	yes	down
gene-WICANDRAFT_66224	WICANDRAFT_66224	hypothetical protein	-1.77797	6.27118e-06	2.77312e-05	yes	down
gene-WICANDRAFT_36180	WICANDRAFT_36180	hypothetical protein	1.54119	6.28195e-06	2.77595e-05	yes	up
gene-WICANDRAFT_99809	WICANDRAFT_99809	hypothetical protein	1.2402	6.32565e-06	2.79332e-05	yes	up
gene-WICANDRAFT_65628	WICANDRAFT_65628	hypothetical protein	2.3118	6.44864e-06	2.84565e-05	yes	up
gene-WICANDRAFT_80875	WICANDRAFT_80875	hypothetical protein	-1.40461	6.47508e-06	2.85533e-05	yes	down
gene-WICANDRAFT_63216	WICANDRAFT_63216	hypothetical protein	-1.0093	6.777e-06	2.98614e-05	yes	down
gene-WICANDRAFT_65888	WICANDRAFT_65888	hypothetical protein	-6.77427	6.78113e-06	2.98614e-05	yes	down
gene-WICANDRAFT_26717	WICANDRAFT_26717	hypothetical protein	1.43347	6.86903e-06	3.02276e-05	yes	up
gene-WICANDRAFT_82488	WICANDRAFT_82488	hypothetical protein	-1.59278	6.88185e-06	3.0263e-05	yes	down
gene-WICANDRAFT_87743	WICANDRAFT_87743	hypothetical protein	-1.54198	6.89782e-06	3.03122e-05	yes	down
gene-WICANDRAFT_97118	WICANDRAFT_97118	hypothetical protein	1.15379	6.97054e-06	3.05991e-05	yes	up
gene-WICANDRAFT_34795	WICANDRAFT_34795	hypothetical protein	-1.20581	6.97275e-06	3.05991e-05	yes	down
gene-WICANDRAFT_34430	WICANDRAFT_34430	hypothetical protein	-1.24164	7.06486e-06	3.09819e-05	yes	down
gene-WICANDRAFT_82994	WICANDRAFT_82994	hypothetical protein	1.75936	7.10701e-06	3.11453e-05	yes	up
gene-WICANDRAFT_23839	WICANDRAFT_23839	glycosyltransferase family 71 protein	-1.48013	7.13402e-06	3.12421e-05	yes	down
gene-WICANDRAFT_25781	WICANDRAFT_25781	hypothetical protein	-1.66138	7.25998e-06	3.17718e-05	yes	down
gene-WICANDRAFT_80940	WICANDRAFT_80940	hypothetical protein	1.28317	7.4077e-06	3.23959e-05	yes	up
gene-WICANDRAFT_20174	WICANDRAFT_20174	hypothetical protein	-1.2173	7.49457e-06	3.27533e-05	yes	down
gene-WICANDRAFT_84211	WICANDRAFT_84211	hypothetical protein	1.01713	7.68415e-06	3.35587e-05	yes	up
gene-WICANDRAFT_61519	WICANDRAFT_61519	hypothetical protein	-2.39073	7.77338e-06	3.3925e-05	yes	down
gene-WICANDRAFT_80863	WICANDRAFT_80863	glycosyltransferase family 34 protein	-1.33843	7.84147e-06	3.41987e-05	yes	down
gene-WICANDRAFT_27348	WICANDRAFT_27348	hypothetical protein	1.17523	7.84731e-06	3.42007e-05	yes	up
gene-WICANDRAFT_36657	WICANDRAFT_36657	hypothetical protein	1.52235	7.88521e-06	3.43423e-05	yes	up
gene-WICANDRAFT_90825	WICANDRAFT_90825	hypothetical protein	1.36186	7.97679e-06	3.47174e-05	yes	up
gene-WICANDRAFT_62521	WICANDRAFT_62521	hypothetical protein	1.40089	8.11736e-06	3.5305e-05	yes	up
gene-WICANDRAFT_25326	WICANDRAFT_25326	glycosyltransferase family 2 protein	-1.12782	8.1568e-06	3.54522e-05	yes	down
gene-WICANDRAFT_70938	WICANDRAFT_70938	hypothetical protein	2.38145	8.28434e-06	3.59819e-05	yes	up
gene-WICANDRAFT_35880	WICANDRAFT_35880	hypothetical protein	1.06143	8.51399e-06	3.69541e-05	yes	up
gene-WICANDRAFT_60052	WICANDRAFT_60052	hypothetical protein	1.42599	8.57791e-06	3.72061e-05	yes	up
gene-WICANDRAFT_25925	WICANDRAFT_25925	hypothetical protein	1.20421	8.6481e-06	3.74849e-05	yes	up
gene-WICANDRAFT_83010	WICANDRAFT_83010	hypothetical protein	-1.14054	8.65582e-06	3.74928e-05	yes	down
gene-WICANDRAFT_61246	WICANDRAFT_61246	hypothetical protein	2.39141	8.70351e-06	3.76737e-05	yes	up
gene-WICANDRAFT_80359	WICANDRAFT_80359	hypothetical protein	-1.84122	8.83846e-06	3.82318e-05	yes	down
gene-WICANDRAFT_26313	WICANDRAFT_26313	hypothetical protein	-1.16019	8.95926e-06	3.87279e-05	yes	down
gene-WICANDRAFT_68302	WICANDRAFT_68302	hypothetical protein	1.82779	9.02467e-06	3.89841e-05	yes	up
gene-WICANDRAFT_64619	WICANDRAFT_64619	hypothetical protein	1.18902	9.24841e-06	3.99234e-05	yes	up
gene-WICANDRAFT_91023	WICANDRAFT_91023	hypothetical protein	-1.16996	9.2713e-06	3.99951e-05	yes	down
gene-WICANDRAFT_76222	WICANDRAFT_76222	hypothetical protein	-1.62003	9.27927e-06	4.00023e-05	yes	down
gene-WICANDRAFT_36517	WICANDRAFT_36517	hypothetical protein	1.38937	9.38822e-06	4.04445e-05	yes	up
gene-WICANDRAFT_83776	WICANDRAFT_83776	hypothetical protein	-1.16966	9.49167e-06	4.08624e-05	yes	down
gene-WICANDRAFT_80809	WICANDRAFT_80809	hypothetical protein	-1.21771	9.52097e-06	4.09608e-05	yes	down
gene-WICANDRAFT_81031	WICANDRAFT_81031	hypothetical protein	1.93888	9.54364e-06	4.10305e-05	yes	up
gene-WICANDRAFT_26401	WICANDRAFT_26401	hypothetical protein	-1.35319	9.60127e-06	4.12504e-05	yes	down
gene-WICANDRAFT_60416	WICANDRAFT_60416	hypothetical protein	1.24568	9.61455e-06	4.12795e-05	yes	up
gene-WICANDRAFT_48219	WICANDRAFT_48219	hypothetical protein	1.20582	9.63035e-06	4.13194e-05	yes	up
gene-WICANDRAFT_77479	WICANDRAFT_77479	hypothetical protein	1.27012	9.66247e-06	4.14292e-05	yes	up
gene-WICANDRAFT_81891	WICANDRAFT_81891	hypothetical protein	1.34789	9.67978e-06	4.14754e-05	yes	up
gene-WICANDRAFT_86151	WICANDRAFT_86151	hypothetical protein	-1.37359	9.688e-06	4.14827e-05	yes	down
gene-WICANDRAFT_87998	WICANDRAFT_87998	hypothetical protein	1.08191	9.76276e-06	4.17746e-05	yes	up
gene-WICANDRAFT_90341	WICANDRAFT_90341	hypothetical protein	-1.23633	9.85625e-06	4.21462e-05	yes	down
gene-WICANDRAFT_25009	WICANDRAFT_25009	hypothetical protein	1.41588	9.86414e-06	4.21516e-05	yes	up
gene-WICANDRAFT_42213	WICANDRAFT_42213	hypothetical protein	1.22178	1.01646e-05	4.34062e-05	yes	up
gene-WICANDRAFT_82555	WICANDRAFT_82555	hypothetical protein	-1.13403	1.03753e-05	4.42764e-05	yes	down
gene-WICANDRAFT_82908	WICANDRAFT_82908	hypothetical protein	-1.25361	1.052e-05	4.48637e-05	yes	down
gene-WICANDRAFT_12263	WICANDRAFT_12263	hypothetical protein	1.60429	1.06055e-05	4.51977e-05	yes	up
gene-WICANDRAFT_69714	WICANDRAFT_69714	hypothetical protein	-1.65438	1.07139e-05	4.56294e-05	yes	down
gene-WICANDRAFT_60307	WICANDRAFT_60307	hypothetical protein	-1.31253	1.07361e-05	4.56934e-05	yes	down
gene-WICANDRAFT_78247	WICANDRAFT_78247	hypothetical protein	-1.20594	1.1049e-05	4.69935e-05	yes	down
gene-WICANDRAFT_51305	WICANDRAFT_51305	hypothetical protein	1.24313	1.1142e-05	4.7357e-05	yes	up
gene-WICANDRAFT_84179	WICANDRAFT_84179	hypothetical protein	-1.28346	1.11901e-05	4.75297e-05	yes	down
gene-WICANDRAFT_82082	WICANDRAFT_82082	hypothetical protein	1.2485	1.14145e-05	4.84505e-05	yes	up
gene-WICANDRAFT_25313	WICANDRAFT_25313	hypothetical protein	-1.51511	1.14718e-05	4.86614e-05	yes	down
gene-WICANDRAFT_75813	WICANDRAFT_75813	hypothetical protein	1.15815	1.15535e-05	4.89752e-05	yes	up
gene-WICANDRAFT_61195	WICANDRAFT_61195	hypothetical protein	-1.54314	1.16332e-05	4.92799e-05	yes	down
gene-WICANDRAFT_65819	WICANDRAFT_65819	hypothetical protein	1.40616	1.18645e-05	5.02263e-05	yes	up
gene-WICANDRAFT_45566	WICANDRAFT_45566	hypothetical protein	-1.28223	1.18894e-05	5.02985e-05	yes	down
gene-WICANDRAFT_92581	WICANDRAFT_92581	hypothetical protein	1.30246	1.20217e-05	5.08242e-05	yes	up
gene-WICANDRAFT_101488	WICANDRAFT_101488	hypothetical protein	1.58346	1.2184e-05	5.14759e-05	yes	up
gene-WICANDRAFT_88393	WICANDRAFT_88393	hypothetical protein	1.39748	1.22012e-05	5.15143e-05	yes	up
gene-WICANDRAFT_25325	WICANDRAFT_25325	hypothetical protein	1.30584	1.22976e-05	5.18867e-05	yes	up
gene-WICANDRAFT_24191	WICANDRAFT_24191	hypothetical protein	-1.16373	1.23712e-05	5.21628e-05	yes	down
gene-WICANDRAFT_63352	WICANDRAFT_63352	hypothetical protein	1.18902	1.25149e-05	5.27337e-05	yes	up
gene-WICANDRAFT_76397	WICANDRAFT_76397	hypothetical protein	-1.00126	1.26414e-05	5.32312e-05	yes	down
gene-WICANDRAFT_96525	WICANDRAFT_96525	hypothetical protein	1.36124	1.26998e-05	5.34419e-05	yes	up
gene-WICANDRAFT_61188	WICANDRAFT_61188	hypothetical protein	1.16617	1.28237e-05	5.39273e-05	yes	up
gene-WICANDRAFT_29383	WICANDRAFT_29383	hypothetical protein	-1.33761	1.30454e-05	5.48235e-05	yes	down
gene-WICANDRAFT_98619	WICANDRAFT_98619	hypothetical protein	1.14223	1.31985e-05	5.54304e-05	yes	up
gene-WICANDRAFT_63913	WICANDRAFT_63913	hypothetical protein	1.68242	1.32442e-05	5.55852e-05	yes	up
gene-WICANDRAFT_79263	WICANDRAFT_79263	hypothetical protein	1.27559	1.33589e-05	5.60296e-05	yes	up
gene-WICANDRAFT_19077	WICANDRAFT_19077	hypothetical protein	1.57997	1.35191e-05	5.66455e-05	yes	up
gene-WICANDRAFT_76929	WICANDRAFT_76929	hypothetical protein	1.41554	1.35236e-05	5.66455e-05	yes	up
gene-WICANDRAFT_63141	WICANDRAFT_63141	hypothetical protein	-1.12696	1.37201e-05	5.74307e-05	yes	down
gene-WICANDRAFT_33676	WICANDRAFT_33676	hypothetical protein	1.16437	1.40322e-05	5.86986e-05	yes	up
gene-WICANDRAFT_82643	WICANDRAFT_82643	hypothetical protein	-1.1135	1.40681e-05	5.88101e-05	yes	down
gene-WICANDRAFT_33974	WICANDRAFT_33974	hypothetical protein	-1.36908	1.41309e-05	5.90336e-05	yes	down
gene-WICANDRAFT_85201	WICANDRAFT_85201	hypothetical protein	1.25877	1.43065e-05	5.97281e-05	yes	up
gene-WICANDRAFT_80960	WICANDRAFT_80960	hypothetical protein	-1.1545	1.4558e-05	6.07381e-05	yes	down
gene-WICANDRAFT_86285	WICANDRAFT_86285	hypothetical protein	-1.18693	1.46418e-05	6.10338e-05	yes	down
gene-WICANDRAFT_64813	WICANDRAFT_64813	hypothetical protein	2.29906	1.46481e-05	6.10338e-05	yes	up
gene-WICANDRAFT_47209	WICANDRAFT_47209	hypothetical protein	-1.1634	1.49164e-05	6.2111e-05	yes	down
gene-WICANDRAFT_79027	WICANDRAFT_79027	hypothetical protein	1.70429	1.49565e-05	6.22372e-05	yes	up
gene-WICANDRAFT_85261	WICANDRAFT_85261	hypothetical protein	1.19226	1.52748e-05	6.35199e-05	yes	up
gene-WICANDRAFT_65526	WICANDRAFT_65526	hypothetical protein	-1.11251	1.5333e-05	6.37205e-05	yes	down
gene-WICANDRAFT_49613	WICANDRAFT_49613	hypothetical protein	1.3095	1.53627e-05	6.38019e-05	yes	up
gene-WICANDRAFT_83961	WICANDRAFT_83961	hypothetical protein	2.04816	1.54959e-05	6.4313e-05	yes	up
gene-WICANDRAFT_28796	WICANDRAFT_28796	hypothetical protein	-1.32651	1.5539e-05	6.44148e-05	yes	down
gene-WICANDRAFT_65007	WICANDRAFT_65007	hypothetical protein	1.09294	1.55407e-05	6.44148e-05	yes	up
gene-WICANDRAFT_89988	WICANDRAFT_89988	hypothetical protein	1.34549	1.57113e-05	6.50793e-05	yes	up
gene-WICANDRAFT_63168	WICANDRAFT_63168	hypothetical protein	-1.47595	1.57266e-05	6.51003e-05	yes	down
gene-WICANDRAFT_67131	WICANDRAFT_67131	hypothetical protein	1.35532	1.59365e-05	6.59261e-05	yes	up
gene-WICANDRAFT_32385	WICANDRAFT_32385	hypothetical protein	1.22978	1.61007e-05	6.6562e-05	yes	up
gene-WICANDRAFT_77419	WICANDRAFT_77419	hypothetical protein	-1.84589	1.62539e-05	6.71516e-05	yes	down
gene-WICANDRAFT_86210	WICANDRAFT_86210	hypothetical protein	-1.38586	1.64679e-05	6.79918e-05	yes	down
gene-WICANDRAFT_79405	WICANDRAFT_79405	hypothetical protein	1.54982	1.69806e-05	7.00629e-05	yes	up
gene-WICANDRAFT_107413	WICANDRAFT_107413	hypothetical protein	-1.41742	1.70872e-05	7.04571e-05	yes	down
gene-WICANDRAFT_62927	WICANDRAFT_62927	hypothetical protein	-1.18636	1.78041e-05	7.33653e-05	yes	down
gene-WICANDRAFT_36762	WICANDRAFT_36762	hypothetical protein	-1.23111	1.80256e-05	7.423e-05	yes	down
gene-WICANDRAFT_64802	WICANDRAFT_64802	hypothetical protein	1.13632	1.81238e-05	7.45641e-05	yes	up
gene-WICANDRAFT_79780	WICANDRAFT_79780	hypothetical protein	1.70463	1.81302e-05	7.45641e-05	yes	up
gene-WICANDRAFT_64454	WICANDRAFT_64454	hypothetical protein	-1.19827	1.8182e-05	7.47286e-05	yes	down
gene-WICANDRAFT_91538	WICANDRAFT_91538	hypothetical protein	-1.47397	1.85762e-05	7.62995e-05	yes	down
gene-WICANDRAFT_76960	WICANDRAFT_76960	hypothetical protein	-1.50701	1.87858e-05	7.71103e-05	yes	down
gene-WICANDRAFT_35786	WICANDRAFT_35786	hypothetical protein	2.0689	1.8818e-05	7.71927e-05	yes	up
gene-WICANDRAFT_80747	WICANDRAFT_80747	hypothetical protein	1.10869	1.91759e-05	7.86101e-05	yes	up
gene-WICANDRAFT_36919	WICANDRAFT_36919	hypothetical protein	-1.6527	1.92565e-05	7.88895e-05	yes	down
gene-WICANDRAFT_89815	WICANDRAFT_89815	hypothetical protein	-1.27197	1.95376e-05	7.99897e-05	yes	down
gene-WICANDRAFT_96866	WICANDRAFT_96866	glycosyltransferase family 71 protein	1.17162	1.96809e-05	8.05242e-05	yes	up
gene-WICANDRAFT_63243	WICANDRAFT_63243	hypothetical protein	1.27661	1.97879e-05	8.09099e-05	yes	up
gene-WICANDRAFT_63902	WICANDRAFT_63902	hypothetical protein	1.08429	1.9997e-05	8.17124e-05	yes	up
gene-WICANDRAFT_17217	WICANDRAFT_17217	hypothetical protein	1.34213	2.0111e-05	8.21254e-05	yes	up
gene-WICANDRAFT_80823	WICANDRAFT_80823	hypothetical protein	-1.12349	2.01645e-05	8.2291e-05	yes	down
gene-WICANDRAFT_59839	WICANDRAFT_59839	hypothetical protein	1.43611	2.04141e-05	8.32559e-05	yes	up
gene-WICANDRAFT_96708	WICANDRAFT_96708	hypothetical protein	-1.99321	2.0633e-05	8.40947e-05	yes	down
gene-WICANDRAFT_91302	WICANDRAFT_91302	hypothetical protein	1.53238	2.07432e-05	8.44521e-05	yes	up
gene-WICANDRAFT_63431	WICANDRAFT_63431	hypothetical protein	1.33653	2.07473e-05	8.44521e-05	yes	up
gene-WICANDRAFT_78126	WICANDRAFT_78126	glycoside hydrolase family 76 protein	-1.27565	2.08323e-05	8.47438e-05	yes	down
gene-WICANDRAFT_27218	WICANDRAFT_27218	hypothetical protein	-1.05852	2.09337e-05	8.51019e-05	yes	down
gene-WICANDRAFT_98065	WICANDRAFT_98065	hypothetical protein	1.71531	2.11042e-05	8.57398e-05	yes	up
gene-WICANDRAFT_31902	WICANDRAFT_31902	hypothetical protein	2.59683	2.11757e-05	8.59754e-05	yes	up
gene-WICANDRAFT_24948	WICANDRAFT_24948	hypothetical protein	-1.37397	2.13053e-05	8.64208e-05	yes	down
gene-WICANDRAFT_87146	WICANDRAFT_87146	hypothetical protein	-1.90173	2.13126e-05	8.64208e-05	yes	down
gene-WICANDRAFT_61380	WICANDRAFT_61380	hypothetical protein	-1.25405	2.14737e-05	8.70187e-05	yes	down
gene-WICANDRAFT_83965	WICANDRAFT_83965	hypothetical protein	1.29427	2.15011e-05	8.70741e-05	yes	up
gene-WICANDRAFT_20776	WICANDRAFT_20776	hypothetical protein	1.35942	2.18816e-05	8.85586e-05	yes	up
gene-WICANDRAFT_82707	WICANDRAFT_82707	hypothetical protein	-1.32127	2.19239e-05	8.8673e-05	yes	down
gene-WICANDRAFT_83813	WICANDRAFT_83813	hypothetical protein	-1.59376	2.38032e-05	9.61517e-05	yes	down
gene-WICANDRAFT_77537	WICANDRAFT_77537	hypothetical protein	1.66631	2.4061e-05	9.71311e-05	yes	up
gene-WICANDRAFT_25476	WICANDRAFT_25476	hypothetical protein	1.02674	2.40976e-05	9.72172e-05	yes	up
gene-WICANDRAFT_83973	WICANDRAFT_83973	hypothetical protein	1.22537	2.45433e-05	9.89525e-05	yes	up
gene-WICANDRAFT_27543	WICANDRAFT_27543	hypothetical protein	-1.12772	2.4625e-05	9.92187e-05	yes	down
gene-WICANDRAFT_60049	WICANDRAFT_60049	hypothetical protein	-1.18728	2.5135e-05	0.000101209	yes	down
gene-WICANDRAFT_20493	WICANDRAFT_20493	hypothetical protein	-1.117	2.53227e-05	0.0001019	yes	down
gene-WICANDRAFT_84058	WICANDRAFT_84058	hypothetical protein	1.30411	2.53891e-05	0.000102103	yes	up
gene-WICANDRAFT_76490	WICANDRAFT_76490	hypothetical protein	1.02343	2.54297e-05	0.000102202	yes	up
gene-WICANDRAFT_42378	WICANDRAFT_42378	hypothetical protein	1.42571	2.56502e-05	0.000103023	yes	up
gene-WICANDRAFT_78851	WICANDRAFT_78851	hypothetical protein	-1.15094	2.57695e-05	0.000103436	yes	down
gene-WICANDRAFT_26897	WICANDRAFT_26897	hypothetical protein	-1.45335	2.61901e-05	0.000105058	yes	down
gene-WICANDRAFT_102727	WICANDRAFT_102727	hypothetical protein	1.36534	2.64121e-05	0.000105882	yes	up
gene-WICANDRAFT_17855	WICANDRAFT_17855	hypothetical protein	1.4336	2.65912e-05	0.000106533	yes	up
gene-WICANDRAFT_75759	WICANDRAFT_75759	hypothetical protein	1.18987	2.69657e-05	0.000107965	yes	up
gene-WICANDRAFT_99028	WICANDRAFT_99028	hypothetical protein	1.32341	2.74247e-05	0.000109733	yes	up
gene-WICANDRAFT_60793	WICANDRAFT_60793	hypothetical protein	-1.18139	2.74891e-05	0.000109867	yes	down
gene-WICANDRAFT_82511	WICANDRAFT_82511	hypothetical protein	1.25733	2.74928e-05	0.000109867	yes	up
gene-WICANDRAFT_85735	WICANDRAFT_85735	hypothetical protein	-1.38302	2.79837e-05	0.000111689	yes	down
gene-WICANDRAFT_26422	WICANDRAFT_26422	hypothetical protein	-1.09513	2.80532e-05	0.000111895	yes	down
gene-WICANDRAFT_37162	WICANDRAFT_37162	hypothetical protein	-1.09753	2.87541e-05	0.000114495	yes	down
gene-WICANDRAFT_98083	WICANDRAFT_98083	hypothetical protein	1.99947	2.87589e-05	0.000114495	yes	up
gene-WICANDRAFT_14853	WICANDRAFT_14853	hypothetical protein	1.33055	3.03594e-05	0.000120715	yes	up
gene-WICANDRAFT_107603	WICANDRAFT_107603	hypothetical protein	1.33539	3.0979e-05	0.000123102	yes	up
gene-WICANDRAFT_107577	WICANDRAFT_107577	hypothetical protein	-1.18537	3.12041e-05	0.000123919	yes	down
gene-WICANDRAFT_16952	WICANDRAFT_16952	hypothetical protein	1.40544	3.23834e-05	0.000128522	yes	up
gene-WICANDRAFT_86353	WICANDRAFT_86353	hypothetical protein	-1.03853	3.24626e-05	0.000128756	yes	down
gene-WICANDRAFT_16983	WICANDRAFT_16983	hypothetical protein	1.33534	3.25491e-05	0.000129018	yes	up
gene-WICANDRAFT_25457	WICANDRAFT_25457	hypothetical protein	-1.14655	3.2767e-05	0.000129801	yes	down
gene-WICANDRAFT_80282	WICANDRAFT_80282	hypothetical protein	1.07298	3.31494e-05	0.000131128	yes	up
gene-WICANDRAFT_62666	WICANDRAFT_62666	hypothetical protein	2.1141	3.31625e-05	0.000131128	yes	up
gene-WICANDRAFT_15717	WICANDRAFT_15717	hypothetical protein	1.20749	3.31641e-05	0.000131128	yes	up
gene-WICANDRAFT_82466	WICANDRAFT_82466	hypothetical protein	-1.36232	3.31967e-05	0.000131175	yes	down
gene-WICANDRAFT_83359	WICANDRAFT_83359	hypothetical protein	1.48731	3.35746e-05	0.00013249	yes	up
gene-WICANDRAFT_60525	WICANDRAFT_60525	hypothetical protein	-1.13742	3.35892e-05	0.00013249	yes	down
gene-WICANDRAFT_28753	WICANDRAFT_28753	hypothetical protein	1.07936	3.38335e-05	0.00013336	yes	up
gene-WICANDRAFT_32875	WICANDRAFT_32875	hypothetical protein	1.25849	3.43371e-05	0.000135261	yes	up
gene-WICANDRAFT_76748	WICANDRAFT_76748	hypothetical protein	1.27338	3.45246e-05	0.000135915	yes	up
gene-WICANDRAFT_34034	WICANDRAFT_34034	carbohydrate esterase family 1 protein	1.45157	3.4563e-05	0.000135982	yes	up
gene-WICANDRAFT_14670	WICANDRAFT_14670	hypothetical protein	-1.1546	3.48111e-05	0.000136873	yes	down
gene-WICANDRAFT_83350	WICANDRAFT_83350	hypothetical protein	-1.22041	3.49894e-05	0.000137489	yes	down
gene-WICANDRAFT_78288	WICANDRAFT_78288	hypothetical protein	-1.24418	3.5437e-05	0.000139076	yes	down
gene-WICANDRAFT_96069	WICANDRAFT_96069	hypothetical protein	1.14013	3.55961e-05	0.000139614	yes	up
gene-WICANDRAFT_77091	WICANDRAFT_77091	hypothetical protein	1.05076	3.57624e-05	0.00014018	yes	up
gene-WICANDRAFT_83829	WICANDRAFT_83829	hypothetical protein	-1.33195	3.60939e-05	0.000141392	yes	down
gene-WICANDRAFT_79347	WICANDRAFT_79347	hypothetical protein	-1.0296	3.65563e-05	0.000143115	yes	down
gene-WICANDRAFT_85126	WICANDRAFT_85126	hypothetical protein	-1.25453	3.69068e-05	0.000144398	yes	down
gene-WICANDRAFT_83754	WICANDRAFT_83754	hypothetical protein	1.12492	3.70884e-05	0.000145019	yes	up
gene-WICANDRAFT_81517	WICANDRAFT_81517	hypothetical protein	-1.2919	3.71167e-05	0.000145041	yes	down
gene-WICANDRAFT_32668	WICANDRAFT_32668	glycosyltransferase family 71 protein	1.3495	3.71664e-05	0.000145146	yes	up
gene-WICANDRAFT_27533	WICANDRAFT_27533	hypothetical protein	1.14924	3.78984e-05	0.000147913	yes	up
gene-WICANDRAFT_33311	WICANDRAFT_33311	hypothetical protein	3.32867	3.81385e-05	0.000148759	yes	up
gene-WICANDRAFT_30381	WICANDRAFT_30381	hypothetical protein	-1.27429	3.90366e-05	0.000152168	yes	down
gene-WICANDRAFT_64593	WICANDRAFT_64593	hypothetical protein	1.16182	3.91454e-05	0.000152499	yes	up
gene-WICANDRAFT_84833	WICANDRAFT_84833	hypothetical protein	-1.57371	3.98985e-05	0.000155337	yes	down
gene-WICANDRAFT_28550	WICANDRAFT_28550	hypothetical protein	1.09205	3.99578e-05	0.000155473	yes	up
gene-WICANDRAFT_34169	WICANDRAFT_34169	hypothetical protein	1.51483	4.07809e-05	0.000158579	yes	up
gene-WICANDRAFT_86590	WICANDRAFT_86590	hypothetical protein	-1.01432	4.10953e-05	0.000159703	yes	down
gene-WICANDRAFT_13183	WICANDRAFT_13183	hypothetical protein	-1.19737	4.12426e-05	0.000160178	yes	down
gene-WICANDRAFT_88129	WICANDRAFT_88129	hypothetical protein	1.03466	4.14572e-05	0.000160913	yes	up
gene-WICANDRAFT_84794	WICANDRAFT_84794	hypothetical protein	-1.2414	4.183e-05	0.000162261	yes	down
gene-WICANDRAFT_51849	WICANDRAFT_51849	hypothetical protein	-1.67896	4.23511e-05	0.000164181	yes	down
gene-WICANDRAFT_29958	WICANDRAFT_29958	hypothetical protein	-1.48959	4.25154e-05	0.000164718	yes	down
gene-WICANDRAFT_24104	WICANDRAFT_24104	hypothetical protein	1.07328	4.28124e-05	0.000165768	yes	up
gene-WICANDRAFT_90253	WICANDRAFT_90253	hypothetical protein	-1.74739	4.33473e-05	0.000167736	yes	down
gene-WICANDRAFT_77916	WICANDRAFT_77916	hypothetical protein	1.43234	4.34303e-05	0.000167955	yes	up
gene-WICANDRAFT_34896	WICANDRAFT_34896	hypothetical protein	1.49412	4.46136e-05	0.000172426	yes	up
gene-WICANDRAFT_28085	WICANDRAFT_28085	hypothetical protein	1.26226	4.58089e-05	0.000176938	yes	up
gene-WICANDRAFT_17241	WICANDRAFT_17241	hypothetical protein	-1.26649	4.68044e-05	0.000180674	yes	down
gene-WICANDRAFT_97014	WICANDRAFT_97014	hypothetical protein	-1.23535	4.70874e-05	0.000181599	yes	down
gene-WICANDRAFT_83056	WICANDRAFT_83056	hypothetical protein	-1.33003	4.71142e-05	0.000181599	yes	down
gene-WICANDRAFT_105032	WICANDRAFT_105032	hypothetical protein	-1.20113	4.713e-05	0.000181599	yes	down
gene-WICANDRAFT_77987	WICANDRAFT_77987	hypothetical protein	5.32105	4.73258e-05	0.000182243	yes	up
gene-WICANDRAFT_80106	WICANDRAFT_80106	hypothetical protein	-1.18619	4.806e-05	0.000184958	yes	down
gene-WICANDRAFT_24799	WICANDRAFT_24799	hypothetical protein	1.39781	4.83797e-05	0.000186076	yes	up
gene-WICANDRAFT_76057	WICANDRAFT_76057	hypothetical protein	-1.19157	4.84264e-05	0.000186142	yes	down
gene-WICANDRAFT_69501	WICANDRAFT_69501	hypothetical protein	1.90154	4.86982e-05	0.000187074	yes	up
gene-WICANDRAFT_102593	WICANDRAFT_102593	hypothetical protein	-1.18969	4.92096e-05	0.000188858	yes	down
gene-WICANDRAFT_60088	WICANDRAFT_60088	hypothetical protein	3.1603	4.92284e-05	0.000188858	yes	up
gene-WICANDRAFT_35407	WICANDRAFT_35407	hypothetical protein	-1.04399	4.92519e-05	0.000188858	yes	down
gene-WICANDRAFT_86193	WICANDRAFT_86193	hypothetical protein	-1.05389	4.98726e-05	0.000191123	yes	down
gene-WICANDRAFT_25789	WICANDRAFT_25789	hypothetical protein	1.50226	5.05956e-05	0.000193777	yes	up
gene-WICANDRAFT_26064	WICANDRAFT_26064	hypothetical protein	1.15227	5.06424e-05	0.000193839	yes	up
gene-WICANDRAFT_75762	WICANDRAFT_75762	hypothetical protein	2.25091	5.08165e-05	0.000194389	yes	up
gene-WICANDRAFT_35990	WICANDRAFT_35990	hypothetical protein	-1.27234	5.28136e-05	0.000201906	yes	down
gene-WICANDRAFT_84558	WICANDRAFT_84558	hypothetical protein	-1.35795	5.29158e-05	0.000202175	yes	down
gene-WICANDRAFT_85399	WICANDRAFT_85399	hypothetical protein	-1.91523	5.33771e-05	0.000203815	yes	down
gene-WICANDRAFT_76915	WICANDRAFT_76915	hypothetical protein	1.84276	5.368e-05	0.000204848	yes	up
gene-WICANDRAFT_83842	WICANDRAFT_83842	hypothetical protein	-1.08989	5.37964e-05	0.00020517	yes	down
gene-WICANDRAFT_34955	WICANDRAFT_34955	hypothetical protein	-1.17843	5.39014e-05	0.000205447	yes	down
gene-WICANDRAFT_26457	WICANDRAFT_26457	hypothetical protein	-1.14353	5.39537e-05	0.000205523	yes	down
gene-WICANDRAFT_61906	WICANDRAFT_61906	hypothetical protein	1.41634	5.45283e-05	0.000207587	yes	up
gene-WICANDRAFT_87537	WICANDRAFT_87537	glycoside hydrolase family 16 protein	1.11839	5.47795e-05	0.000208418	yes	up
gene-WICANDRAFT_62615	WICANDRAFT_62615	hypothetical protein	-1.09134	5.63469e-05	0.000214122	yes	down
gene-WICANDRAFT_78406	WICANDRAFT_78406	hypothetical protein	1.9761	5.63799e-05	0.000214122	yes	up
gene-WICANDRAFT_34405	WICANDRAFT_34405	hypothetical protein	-1.10761	5.66831e-05	0.000215145	yes	down
gene-WICANDRAFT_26395	WICANDRAFT_26395	hypothetical protein	-1.06458	5.68001e-05	0.00021546	yes	down
gene-WICANDRAFT_62216	WICANDRAFT_62216	hypothetical protein	1.0075	5.79502e-05	0.000219692	yes	up
gene-WICANDRAFT_23116	WICANDRAFT_23116	hypothetical protein	-1.44249	5.86335e-05	0.000222149	yes	down
gene-WICANDRAFT_42444	WICANDRAFT_42444	hypothetical protein	-1.1953	5.90306e-05	0.000223521	yes	down
gene-WICANDRAFT_61604	WICANDRAFT_61604	hypothetical protein	1.54664	6.05179e-05	0.000228993	yes	up
gene-WICANDRAFT_85543	WICANDRAFT_85543	hypothetical protein	-1.45861	6.05478e-05	0.000228993	yes	down
gene-WICANDRAFT_77750	WICANDRAFT_77750	hypothetical protein	-1.80078	6.06952e-05	0.000229414	yes	down
gene-WICANDRAFT_85136	WICANDRAFT_85136	hypothetical protein	1.32031	6.12536e-05	0.00023114	yes	up
gene-WICANDRAFT_63140	WICANDRAFT_63140	hypothetical protein	1.04674	6.12611e-05	0.00023114	yes	up
gene-WICANDRAFT_19709	WICANDRAFT_19709	hypothetical protein	-1.32197	6.12611e-05	0.00023114	yes	down
gene-WICANDRAFT_67329	WICANDRAFT_67329	hypothetical protein	-1.20221	6.16104e-05	0.00023232	yes	down
gene-WICANDRAFT_92816	WICANDRAFT_92816	hypothetical protein	-1.56366	6.21486e-05	0.00023421	yes	down
gene-WICANDRAFT_97559	WICANDRAFT_97559	hypothetical protein	1.23029	6.35385e-05	0.000239306	yes	up
gene-WICANDRAFT_92995	WICANDRAFT_92995	hypothetical protein	-1.24283	6.39574e-05	0.00024064	yes	down
gene-WICANDRAFT_83305	WICANDRAFT_83305	hypothetical protein	1.47024	6.39686e-05	0.00024064	yes	up
gene-WICANDRAFT_32263	WICANDRAFT_32263	hypothetical protein	1.368	6.40537e-05	0.000240818	yes	up
gene-WICANDRAFT_64235	WICANDRAFT_64235	hypothetical protein	1.57066	6.41939e-05	0.000241202	yes	up
gene-WICANDRAFT_63617	WICANDRAFT_63617	hypothetical protein	-1.11441	6.43436e-05	0.000241622	yes	down
gene-WICANDRAFT_68185	WICANDRAFT_68185	hypothetical protein	1.17484	6.53667e-05	0.000245318	yes	up
gene-WICANDRAFT_65755	WICANDRAFT_65755	hypothetical protein	1.36098	6.56169e-05	0.000246112	yes	up
gene-WICANDRAFT_83611	WICANDRAFT_83611	hypothetical protein	-1.72	6.62633e-05	0.00024839	yes	down
gene-WICANDRAFT_83439	WICANDRAFT_83439	hypothetical protein	1.07989	6.67858e-05	0.0002502	yes	up
gene-WICANDRAFT_96868	WICANDRAFT_96868	glycosyltransferase family 8 protein	1.12399	6.74855e-05	0.000252673	yes	up
gene-WICANDRAFT_80692	WICANDRAFT_80692	hypothetical protein	1.14135	6.93282e-05	0.000259419	yes	up
gene-WICANDRAFT_32229	WICANDRAFT_32229	hypothetical protein	1.27362	6.96208e-05	0.000260361	yes	up
gene-WICANDRAFT_25449	WICANDRAFT_25449	hypothetical protein	-1.24209	7.03371e-05	0.00026273	yes	down
gene-WICANDRAFT_34831	WICANDRAFT_34831	hypothetical protein	1.4241	7.04713e-05	0.000263076	yes	up
gene-WICANDRAFT_80601	WICANDRAFT_80601	hypothetical protein	1.56987	7.10646e-05	0.000265135	yes	up
gene-WICANDRAFT_91776	WICANDRAFT_91776	hypothetical protein	-1.01815	7.1483e-05	0.00026654	yes	down
gene-WICANDRAFT_92868	WICANDRAFT_92868	hypothetical protein	1.11919	7.1652e-05	0.000267013	yes	up
gene-WICANDRAFT_22260	WICANDRAFT_22260	glycoside hydrolase family 72 protein	-1.22757	7.24027e-05	0.000269652	yes	down
gene-WICANDRAFT_63985	WICANDRAFT_63985	hypothetical protein	1.35841	7.41381e-05	0.000275954	yes	up
gene-WICANDRAFT_82694	WICANDRAFT_82694	hypothetical protein	-1.34873	7.53789e-05	0.000280408	yes	down
gene-WICANDRAFT_51670	WICANDRAFT_51670	hypothetical protein	-1.25764	7.60436e-05	0.000282715	yes	down
gene-WICANDRAFT_34664	WICANDRAFT_34664	hypothetical protein	-1.09881	7.707e-05	0.000286363	yes	down
gene-WICANDRAFT_79545	WICANDRAFT_79545	hypothetical protein	-1.18449	7.72047e-05	0.000286696	yes	down
gene-WICANDRAFT_85078	WICANDRAFT_85078	hypothetical protein	-1.45453	7.77593e-05	0.000288586	yes	down
gene-WICANDRAFT_83681	WICANDRAFT_83681	hypothetical protein	-1.06465	7.79424e-05	0.000289097	yes	down
gene-WICANDRAFT_63357	WICANDRAFT_63357	hypothetical protein	1.40785	7.87103e-05	0.000291775	yes	up
gene-WICANDRAFT_26724	WICANDRAFT_26724	hypothetical protein	-1.89436	7.91137e-05	0.000293099	yes	down
gene-WICANDRAFT_79615	WICANDRAFT_79615	hypothetical protein	-1.3356	7.94714e-05	0.000294253	yes	down
gene-WICANDRAFT_81413	WICANDRAFT_81413	carbohydrate-binding module family 43 protein	-1.25422	8.01686e-05	0.000296661	yes	down
gene-WICANDRAFT_36424	WICANDRAFT_36424	hypothetical protein	1.00006	8.02827e-05	0.000296911	yes	up
gene-WICANDRAFT_19825	WICANDRAFT_19825	hypothetical protein	-1.15694	8.10004e-05	0.00029939	yes	down
gene-WICANDRAFT_71386	WICANDRAFT_71386	hypothetical protein	1.17798	8.21739e-05	0.000303551	yes	up
gene-WICANDRAFT_21248	WICANDRAFT_21248	hypothetical protein	1.12557	8.33197e-05	0.000307605	yes	up
gene-WICANDRAFT_104335	WICANDRAFT_104335	hypothetical protein	1.19462	8.41202e-05	0.00031038	yes	up
gene-WICANDRAFT_25953	WICANDRAFT_25953	hypothetical protein	1.26472	8.42829e-05	0.000310799	yes	up
gene-WICANDRAFT_81500	WICANDRAFT_81500	hypothetical protein	-1.14264	8.59174e-05	0.000316643	yes	down
gene-WICANDRAFT_35263	WICANDRAFT_35263	hypothetical protein	-1.05382	8.63123e-05	0.000317729	yes	down
gene-WICANDRAFT_89993	WICANDRAFT_89993	hypothetical protein	1.1608	8.67679e-05	0.000319221	yes	up
gene-WICANDRAFT_30978	WICANDRAFT_30978	hypothetical protein	-1.03494	8.71095e-05	0.000320236	yes	down
gene-WICANDRAFT_34152	WICANDRAFT_34152	hypothetical protein	-1.13993	8.71445e-05	0.000320236	yes	down
gene-WICANDRAFT_80486	WICANDRAFT_80486	hypothetical protein	-1.3153	8.7516e-05	0.000321415	yes	down
gene-WICANDRAFT_32471	WICANDRAFT_32471	hypothetical protein	-1.24473	8.88588e-05	0.000326158	yes	down
gene-WICANDRAFT_25087	WICANDRAFT_25087	hypothetical protein	-1.08087	8.96453e-05	0.000328855	yes	down
gene-WICANDRAFT_58643	WICANDRAFT_58643	hypothetical protein	-1.36784	9.11726e-05	0.000334264	yes	down
gene-WICANDRAFT_29758	WICANDRAFT_29758	hypothetical protein	-1.07605	9.18735e-05	0.000336461	yes	down
gene-WICANDRAFT_58478	WICANDRAFT_58478	hypothetical protein	-1.04744	9.18778e-05	0.000336461	yes	down
gene-WICANDRAFT_64044	WICANDRAFT_64044	hypothetical protein	1.35077	9.20881e-05	0.000337037	yes	up
gene-WICANDRAFT_79107	WICANDRAFT_79107	hypothetical protein	-1.12126	9.37561e-05	0.000342732	yes	down
gene-WICANDRAFT_32434	WICANDRAFT_32434	glycosyltransferase family 59 protein	-1.03167	9.37908e-05	0.000342732	yes	down
gene-WICANDRAFT_61280	WICANDRAFT_61280	hypothetical protein	1.0111	9.3806e-05	0.000342732	yes	up
gene-WICANDRAFT_91745	WICANDRAFT_91745	hypothetical protein	1.01595	9.51473e-05	0.000347433	yes	up
gene-WICANDRAFT_40652	WICANDRAFT_40652	hypothetical protein	1.36415	9.55636e-05	0.000348752	yes	up
gene-WICANDRAFT_57667	WICANDRAFT_57667	hypothetical protein	-1.07241	9.72443e-05	0.000354682	yes	down
gene-WICANDRAFT_64769	WICANDRAFT_64769	hypothetical protein	-1.15459	9.87152e-05	0.00035984	yes	down
gene-WICANDRAFT_94816	WICANDRAFT_94816	hypothetical protein	1.58672	9.91687e-05	0.000361286	yes	up
gene-WICANDRAFT_54588	WICANDRAFT_54588	hypothetical protein	1.41913	0.000100775	0.000366916	yes	up
gene-WICANDRAFT_76383	WICANDRAFT_76383	hypothetical protein	-1.03837	0.00010083	0.000366916	yes	down
gene-WICANDRAFT_26669	WICANDRAFT_26669	hypothetical protein	1.28786	0.000100985	0.000367271	yes	up
gene-WICANDRAFT_63075	WICANDRAFT_63075	hypothetical protein	1.19944	0.000101293	0.000368181	yes	up
gene-WICANDRAFT_31332	WICANDRAFT_31332	hypothetical protein	-1.08635	0.000102746	0.000373249	yes	down
gene-WICANDRAFT_77519	WICANDRAFT_77519	hypothetical protein	-1.23729	0.000102833	0.000373351	yes	down
gene-WICANDRAFT_35067	WICANDRAFT_35067	hypothetical protein	1.07399	0.000103064	0.000373976	yes	up
gene-WICANDRAFT_84247	WICANDRAFT_84247	hypothetical protein	-1.23092	0.000104779	0.000379981	yes	down
gene-WICANDRAFT_81247	WICANDRAFT_81247	hypothetical protein	1.02393	0.000105191	0.000381256	yes	up
gene-WICANDRAFT_80876	WICANDRAFT_80876	hypothetical protein	-1.29138	0.000105369	0.000381686	yes	down
gene-WICANDRAFT_84632	WICANDRAFT_84632	hypothetical protein	1.1515	0.000107822	0.000390178	yes	up
gene-WICANDRAFT_95769	WICANDRAFT_95769	hypothetical protein	-1.14102	0.000107837	0.000390178	yes	down
gene-WICANDRAFT_101649	WICANDRAFT_101649	hypothetical protein	-1.19365	0.000108289	0.000391593	yes	down
gene-WICANDRAFT_34523	WICANDRAFT_34523	hypothetical protein	1.01926	0.000108948	0.00039375	yes	up
gene-WICANDRAFT_78254	WICANDRAFT_78254	hypothetical protein	1.23592	0.000109588	0.000395763	yes	up
gene-WICANDRAFT_78063	WICANDRAFT_78063	hypothetical protein	1.10119	0.00010963	0.000395763	yes	up
gene-WICANDRAFT_83714	WICANDRAFT_83714	hypothetical protein	-1.2154	0.000110077	0.000397152	yes	down
gene-WICANDRAFT_79880	WICANDRAFT_79880	hypothetical protein	-1.11186	0.000110294	0.000397483	yes	down
gene-WICANDRAFT_99295	WICANDRAFT_99295	hypothetical protein	1.78888	0.00011089	0.000399405	yes	up
gene-WICANDRAFT_26253	WICANDRAFT_26253	hypothetical protein	1.38326	0.000111791	0.000402422	yes	up
gene-WICANDRAFT_64740	WICANDRAFT_64740	hypothetical protein	1.19542	0.0001141	0.000410151	yes	up
gene-WICANDRAFT_80806	WICANDRAFT_80806	hypothetical protein	1.62605	0.000114115	0.000410151	yes	up
gene-WICANDRAFT_101592	WICANDRAFT_101592	hypothetical protein	-1.12096	0.000114132	0.000410151	yes	down
gene-WICANDRAFT_25776	WICANDRAFT_25776	hypothetical protein	-1.32313	0.000116595	0.000418529	yes	down
gene-WICANDRAFT_28933	WICANDRAFT_28933	hypothetical protein	1.10291	0.000117059	0.000419957	yes	up
gene-WICANDRAFT_85542	WICANDRAFT_85542	hypothetical protein	1.08759	0.000117896	0.000422482	yes	up
gene-WICANDRAFT_51164	WICANDRAFT_51164	hypothetical protein	-1.10783	0.000118276	0.000423604	yes	down
gene-WICANDRAFT_76084	WICANDRAFT_76084	hypothetical protein	1.17081	0.000118901	0.000425605	yes	up
gene-WICANDRAFT_61624	WICANDRAFT_61624	hypothetical protein	-1.27401	0.000119426	0.000427241	yes	down
gene-WICANDRAFT_28241	WICANDRAFT_28241	hypothetical protein	-1.57012	0.000120392	0.000430456	yes	down
gene-WICANDRAFT_80898	WICANDRAFT_80898	hypothetical protein	-1.15847	0.000121509	0.000434127	yes	down
gene-WICANDRAFT_23519	WICANDRAFT_23519	hypothetical protein	-1.29071	0.000121556	0.000434127	yes	down
gene-WICANDRAFT_34289	WICANDRAFT_34289	hypothetical protein	2.80914	0.000123007	0.00043857	yes	up
gene-WICANDRAFT_53195	WICANDRAFT_53195	hypothetical protein	-1.26763	0.00012362	0.000440509	yes	down
gene-WICANDRAFT_16678	WICANDRAFT_16678	glycosyltransferase family 62 protein	-1.01436	0.000124431	0.000443151	yes	down
gene-WICANDRAFT_31848	WICANDRAFT_31848	hypothetical protein	1.1142	0.000124772	0.000444114	yes	up
gene-WICANDRAFT_61148	WICANDRAFT_61148	hypothetical protein	1.10451	0.000126342	0.000449201	yes	up
gene-WICANDRAFT_81614	WICANDRAFT_81614	hypothetical protein	-1.03334	0.000126426	0.000449246	yes	down
gene-WICANDRAFT_32212	WICANDRAFT_32212	hypothetical protein	-1.19867	0.000127252	0.00045193	yes	down
gene-WICANDRAFT_83218	WICANDRAFT_83218	glycosyltransferase family 71 protein	-1.51832	0.000127651	0.000453092	yes	down
gene-WICANDRAFT_83174	WICANDRAFT_83174	hypothetical protein	1.43088	0.000129896	0.000460342	yes	up
gene-WICANDRAFT_60493	WICANDRAFT_60493	hypothetical protein	1.32428	0.000129911	0.000460342	yes	up
gene-WICANDRAFT_76847	WICANDRAFT_76847	hypothetical protein	1.36778	0.000130294	0.000461442	yes	up
gene-WICANDRAFT_61541	WICANDRAFT_61541	hypothetical protein	-1.09343	0.000134005	0.000474056	yes	down
gene-WICANDRAFT_18476	WICANDRAFT_18476	hypothetical protein	1.7479	0.000134576	0.000475448	yes	up
gene-WICANDRAFT_63369	WICANDRAFT_63369	hypothetical protein	1.03886	0.000134632	0.000475448	yes	up
gene-WICANDRAFT_30820	WICANDRAFT_30820	hypothetical protein	-1.53997	0.000134698	0.000475448	yes	down
gene-WICANDRAFT_35528	WICANDRAFT_35528	hypothetical protein	1.35561	0.000136547	0.000481706	yes	up
gene-WICANDRAFT_90573	WICANDRAFT_90573	hypothetical protein	1.2173	0.00013669	0.000481943	yes	up
gene-WICANDRAFT_103719	WICANDRAFT_103719	hypothetical protein	1.01622	0.000138375	0.000487614	yes	up
gene-WICANDRAFT_106935	WICANDRAFT_106935	hypothetical protein	-2.38895	0.000141069	0.000496832	yes	down
gene-WICANDRAFT_60897	WICANDRAFT_60897	hypothetical protein	-1.07013	0.000143031	0.000503463	yes	down
gene-WICANDRAFT_88987	WICANDRAFT_88987	hypothetical protein	1.18669	0.000145508	0.000511616	yes	up
gene-WICANDRAFT_80602	WICANDRAFT_80602	hypothetical protein	2.95411	0.000146154	0.000513602	yes	up
gene-WICANDRAFT_25742	WICANDRAFT_25742	hypothetical protein	-1.57983	0.000149099	0.000523372	yes	down
gene-WICANDRAFT_91053	WICANDRAFT_91053	hypothetical protein	-1.86802	0.000149418	0.0005242	yes	down
gene-WICANDRAFT_24730	WICANDRAFT_24730	hypothetical protein	-1.72525	0.000151842	0.000532411	yes	down
gene-WICANDRAFT_61596	WICANDRAFT_61596	hypothetical protein	1.60688	0.000153013	0.000536089	yes	up
gene-WICANDRAFT_78644	WICANDRAFT_78644	hypothetical protein	1.09688	0.00015306	0.000536089	yes	up
gene-WICANDRAFT_34340	WICANDRAFT_34340	hypothetical protein	-1.20046	0.000153481	0.000537217	yes	down
gene-WICANDRAFT_103451	WICANDRAFT_103451	hypothetical protein	-1.23562	0.000153551	0.000537217	yes	down
gene-WICANDRAFT_88471	WICANDRAFT_88471	hypothetical protein	-1.09809	0.000157064	0.000548947	yes	down
gene-WICANDRAFT_80818	WICANDRAFT_80818	hypothetical protein	-1.18779	0.000157378	0.000549697	yes	down
gene-WICANDRAFT_86079	WICANDRAFT_86079	hypothetical protein	1.09608	0.000160687	0.000560946	yes	up
gene-WICANDRAFT_34414	WICANDRAFT_34414	hypothetical protein	-1.23618	0.000163412	0.000570146	yes	down
gene-WICANDRAFT_21696	WICANDRAFT_21696	hypothetical protein	1.39882	0.000164483	0.000573568	yes	up
gene-WICANDRAFT_32258	WICANDRAFT_32258	hypothetical protein	-1.16531	0.000165197	0.000575462	yes	down
gene-WICANDRAFT_16817	WICANDRAFT_16817	hypothetical protein	1.06136	0.000165207	0.000575462	yes	up
gene-WICANDRAFT_24889	WICANDRAFT_24889	hypothetical protein	-1.0861	0.000166341	0.000578877	yes	down
gene-WICANDRAFT_104828	WICANDRAFT_104828	hypothetical protein	-1.11899	0.000167619	0.000582902	yes	down
gene-WICANDRAFT_70959	WICANDRAFT_70959	hypothetical protein	1.00923	0.000168719	0.000586407	yes	up
gene-WICANDRAFT_78825	WICANDRAFT_78825	hypothetical protein	-1.12035	0.000169019	0.000587128	yes	down
gene-WICANDRAFT_35506	WICANDRAFT_35506	glycosyltransferase family 71 protein	1.15683	0.000172082	0.000597297	yes	up
gene-WICANDRAFT_79081	WICANDRAFT_79081	hypothetical protein	-1.21192	0.0001733	0.000601012	yes	down
gene-WICANDRAFT_83927	WICANDRAFT_83927	hypothetical protein	1.02643	0.000175315	0.000607669	yes	up
gene-WICANDRAFT_80770	WICANDRAFT_80770	hypothetical protein	-1.47993	0.00017701	0.00061321	yes	down
gene-WICANDRAFT_78109	WICANDRAFT_78109	hypothetical protein	1.39139	0.00017836	0.000617551	yes	up
gene-WICANDRAFT_28666	WICANDRAFT_28666	hypothetical protein	1.0286	0.000185355	0.000641071	yes	up
gene-WICANDRAFT_65289	WICANDRAFT_65289	hypothetical protein	1.16941	0.000185807	0.000642285	yes	up
gene-WICANDRAFT_76633	WICANDRAFT_76633	hypothetical protein	-1.53174	0.000186109	0.000642977	yes	down
gene-WICANDRAFT_84555	WICANDRAFT_84555	hypothetical protein	-1.72976	0.000187119	0.000646116	yes	down
gene-WICANDRAFT_80891	WICANDRAFT_80891	hypothetical protein	-2.18572	0.000187773	0.00064802	yes	down
gene-WICANDRAFT_34404	WICANDRAFT_34404	hypothetical protein	1.10597	0.000188069	0.000648691	yes	up
gene-WICANDRAFT_85961	WICANDRAFT_85961	hypothetical protein	1.11162	0.000188294	0.000649113	yes	up
gene-WICANDRAFT_96815	WICANDRAFT_96815	hypothetical protein	-1.71221	0.000191966	0.000661411	yes	down
gene-WICANDRAFT_83004	WICANDRAFT_83004	hypothetical protein	1.46656	0.000194392	0.000669408	yes	up
gene-WICANDRAFT_98310	WICANDRAFT_98310	hypothetical protein	-2.27158	0.000195154	0.000671667	yes	down
gene-WICANDRAFT_28594	WICANDRAFT_28594	hypothetical protein	-1.35806	0.000196625	0.000676365	yes	down
gene-WICANDRAFT_24923	WICANDRAFT_24923	hypothetical protein	1.12525	0.000197444	0.000678815	yes	up
gene-WICANDRAFT_84740	WICANDRAFT_84740	hypothetical protein	1.61017	0.000197968	0.000680221	yes	up
gene-WICANDRAFT_83043	WICANDRAFT_83043	hypothetical protein	-1.31943	0.000198068	0.000680221	yes	down
gene-WICANDRAFT_25197	WICANDRAFT_25197	hypothetical protein	-1.1858	0.000199568	0.000684961	yes	down
gene-WICANDRAFT_80224	WICANDRAFT_80224	hypothetical protein	1.61936	0.000199663	0.000684961	yes	up
gene-WICANDRAFT_84160	WICANDRAFT_84160	hypothetical protein	1.12189	0.000202273	0.000693538	yes	up
gene-WICANDRAFT_82213	WICANDRAFT_82213	hypothetical protein	1.39032	0.000202773	0.000694878	yes	up
gene-WICANDRAFT_77200	WICANDRAFT_77200	hypothetical protein	-2.02537	0.000208346	0.000713591	yes	down
gene-WICANDRAFT_63756	WICANDRAFT_63756	hypothetical protein	1.39957	0.000209003	0.000715454	yes	up
gene-WICANDRAFT_77274	WICANDRAFT_77274	hypothetical protein	1.03207	0.000210602	0.000720541	yes	up
gene-WICANDRAFT_59279	WICANDRAFT_59279	hypothetical protein	1.14926	0.000212118	0.000725336	yes	up
gene-WICANDRAFT_24927	WICANDRAFT_24927	hypothetical protein	-1.08651	0.000214095	0.000731703	yes	down
gene-WICANDRAFT_62485	WICANDRAFT_62485	hypothetical protein	1.01804	0.000214808	0.000733746	yes	up
gene-WICANDRAFT_76628	WICANDRAFT_76628	hypothetical protein	-2.82021	0.000215223	0.000734765	yes	down
gene-WICANDRAFT_78670	WICANDRAFT_78670	hypothetical protein	1.59637	0.00021539	0.000734943	yes	up
gene-WICANDRAFT_60097	WICANDRAFT_60097	hypothetical protein	-1.20807	0.000216071	0.000736868	yes	down
gene-WICANDRAFT_26024	WICANDRAFT_26024	hypothetical protein	1.12321	0.000217224	0.000740404	yes	up
gene-WICANDRAFT_63607	WICANDRAFT_63607	hypothetical protein	1.04998	0.000217592	0.000741259	yes	up
gene-WICANDRAFT_15785	WICANDRAFT_15785	hypothetical protein	1.128	0.000218333	0.000743387	yes	up
gene-WICANDRAFT_61595	WICANDRAFT_61595	hypothetical protein	1.36731	0.000219153	0.00074516	yes	up
gene-WICANDRAFT_26541	WICANDRAFT_26541	hypothetical protein	-1.10654	0.000219206	0.00074516	yes	down
gene-WICANDRAFT_76785	WICANDRAFT_76785	hypothetical protein	-1.13664	0.000220183	0.000748081	yes	down
gene-WICANDRAFT_22629	WICANDRAFT_22629	hypothetical protein	-1.16456	0.000222737	0.000756352	yes	down
gene-WICANDRAFT_82662	WICANDRAFT_82662	hypothetical protein	1.06181	0.000223194	0.000757499	yes	up
gene-WICANDRAFT_80971	WICANDRAFT_80971	hypothetical protein	-1.13781	0.000226511	0.000768348	yes	down
gene-WICANDRAFT_33616	WICANDRAFT_33616	hypothetical protein	1.05106	0.000228874	0.000775947	yes	up
gene-WICANDRAFT_75801	WICANDRAFT_75801	hypothetical protein	1.19841	0.000229058	0.000776158	yes	up
gene-WICANDRAFT_65363	WICANDRAFT_65363	hypothetical protein	1.46962	0.000234458	0.000793184	yes	up
gene-WICANDRAFT_66719	WICANDRAFT_66719	hypothetical protein	1.6854	0.000234718	0.000793641	yes	up
gene-WICANDRAFT_64500	WICANDRAFT_64500	hypothetical protein	1.923	0.000235037	0.000794296	yes	up
gene-WICANDRAFT_80935	WICANDRAFT_80935	hypothetical protein	1.02811	0.000235188	0.000794386	yes	up
gene-WICANDRAFT_24490	WICANDRAFT_24490	glycoside hydrolase family 47 protein	-1.19969	0.000238226	0.000804217	yes	down
gene-WICANDRAFT_76043	WICANDRAFT_76043	hypothetical protein	-1.11887	0.000244404	0.000824198	yes	down
gene-WICANDRAFT_79779	WICANDRAFT_79779	hypothetical protein	1.28557	0.000248853	0.000838755	yes	up
gene-WICANDRAFT_84802	WICANDRAFT_84802	hypothetical protein	-1.31413	0.0002491	0.000839143	yes	down
gene-WICANDRAFT_63315	WICANDRAFT_63315	hypothetical protein	-1.12751	0.000251304	0.000846119	yes	down
gene-WICANDRAFT_16116	WICANDRAFT_16116	hypothetical protein	1.42392	0.000252113	0.000848393	yes	up
gene-WICANDRAFT_35553	WICANDRAFT_35553	hypothetical protein	-1.02871	0.000254888	0.000856825	yes	down
gene-WICANDRAFT_27319	WICANDRAFT_27319	hypothetical protein	-1.2298	0.000256435	0.000861567	yes	down
gene-WICANDRAFT_12114	WICANDRAFT_12114	hypothetical protein	-4.56719	0.000262931	0.000882924	yes	down
gene-WICANDRAFT_85689	WICANDRAFT_85689	hypothetical protein	1.8771	0.000263928	0.000885804	yes	up
gene-WICANDRAFT_76477	WICANDRAFT_76477	hypothetical protein	1.07993	0.000266113	0.000892667	yes	up
gene-WICANDRAFT_80428	WICANDRAFT_80428	hypothetical protein	-1.46003	0.000275777	0.000923134	yes	down
gene-WICANDRAFT_33989	WICANDRAFT_33989	hypothetical protein	-1.28039	0.000277713	0.000929125	yes	down
gene-WICANDRAFT_86244	WICANDRAFT_86244	hypothetical protein	-1.06336	0.000278457	0.000931122	yes	down
gene-WICANDRAFT_62771	WICANDRAFT_62771	hypothetical protein	1.39465	0.000283119	0.000946214	yes	up
gene-WICANDRAFT_76317	WICANDRAFT_76317	hypothetical protein	-1.08842	0.000297845	0.000994382	yes	down
gene-WICANDRAFT_106637	WICANDRAFT_106637	hypothetical protein	-1.05758	0.000299797	0.00100037	yes	down
gene-WICANDRAFT_59841	WICANDRAFT_59841	hypothetical protein	1.41283	0.000300111	0.00100089	yes	up
gene-WICANDRAFT_81221	WICANDRAFT_81221	hypothetical protein	1.20949	0.000304094	0.00101365	yes	up
gene-WICANDRAFT_65500	WICANDRAFT_65500	hypothetical protein	-1.09316	0.000309196	0.00102957	yes	down
gene-WICANDRAFT_61639	WICANDRAFT_61639	hypothetical protein	-1.02197	0.000313682	0.00104342	yes	down
gene-WICANDRAFT_97638	WICANDRAFT_97638	hypothetical protein	1.1329	0.000320603	0.00106588	yes	up
gene-WICANDRAFT_31565	WICANDRAFT_31565	hypothetical protein	1.12417	0.000322692	0.00107226	yes	up
gene-WICANDRAFT_34130	WICANDRAFT_34130	glycosyltransferase family 71 protein	1.47453	0.000330379	0.00109666	yes	up
gene-WICANDRAFT_78372	WICANDRAFT_78372	hypothetical protein	-1.02816	0.000333796	0.00110684	yes	down
gene-WICANDRAFT_59834	WICANDRAFT_59834	hypothetical protein	3.79948	0.000336044	0.00111313	yes	up
gene-WICANDRAFT_60998	WICANDRAFT_60998	hypothetical protein	1.23486	0.000337768	0.00111826	yes	up
gene-WICANDRAFT_25841	WICANDRAFT_25841	hypothetical protein	-1.43648	0.000345734	0.00114404	yes	down
gene-WICANDRAFT_36272	WICANDRAFT_36272	hypothetical protein	-1.00366	0.000359866	0.00119018	yes	down
gene-WICANDRAFT_84603	WICANDRAFT_84603	hypothetical protein	-1.14239	0.000360731	0.00119242	yes	down
gene-WICANDRAFT_79763	WICANDRAFT_79763	hypothetical protein	1.56646	0.000364031	0.00120208	yes	up
gene-WICANDRAFT_70941	WICANDRAFT_70941	hypothetical protein	1.25942	0.000364234	0.00120212	yes	up
gene-WICANDRAFT_97621	WICANDRAFT_97621	hypothetical protein	-1.09422	0.000364919	0.00120313	yes	down
gene-WICANDRAFT_28821	WICANDRAFT_28821	hypothetical protein	-1.15257	0.000367957	0.00121252	yes	down
gene-WICANDRAFT_31652	WICANDRAFT_31652	hypothetical protein	1.23882	0.000370594	0.00121994	yes	up
gene-WICANDRAFT_77094	WICANDRAFT_77094	hypothetical protein	-1.9237	0.000371642	0.00122276	yes	down
gene-WICANDRAFT_15925	WICANDRAFT_15925	hypothetical protein	-1.21471	0.000373052	0.00122676	yes	down
gene-WICANDRAFT_104233	WICANDRAFT_104233	hypothetical protein	1.02855	0.000376404	0.00123651	yes	up
gene-WICANDRAFT_66926	WICANDRAFT_66926	hypothetical protein	-1.1628	0.000376739	0.00123697	yes	down
gene-WICANDRAFT_29651	WICANDRAFT_29651	hypothetical protein	1.00547	0.000378329	0.00124155	yes	up
gene-WICANDRAFT_16661	WICANDRAFT_16661	hypothetical protein	-2.08755	0.000378696	0.00124211	yes	down
gene-WICANDRAFT_82524	WICANDRAFT_82524	hypothetical protein	1.23433	0.000384693	0.00125983	yes	up
gene-WICANDRAFT_79202	WICANDRAFT_79202	hypothetical protein	-1.53932	0.000385394	0.00126147	yes	down
gene-WICANDRAFT_65270	WICANDRAFT_65270	hypothetical protein	1.34799	0.000385944	0.00126262	yes	up
gene-WICANDRAFT_90611	WICANDRAFT_90611	hypothetical protein	-1.16311	0.000389905	0.00127492	yes	down
gene-WICANDRAFT_61570	WICANDRAFT_61570	hypothetical protein	2.03181	0.000392302	0.0012821	yes	up
gene-WICANDRAFT_17083	WICANDRAFT_17083	hypothetical protein	1.26274	0.000394799	0.00128959	yes	up
gene-WICANDRAFT_31014	WICANDRAFT_31014	hypothetical protein	-1.06039	0.000404142	0.00131876	yes	down
gene-WICANDRAFT_51751	WICANDRAFT_51751	hypothetical protein	1.02975	0.000405902	0.00132382	yes	up
gene-WICANDRAFT_16610	WICANDRAFT_16610	hypothetical protein	1.19164	0.000408357	0.00133114	yes	up
gene-WICANDRAFT_35998	WICANDRAFT_35998	hypothetical protein	-1.02382	0.00040958	0.00133445	yes	down
gene-WICANDRAFT_48870	WICANDRAFT_48870	hypothetical protein	-1.28122	0.000415474	0.00135157	yes	down
gene-WICANDRAFT_32051	WICANDRAFT_32051	hypothetical protein	-1.03243	0.000417222	0.00135656	yes	down
gene-WICANDRAFT_31677	WICANDRAFT_31677	hypothetical protein	1.07503	0.000418027	0.00135848	yes	up
gene-WICANDRAFT_61632	WICANDRAFT_61632	hypothetical protein	1.01214	0.000428443	0.00138987	yes	up
gene-WICANDRAFT_65583	WICANDRAFT_65583	hypothetical protein	1.08415	0.000428561	0.00138987	yes	up
gene-WICANDRAFT_80201	WICANDRAFT_80201	hypothetical protein	-1.19251	0.000430881	0.00139597	yes	down
gene-WICANDRAFT_47655	WICANDRAFT_47655	hypothetical protein	-1.47436	0.000433887	0.00140427	yes	down
gene-WICANDRAFT_14106	WICANDRAFT_14106	hypothetical protein	-1.05855	0.000435415	0.0014085	yes	down
gene-WICANDRAFT_64072	WICANDRAFT_64072	hypothetical protein	1.48255	0.000435992	0.00140965	yes	up
gene-WICANDRAFT_26492	WICANDRAFT_26492	hypothetical protein	-1.05763	0.000437845	0.00141492	yes	down
gene-WICANDRAFT_76173	WICANDRAFT_76173	hypothetical protein	-1.71691	0.000439042	0.00141806	yes	down
gene-WICANDRAFT_27987	WICANDRAFT_27987	hypothetical protein	1.90202	0.000441904	0.00142586	yes	up
gene-WICANDRAFT_36779	WICANDRAFT_36779	hypothetical protein	1.06113	0.000443689	0.00143089	yes	up
gene-WICANDRAFT_69830	WICANDRAFT_69830	hypothetical protein	-1.07764	0.000444321	0.0014322	yes	down
gene-WICANDRAFT_34047	WICANDRAFT_34047	glycosyltransferase family 71 protein	-1.21063	0.000461901	0.00148637	yes	down
gene-WICANDRAFT_27920	WICANDRAFT_27920	hypothetical protein	-1.52092	0.000462061	0.00148637	yes	down
gene-WICANDRAFT_35791	WICANDRAFT_35791	hypothetical protein	-1.18633	0.000466487	0.00149985	yes	down
gene-WICANDRAFT_27965	WICANDRAFT_27965	hypothetical protein	1.20525	0.000469888	0.00151002	yes	up
gene-WICANDRAFT_85889	WICANDRAFT_85889	hypothetical protein	1.00324	0.000470903	0.00151175	yes	up
gene-WICANDRAFT_17303	WICANDRAFT_17303	glycosyltransferase family 8 protein	2.43863	0.000482699	0.00154727	yes	up
gene-WICANDRAFT_20004	WICANDRAFT_20004	hypothetical protein	-1.45436	0.000483178	0.00154802	yes	down
gene-WICANDRAFT_16167	WICANDRAFT_16167	hypothetical protein	1.69787	0.000484524	0.00155155	yes	up
gene-WICANDRAFT_64398	WICANDRAFT_64398	hypothetical protein	-1.43625	0.000485211	0.00155297	yes	down
gene-WICANDRAFT_61772	WICANDRAFT_61772	hypothetical protein	-1.02731	0.000486475	0.00155623	yes	down
gene-WICANDRAFT_32181	WICANDRAFT_32181	hypothetical protein	1.03266	0.00049734	0.00159019	yes	up
gene-WICANDRAFT_100771	WICANDRAFT_100771	hypothetical protein	-1.08967	0.000499285	0.0015956	yes	down
gene-WICANDRAFT_79072	WICANDRAFT_79072	hypothetical protein	1.03426	0.00050018	0.00159766	yes	up
gene-WICANDRAFT_30318	WICANDRAFT_30318	hypothetical protein	-1.27947	0.000501435	0.00160086	yes	down
gene-WICANDRAFT_83303	WICANDRAFT_83303	hypothetical protein	1.30106	0.000503154	0.00160554	yes	up
gene-WICANDRAFT_12554	WICANDRAFT_12554	hypothetical protein	1.2594	0.000506227	0.00161454	yes	up
gene-WICANDRAFT_81298	WICANDRAFT_81298	hypothetical protein	-1.17042	0.000507175	0.00161675	yes	down
gene-WICANDRAFT_105447	WICANDRAFT_105447	hypothetical protein	-1.28867	0.000513197	0.00163512	yes	down
gene-WICANDRAFT_64904	WICANDRAFT_64904	hypothetical protein	-1.12745	0.000516083	0.0016435	yes	down
gene-WICANDRAFT_100127	WICANDRAFT_100127	hypothetical protein	-1.00184	0.00052271	0.0016621	yes	down
gene-WICANDRAFT_64643	WICANDRAFT_64643	hypothetical protein	-1.00511	0.000529241	0.00168118	yes	down
gene-WICANDRAFT_16833	WICANDRAFT_16833	hypothetical protein	-1.55071	0.000533755	0.00169383	yes	down
gene-WICANDRAFT_86263	WICANDRAFT_86263	hypothetical protein	1.18454	0.000542599	0.00172017	yes	up
gene-WICANDRAFT_24963	WICANDRAFT_24963	hypothetical protein	-1.03194	0.000543091	0.00172087	yes	down
gene-WICANDRAFT_61569	WICANDRAFT_61569	hypothetical protein	-1.6334	0.000552574	0.00174917	yes	down
gene-WICANDRAFT_25067	WICANDRAFT_25067	hypothetical protein	1.01297	0.000553767	0.00175208	yes	up
gene-WICANDRAFT_92364	WICANDRAFT_92364	hypothetical protein	1.00164	0.000563667	0.00178251	yes	up
gene-WICANDRAFT_60746	WICANDRAFT_60746	hypothetical protein	1.04052	0.000571019	0.00180486	yes	up
gene-WICANDRAFT_62428	WICANDRAFT_62428	hypothetical protein	-1.2691	0.000573786	0.00181256	yes	down
gene-WICANDRAFT_33463	WICANDRAFT_33463	hypothetical protein	-1.428	0.00057623	0.00181862	yes	down
gene-WICANDRAFT_17190	WICANDRAFT_17190	hypothetical protein	1.12326	0.000581129	0.00183317	yes	up
gene-WICANDRAFT_80512	WICANDRAFT_80512	hypothetical protein	-1.3271	0.0005878	0.00185237	yes	down
gene-WICANDRAFT_68902	WICANDRAFT_68902	hypothetical protein	1.12246	0.000591031	0.00186163	yes	up
gene-WICANDRAFT_31917	WICANDRAFT_31917	hypothetical protein	-2.29945	0.000594514	0.00187167	yes	down
gene-WICANDRAFT_63148	WICANDRAFT_63148	hypothetical protein	-1.10068	0.000595478	0.00187378	yes	down
gene-WICANDRAFT_24788	WICANDRAFT_24788	hypothetical protein	-1.15609	0.000596809	0.00187611	yes	down
gene-WICANDRAFT_81223	WICANDRAFT_81223	hypothetical protein	1.13685	0.000607157	0.00190769	yes	up
gene-WICANDRAFT_78891	WICANDRAFT_78891	hypothetical protein	1.20964	0.00060807	0.00190962	yes	up
gene-WICANDRAFT_29866	WICANDRAFT_29866	hypothetical protein	-1.02517	0.00061118	0.00191749	yes	down
gene-WICANDRAFT_84108	WICANDRAFT_84108	hypothetical protein	1.1121	0.000616567	0.00193343	yes	up
gene-WICANDRAFT_16136	WICANDRAFT_16136	hypothetical protein	1.02966	0.000620806	0.00194576	yes	up
gene-WICANDRAFT_103379	WICANDRAFT_103379	hypothetical protein	-1.10892	0.000624957	0.00195776	yes	down
gene-WICANDRAFT_65747	WICANDRAFT_65747	hypothetical protein	-1.59094	0.00062525	0.00195776	yes	down
gene-WICANDRAFT_65276	WICANDRAFT_65276	hypothetical protein	1.23127	0.000632479	0.00197747	yes	up
gene-WICANDRAFT_77418	WICANDRAFT_77418	hypothetical protein	1.01583	0.000637787	0.00199309	yes	up
gene-WICANDRAFT_76134	WICANDRAFT_76134	hypothetical protein	1.10617	0.000641791	0.00200461	yes	up
gene-WICANDRAFT_94648	WICANDRAFT_94648	hypothetical protein	-1.02545	0.000645657	0.00201569	yes	down
gene-WICANDRAFT_13728	WICANDRAFT_13728	hypothetical protein	1.12083	0.00064999	0.00202822	yes	up
gene-WICANDRAFT_65184	WICANDRAFT_65184	hypothetical protein	1.14959	0.000660683	0.00205957	yes	up
gene-WICANDRAFT_79626	WICANDRAFT_79626	hypothetical protein	1.5913	0.000664661	0.00206994	yes	up
gene-WICANDRAFT_37061	WICANDRAFT_37061	hypothetical protein	1.14956	0.000668618	0.00208124	yes	up
gene-WICANDRAFT_76903	WICANDRAFT_76903	hypothetical protein	1.1848	0.000693223	0.0021536	yes	up
gene-WICANDRAFT_57556	WICANDRAFT_57556	hypothetical protein	-1.02834	0.000697423	0.00216559	yes	down
gene-WICANDRAFT_82471	WICANDRAFT_82471	hypothetical protein	1.24307	0.000709659	0.00220144	yes	up
gene-WICANDRAFT_25463	WICANDRAFT_25463	hypothetical protein	-1.10978	0.000730349	0.0022634	yes	down
gene-WICANDRAFT_59725	WICANDRAFT_59725	hypothetical protein	-1.22358	0.000737445	0.00228428	yes	down
gene-WICANDRAFT_93042	WICANDRAFT_93042	hypothetical protein	2.98477	0.000742914	0.00229898	yes	up
gene-WICANDRAFT_64419	WICANDRAFT_64419	hypothetical protein	-1.46839	0.00074891	0.0023164	yes	down
gene-WICANDRAFT_54507	WICANDRAFT_54507	hypothetical protein	-1.01526	0.000757845	0.00234062	yes	down
gene-WICANDRAFT_80293	WICANDRAFT_80293	hypothetical protein	-1.00123	0.000762456	0.00235257	yes	down
gene-WICANDRAFT_24397	WICANDRAFT_24397	hypothetical protein	1.98557	0.000763438	0.00235332	yes	up
gene-WICANDRAFT_25181	WICANDRAFT_25181	hypothetical protein	-1.05418	0.000770693	0.00237246	yes	down
gene-WICANDRAFT_101259	WICANDRAFT_101259	hypothetical protein	-1.00652	0.000774308	0.00238105	yes	down
gene-WICANDRAFT_82215	WICANDRAFT_82215	hypothetical protein	-1.4597	0.000778473	0.00239167	yes	down
gene-WICANDRAFT_34168	WICANDRAFT_34168	hypothetical protein	1.0633	0.000778518	0.00239167	yes	up
gene-WICANDRAFT_64850	WICANDRAFT_64850	hypothetical protein	-1.37233	0.00078823	0.00241917	yes	down
gene-WICANDRAFT_65513	WICANDRAFT_65513	hypothetical protein	1.05696	0.000789344	0.00242142	yes	up
gene-WICANDRAFT_57116	WICANDRAFT_57116	glycoside hydrolase family 17 protein	1.10469	0.000792779	0.00243078	yes	up
gene-WICANDRAFT_64138	WICANDRAFT_64138	hypothetical protein	-1.27831	0.00079326	0.00243108	yes	down
gene-WICANDRAFT_79792	WICANDRAFT_79792	hypothetical protein	-1.12486	0.000796311	0.00243926	yes	down
gene-WICANDRAFT_76065	WICANDRAFT_76065	hypothetical protein	-1.00326	0.000803115	0.00245891	yes	down
gene-WICANDRAFT_83170	WICANDRAFT_83170	hypothetical protein	-1.1416	0.00081314	0.00248721	yes	down
gene-WICANDRAFT_59492	WICANDRAFT_59492	hypothetical protein	-1.07119	0.00083594	0.0025508	yes	down
gene-WICANDRAFT_34224	WICANDRAFT_34224	hypothetical protein	-1.48811	0.00083925	0.0025584	yes	down
gene-WICANDRAFT_77460	WICANDRAFT_77460	hypothetical protein	1.03318	0.000857632	0.00261197	yes	up
gene-WICANDRAFT_85489	WICANDRAFT_85489	hypothetical protein	1.86382	0.000858839	0.00261439	yes	up
gene-WICANDRAFT_64764	WICANDRAFT_64764	glycoside hydrolase family 32 protein	-3.8233	0.000867218	0.00263592	yes	down
gene-WICANDRAFT_65426	WICANDRAFT_65426	hypothetical protein	1.00701	0.000867405	0.00263592	yes	up
gene-WICANDRAFT_58788	WICANDRAFT_58788	hypothetical protein	1.56742	0.000878906	0.00266526	yes	up
gene-WICANDRAFT_64882	WICANDRAFT_64882	hypothetical protein	1.30929	0.00087995	0.00266715	yes	up
gene-WICANDRAFT_80090	WICANDRAFT_80090	hypothetical protein	-1.19522	0.000885065	0.00268137	yes	down
[truncated: 275 more rows]
