# Supplementary material for: Analysis of the ethanol stress response mechanism in Wickerhamomyces anomalus based on transcriptomics and metabolomics approaches
Source: BMC Microbiol. 2022 Nov 15;22:275. doi: 10.1186/s12866-022-02691-y (PMC9664796; doi:10.1186/s12866-022-02691-y)
Supplement: Supplementary file 4 — Additional file 4: Table S3. [file 12866_2022_2691_MOESM4_ESM.xls]

## Sheet: DEGs between12% and 9% treated 
Gene_id	Gene name	Gene description	Log2FC(FC(Ethanol 12%/Ethanol 9%)	Pvalue	Padjust	Significant	Regulate
gene-WICANDRAFT_17169	WICANDRAFT_17169	hypothetical protein	-3.99023	3.6755e-10	2.32622e-06	yes	down
gene-WICANDRAFT_71466	WICANDRAFT_71466	hypothetical protein	-5.04067	2.55547e-09	8.08677e-06	yes	down
gene-WICANDRAFT_80604	WICANDRAFT_80604	hypothetical protein	-3.19425	1.11384e-08	2.34984e-05	yes	down
gene-WICANDRAFT_47125	WICANDRAFT_47125	hypothetical protein	-3.53184	7.07736e-08	0.000110348	yes	down
gene-WICANDRAFT_84504	WICANDRAFT_84504	hypothetical protein	-3.37207	8.71765e-08	0.000110348	yes	down
gene-WICANDRAFT_45542	WICANDRAFT_45542	hypothetical protein	-3.0985	2.91755e-07	0.000307753	yes	down
gene-WICANDRAFT_29640	WICANDRAFT_29640	hypothetical protein	-2.61082	4.40145e-07	0.000388575	yes	down
gene-WICANDRAFT_33333	WICANDRAFT_33333	hypothetical protein	-2.77468	4.91167e-07	0.000388575	yes	down
gene-WICANDRAFT_22341	WICANDRAFT_22341	hypothetical protein	-3.05386	1.0732e-06	0.000754697	yes	down
gene-WICANDRAFT_85203	WICANDRAFT_85203	hypothetical protein	-2.55693	1.35696e-06	0.00085882	yes	down
gene-WICANDRAFT_64605	WICANDRAFT_64605	hypothetical protein	-4.90568	1.84799e-06	0.00106326	yes	down
gene-WICANDRAFT_86357	WICANDRAFT_86357	hypothetical protein	-3.11109	2.11703e-06	0.00111656	yes	down
gene-WICANDRAFT_37095	WICANDRAFT_37095	hypothetical protein	-3.18123	2.47143e-06	0.00120321	yes	down
gene-WICANDRAFT_22666	WICANDRAFT_22666	hypothetical protein	-3.06013	2.81266e-06	0.00127153	yes	down
gene-WICANDRAFT_60030	WICANDRAFT_60030	hypothetical protein	-3.26078	3.36663e-06	0.00142049	yes	down
gene-WICANDRAFT_107353	WICANDRAFT_107353	hypothetical protein	-2.95776	4.5679e-06	0.0017073	yes	down
gene-WICANDRAFT_64039	WICANDRAFT_64039	hypothetical protein	-2.41892	4.5859e-06	0.0017073	yes	down
gene-WICANDRAFT_33802	WICANDRAFT_33802	hypothetical protein	-2.24402	5.95545e-06	0.00203817	yes	down
gene-WICANDRAFT_12227	WICANDRAFT_12227	hypothetical protein	-2.35742	6.11868e-06	0.00203817	yes	down
gene-WICANDRAFT_24471	WICANDRAFT_24471	hypothetical protein	-2.60851	1.35366e-05	0.00428366	yes	down
gene-WICANDRAFT_33741	WICANDRAFT_33741	hypothetical protein	-2.69246	1.47722e-05	0.00445207	yes	down
gene-WICANDRAFT_61786	WICANDRAFT_61786	hypothetical protein	-2.29825	3.26335e-05	0.00934593	yes	down
gene-WICANDRAFT_71465	WICANDRAFT_71465	hypothetical protein	-2.46014	3.39637e-05	0.00934593	yes	down
gene-WICANDRAFT_103352	WICANDRAFT_103352	hypothetical protein	-2.16432	3.78926e-05	0.00999259	yes	down
gene-WICANDRAFT_99295	WICANDRAFT_99295	hypothetical protein	-2.42347	6.30155e-05	0.0151355	yes	down
gene-WICANDRAFT_103719	WICANDRAFT_103719	hypothetical protein	-2.13059	6.36007e-05	0.0151355	yes	down
gene-WICANDRAFT_97027	WICANDRAFT_97027	hypothetical protein	-6.35967	6.63716e-05	0.0151355	yes	down
gene-WICANDRAFT_92824	WICANDRAFT_92824	hypothetical protein	-2.67185	6.82909e-05	0.0151355	yes	down
gene-WICANDRAFT_89520	WICANDRAFT_89520	hypothetical protein	-2.02216	7.08416e-05	0.0151355	yes	down
gene-WICANDRAFT_70957	WICANDRAFT_70957	hypothetical protein	-2.10047	7.37574e-05	0.0151355	yes	down
gene-WICANDRAFT_60613	WICANDRAFT_60613	hypothetical protein	-2.41566	7.41352e-05	0.0151355	yes	down
gene-WICANDRAFT_64797	WICANDRAFT_64797	hypothetical protein	-2.2579	8.48914e-05	0.0167899	yes	down
gene-WICANDRAFT_65898	WICANDRAFT_65898	hypothetical protein	-2.08386	8.82393e-05	0.0169232	yes	down
gene-WICANDRAFT_86656	WICANDRAFT_86656	hypothetical protein	-2.30986	9.8546e-05	0.018344	yes	down
gene-WICANDRAFT_79779	WICANDRAFT_79779	hypothetical protein	-2.55561	0.000108351	0.0195923	yes	down
gene-WICANDRAFT_65899	WICANDRAFT_65899	hypothetical protein	-2.1803	0.000111443	0.0195923	yes	down
gene-WICANDRAFT_96708	WICANDRAFT_96708	hypothetical protein	-4.36448	0.000126881	0.0217036	yes	down
gene-WICANDRAFT_35577	WICANDRAFT_35577	hypothetical protein	-3.81478	0.000184507	0.0307301	yes	down
gene-WICANDRAFT_80892	WICANDRAFT_80892	hypothetical protein	-1.85543	0.000194652	0.0315886	yes	down
gene-WICANDRAFT_27446	WICANDRAFT_27446	hypothetical protein	-2.24777	0.00020813	0.0329314	yes	down
gene-WICANDRAFT_14219	WICANDRAFT_14219	hypothetical protein	-1.92392	0.000216868	0.033477	yes	down
gene-WICANDRAFT_34447	WICANDRAFT_34447	hypothetical protein	-2.62534	0.000228642	0.0344542	yes	down
gene-WICANDRAFT_64497	WICANDRAFT_64497	hypothetical protein	-2.14133	0.000246752	0.0363184	yes	down
gene-WICANDRAFT_66170	WICANDRAFT_66170	hypothetical protein	-2.1695	0.000255062	0.0366369	yes	down
gene-WICANDRAFT_36311	WICANDRAFT_36311	hypothetical protein	-2.97439	0.000260493	0.0366369	yes	down
gene-WICANDRAFT_82904	WICANDRAFT_82904	hypothetical protein	-2.53983	0.00028394	0.0390664	yes	down
gene-WICANDRAFT_64064	WICANDRAFT_64064	hypothetical protein	-1.76105	0.000292949	0.0394483	yes	down
gene-WICANDRAFT_27504	WICANDRAFT_27504	hypothetical protein	-1.76813	0.000320698	0.0422854	yes	down
gene-WICANDRAFT_79688	WICANDRAFT_79688	hypothetical protein	-1.89391	0.000383008	0.0494705	yes	down
gene-WICANDRAFT_81433	WICANDRAFT_81433	hypothetical protein	-2.20396	0.000396111	0.0501397	yes	down
gene-WICANDRAFT_12554	WICANDRAFT_12554	hypothetical protein	-2.06804	0.000424645	0.0526976	yes	down
gene-WICANDRAFT_61846	WICANDRAFT_61846	hypothetical protein	-3.49316	0.000456177	0.0551638	yes	down
gene-WICANDRAFT_32051	WICANDRAFT_32051	hypothetical protein	-1.71666	0.000462188	0.0551638	yes	down
gene-WICANDRAFT_68805	WICANDRAFT_68805	hypothetical protein	-2.27796	0.000470666	0.0551638	yes	down
gene-WICANDRAFT_26737	WICANDRAFT_26737	hypothetical protein	-2.47267	0.000483794	0.0556715	yes	down
gene-WICANDRAFT_15902	WICANDRAFT_15902	hypothetical protein	-2.173	0.000492669	0.0556804	yes	down
gene-WICANDRAFT_26283	WICANDRAFT_26283	hypothetical protein	-1.64727	0.000515385	0.0568094	yes	down
gene-WICANDRAFT_62600	WICANDRAFT_62600	hypothetical protein	-2.58768	0.00052061	0.0568094	yes	down
gene-WICANDRAFT_65357	WICANDRAFT_65357	hypothetical protein	-2.2061	0.000543117	0.0570007	yes	down
gene-WICANDRAFT_104752	WICANDRAFT_104752	hypothetical protein	-2.44117	0.000545596	0.0570007	yes	down
gene-WICANDRAFT_77986	WICANDRAFT_77986	hypothetical protein	-2.23731	0.000549382	0.0570007	yes	down
gene-WICANDRAFT_28517	WICANDRAFT_28517	hypothetical protein	-2.15615	0.000574059	0.0586003	yes	down
gene-WICANDRAFT_70959	WICANDRAFT_70959	hypothetical protein	-1.69081	0.00058977	0.0592484	yes	down
gene-WICANDRAFT_31014	WICANDRAFT_31014	hypothetical protein	-1.74684	0.000625408	0.060913	yes	down
gene-WICANDRAFT_94806	WICANDRAFT_94806	hypothetical protein	-2.16354	0.000625588	0.060913	yes	down
gene-WICANDRAFT_80601	WICANDRAFT_80601	hypothetical protein	-2.32291	0.000652368	0.0625581	yes	down
gene-WICANDRAFT_78623	WICANDRAFT_78623	hypothetical protein	-1.62084	0.000669339	0.0632275	yes	down
gene-WICANDRAFT_91466	WICANDRAFT_91466	hypothetical protein	-1.54605	0.000693873	0.0642335	yes	down
gene-WICANDRAFT_75842	WICANDRAFT_75842	hypothetical protein	-2.44175	0.000700286	0.0642335	yes	down
gene-WICANDRAFT_28644	WICANDRAFT_28644	hypothetical protein	-1.90876	0.000717105	0.0648365	yes	down
gene-WICANDRAFT_33870	WICANDRAFT_33870	hypothetical protein	-1.85522	0.000733587	0.0653926	yes	down
gene-WICANDRAFT_78644	WICANDRAFT_78644	hypothetical protein	-1.72002	0.000745438	0.065526	yes	down
gene-WICANDRAFT_35432	WICANDRAFT_35432	hypothetical protein	-1.77103	0.000848962	0.0736038	yes	down
gene-WICANDRAFT_27932	WICANDRAFT_27932	hypothetical protein	-1.94999	0.000929902	0.0795317	yes	down
gene-WICANDRAFT_83474	WICANDRAFT_83474	hypothetical protein	-1.94132	0.000963419	0.0812997	yes	down
gene-WICANDRAFT_85038	WICANDRAFT_85038	hypothetical protein	-1.975	0.00100849	0.0833373	yes	down
gene-WICANDRAFT_93233	WICANDRAFT_93233	hypothetical protein	-1.72465	0.00102186	0.0833373	yes	down
gene-WICANDRAFT_106934	WICANDRAFT_106934	hypothetical protein	-1.52069	0.00103672	0.0833373	yes	down
gene-WICANDRAFT_67202	WICANDRAFT_67202	hypothetical protein	-2.14428	0.00104024	0.0833373	yes	down
gene-WICANDRAFT_83703	WICANDRAFT_83703	hypothetical protein	-1.45373	0.00107571	0.0851024	yes	down
gene-WICANDRAFT_82769	WICANDRAFT_82769	hypothetical protein	-1.94321	0.00118167	0.0923306	yes	down
gene-WICANDRAFT_26512	WICANDRAFT_26512	hypothetical protein	-2.05267	0.00120204	0.0927768	yes	down
gene-WICANDRAFT_12963	WICANDRAFT_12963	hypothetical protein	1.1152	0.00124429	0.0947856	yes	up
gene-WICANDRAFT_32373	WICANDRAFT_32373	hypothetical protein	-1.33155	0.00125802	0.0947856	yes	down
gene-WICANDRAFT_35866	WICANDRAFT_35866	hypothetical protein	-1.67274	0.00130187	0.0969356	yes	down
gene-WICANDRAFT_82679	WICANDRAFT_82679	hypothetical protein	-1.54422	0.00145295	0.106927	yes	down
gene-WICANDRAFT_79530	WICANDRAFT_79530	hypothetical protein	-2.01999	0.00150871	0.109754	yes	down
gene-WICANDRAFT_85009	WICANDRAFT_85009	hypothetical protein	-2.21854	0.00156462	0.112528	yes	down
gene-WICANDRAFT_15967	WICANDRAFT_15967	hypothetical protein	-1.64178	0.00187932	0.133559	yes	down
gene-WICANDRAFT_77916	WICANDRAFT_77916	hypothetical protein	-1.51542	0.00190473	0.133559	yes	down
gene-WICANDRAFT_82080	WICANDRAFT_82080	hypothetical protein	-2.02701	0.00192035	0.133559	yes	down
gene-WICANDRAFT_64923	WICANDRAFT_64923	hypothetical protein	1.30887	0.00198647	0.136656	yes	up
gene-WICANDRAFT_31541	WICANDRAFT_31541	hypothetical protein	-1.46692	0.00202276	0.137657	yes	down
gene-WICANDRAFT_77782	WICANDRAFT_77782	hypothetical protein	-1.73758	0.00215587	0.142955	yes	down
gene-WICANDRAFT_92816	WICANDRAFT_92816	hypothetical protein	-1.50584	0.00216586	0.142955	yes	down
gene-WICANDRAFT_98310	WICANDRAFT_98310	hypothetical protein	-1.63874	0.00216837	0.142955	yes	down
gene-WICANDRAFT_63947	WICANDRAFT_63947	hypothetical protein	-2.00465	0.00226674	0.147641	yes	down
gene-WICANDRAFT_77985	WICANDRAFT_77985	hypothetical protein	-3.66057	0.00233546	0.147641	yes	down
gene-WICANDRAFT_76152	WICANDRAFT_76152	hypothetical protein	1.06413	0.00233665	0.147641	yes	up
gene-WICANDRAFT_77186	WICANDRAFT_77186	hypothetical protein	1.11334	0.00234413	0.147641	yes	up
gene-WICANDRAFT_78247	WICANDRAFT_78247	hypothetical protein	-1.55305	0.00241449	0.147641	yes	down
gene-WICANDRAFT_48356	WICANDRAFT_48356	hypothetical protein	-1.83523	0.00244122	0.147641	yes	down
gene-WICANDRAFT_56178	WICANDRAFT_56178	hypothetical protein	-1.80969	0.00244662	0.147641	yes	down
gene-WICANDRAFT_94838	WICANDRAFT_94838	hypothetical protein	-1.48092	0.00244929	0.147641	yes	down
gene-WICANDRAFT_97121	WICANDRAFT_97121	hypothetical protein	-2.89808	0.0024494	0.147641	yes	down
gene-WICANDRAFT_63075	WICANDRAFT_63075	hypothetical protein	-1.81704	0.0025603	0.151594	yes	down
gene-WICANDRAFT_93707	WICANDRAFT_93707	hypothetical protein	-1.94235	0.0025629	0.151594	yes	down
gene-WICANDRAFT_103301	WICANDRAFT_103301	hypothetical protein	-1.81989	0.00263052	0.154154	yes	down
gene-WICANDRAFT_77750	WICANDRAFT_77750	hypothetical protein	-1.71986	0.00269079	0.156239	yes	down
gene-WICANDRAFT_61091	WICANDRAFT_61091	hypothetical protein	-1.68749	0.00274982	0.158214	yes	down
gene-WICANDRAFT_30318	WICANDRAFT_30318	hypothetical protein	-3.46853	0.00281572	0.160455	yes	down
gene-WICANDRAFT_76173	WICANDRAFT_76173	hypothetical protein	-1.31589	0.00283946	0.160455	yes	down
gene-WICANDRAFT_76903	WICANDRAFT_76903	hypothetical protein	-1.40184	0.0028722	0.160869	yes	down
gene-WICANDRAFT_97539	WICANDRAFT_97539	hypothetical protein	-2.76899	0.00291304	0.161725	yes	down
gene-WICANDRAFT_60748	WICANDRAFT_60748	hypothetical protein	1.07336	0.00296141	0.16298	yes	up
gene-WICANDRAFT_36768	WICANDRAFT_36768	hypothetical protein	-1.8663	0.0030907	0.168033	yes	down
gene-WICANDRAFT_62190	WICANDRAFT_62190	hypothetical protein	-1.4424	0.00310632	0.168033	yes	down
gene-WICANDRAFT_23368	WICANDRAFT_23368	hypothetical protein	-2.1049	0.00333875	0.179076	yes	down
gene-WICANDRAFT_18693	WICANDRAFT_18693	hypothetical protein	-1.79251	0.00339224	0.180416	yes	down
gene-WICANDRAFT_101755	WICANDRAFT_101755	hypothetical protein	-2.06332	0.00359843	0.189787	yes	down
gene-WICANDRAFT_76966	WICANDRAFT_76966	hypothetical protein	-1.80231	0.00363613	0.190191	yes	down
gene-WICANDRAFT_81254	WICANDRAFT_81254	hypothetical protein	-1.8757	0.00372373	0.191861	yes	down
gene-WICANDRAFT_65827	WICANDRAFT_65827	hypothetical protein	-1.42517	0.0037287	0.191861	yes	down
gene-WICANDRAFT_98143	WICANDRAFT_98143	hypothetical protein	-2.57422	0.00381859	0.194902	yes	down
gene-WICANDRAFT_96036	WICANDRAFT_96036	hypothetical protein	-1.37371	0.00395492	0.200246	yes	down
gene-WICANDRAFT_34047	WICANDRAFT_34047	glycosyltransferase family 71 protein	1.313	0.0040673	0.204301	yes	up
gene-WICANDRAFT_59990	WICANDRAFT_59990	hypothetical protein	-1.90535	0.00412354	0.205495	yes	down
gene-WICANDRAFT_35666	WICANDRAFT_35666	hypothetical protein	1.11265	0.00419664	0.207504	yes	up
gene-WICANDRAFT_27900	WICANDRAFT_27900	hypothetical protein	-2.05003	0.00436911	0.214358	yes	down
gene-WICANDRAFT_64404	WICANDRAFT_64404	hypothetical protein	1.16995	0.00445186	0.216737	yes	up
gene-WICANDRAFT_34828	WICANDRAFT_34828	hypothetical protein	-1.06965	0.00449719	0.217272	yes	down
gene-WICANDRAFT_26630	WICANDRAFT_26630	hypothetical protein	-1.51026	0.00467219	0.21969	yes	down
gene-WICANDRAFT_33923	WICANDRAFT_33923	hypothetical protein	-1.96726	0.00471164	0.21969	yes	down
gene-WICANDRAFT_28028	WICANDRAFT_28028	hypothetical protein	-1.78895	0.00474193	0.21969	yes	down
gene-WICANDRAFT_61451	WICANDRAFT_61451	hypothetical protein	-1.42466	0.00476568	0.21969	yes	down
gene-WICANDRAFT_96755	WICANDRAFT_96755	hypothetical protein	-1.51489	0.00477093	0.21969	yes	down
gene-WICANDRAFT_97145	WICANDRAFT_97145	hypothetical protein	-2.81478	0.00481723	0.21969	yes	down
gene-WICANDRAFT_86488	WICANDRAFT_86488	hypothetical protein	-1.21208	0.00483464	0.21969	yes	down
gene-WICANDRAFT_80062	WICANDRAFT_80062	hypothetical protein	1.0241	0.00485943	0.21969	yes	up
gene-WICANDRAFT_58735	WICANDRAFT_58735	hypothetical protein	-1.56049	0.00485964	0.21969	yes	down
gene-WICANDRAFT_34084	WICANDRAFT_34084	hypothetical protein	-1.2394	0.00511115	0.229422	yes	down
gene-WICANDRAFT_101577	WICANDRAFT_101577	hypothetical protein	-1.54247	0.00515559	0.229787	yes	down
gene-WICANDRAFT_76108	WICANDRAFT_76108	hypothetical protein	-2.37952	0.00523935	0.231337	yes	down
gene-WICANDRAFT_37020	WICANDRAFT_37020	hypothetical protein	1.05532	0.00526348	0.231337	yes	up
gene-WICANDRAFT_97023	WICANDRAFT_97023	hypothetical protein	-1.50028	0.00542021	0.235507	yes	down
gene-WICANDRAFT_31580	WICANDRAFT_31580	hypothetical protein	-1.506	0.00570563	0.24489	yes	down
gene-WICANDRAFT_31099	WICANDRAFT_31099	hypothetical protein	-1.97068	0.00572661	0.24489	yes	down
gene-WICANDRAFT_63477	WICANDRAFT_63477	hypothetical protein	-1.59717	0.00581093	0.246828	yes	down
gene-WICANDRAFT_84355	WICANDRAFT_84355	hypothetical protein	-1.20101	0.00595004	0.251052	yes	down
gene-WICANDRAFT_80321	WICANDRAFT_80321	hypothetical protein	-1.88222	0.0060778	0.253806	yes	down
gene-WICANDRAFT_96846	WICANDRAFT_96846	hypothetical protein	-1.34705	0.00642322	0.265703	yes	down
gene-WICANDRAFT_78480	WICANDRAFT_78480	hypothetical protein	-1.30663	0.00668657	0.2748	yes	down
gene-WICANDRAFT_98197	WICANDRAFT_98197	hypothetical protein	-2.9265	0.00688754	0.279866	yes	down
gene-WICANDRAFT_36588	WICANDRAFT_36588	hypothetical protein	-3.07603	0.00689826	0.279866	yes	down
gene-WICANDRAFT_81082	WICANDRAFT_81082	hypothetical protein	-1.42929	0.00704015	0.280543	yes	down
gene-WICANDRAFT_64345	WICANDRAFT_64345	hypothetical protein	-1.60905	0.00707479	0.280543	yes	down
gene-WICANDRAFT_85660	WICANDRAFT_85660	hypothetical protein	-2.29727	0.00708526	0.280543	yes	down
gene-WICANDRAFT_25168	WICANDRAFT_25168	hypothetical protein	1.11507	0.00711706	0.280543	yes	up
gene-WICANDRAFT_27703	WICANDRAFT_27703	glycoside hydrolase family 31 protein	1.20007	0.00713658	0.280543	yes	up
gene-WICANDRAFT_29124	WICANDRAFT_29124	hypothetical protein	-1.42307	0.00727236	0.282613	yes	down
gene-WICANDRAFT_22922	WICANDRAFT_22922	hypothetical protein	-1.20003	0.00734293	0.282613	yes	down
gene-WICANDRAFT_76965	WICANDRAFT_76965	hypothetical protein	-1.48084	0.0074005	0.282613	yes	down
gene-WICANDRAFT_53128	WICANDRAFT_53128	hypothetical protein	-1.58009	0.00741994	0.282613	yes	down
gene-WICANDRAFT_97550	WICANDRAFT_97550	hypothetical protein	-2.5927	0.0075191	0.282613	yes	down
gene-WICANDRAFT_62729	WICANDRAFT_62729	hypothetical protein	-1.3768	0.00752336	0.282613	yes	down
gene-WICANDRAFT_79861	WICANDRAFT_79861	hypothetical protein	-4.27153	0.00756094	0.282613	yes	down
gene-WICANDRAFT_84212	WICANDRAFT_84212	hypothetical protein	-1.46945	0.00757974	0.282613	yes	down
gene-WICANDRAFT_95941	WICANDRAFT_95941	hypothetical protein	-4.99458	0.00759113	0.282613	yes	down
gene-WICANDRAFT_23519	WICANDRAFT_23519	hypothetical protein	-1.64135	0.00770183	0.285058	yes	down
gene-WICANDRAFT_65587	WICANDRAFT_65587	hypothetical protein	-1.87717	0.00783166	0.288178	yes	down
gene-WICANDRAFT_22953	WICANDRAFT_22953	hypothetical protein	-1.71245	0.00790309	0.289125	yes	down
gene-WICANDRAFT_92992	WICANDRAFT_92992	hypothetical protein	1.02922	0.00795823	0.289469	yes	up
gene-WICANDRAFT_67138	WICANDRAFT_67138	hypothetical protein	-1.90916	0.00804214	0.29085	yes	down
gene-WICANDRAFT_62215	WICANDRAFT_62215	hypothetical protein	-1.47479	0.00823253	0.296044	yes	down
gene-WICANDRAFT_52900	WICANDRAFT_52900	hypothetical protein	-3.1478	0.00845947	0.300787	yes	down
gene-WICANDRAFT_29580	WICANDRAFT_29580	hypothetical protein	-1.20482	0.00862074	0.304808	yes	down
gene-WICANDRAFT_78541	WICANDRAFT_78541	hypothetical protein	-3.56591	0.00869555	0.305745	yes	down
gene-WICANDRAFT_84757	WICANDRAFT_84757	hypothetical protein	-1.0492	0.0087832	0.306446	yes	down
gene-WICANDRAFT_37099	WICANDRAFT_37099	hypothetical protein	-3.11289	0.00898912	0.306446	yes	down
gene-WICANDRAFT_37096	WICANDRAFT_37096	hypothetical protein	-3.11289	0.00898912	0.306446	yes	down
gene-WICANDRAFT_29348	WICANDRAFT_29348	hypothetical protein	1.06598	0.00902547	0.306446	yes	up
gene-WICANDRAFT_61703	WICANDRAFT_61703	hypothetical protein	-1.64228	0.00903869	0.306446	yes	down
gene-WICANDRAFT_79862	WICANDRAFT_79862	hypothetical protein	-2.96386	0.00905155	0.306446	yes	down
gene-WICANDRAFT_23506	WICANDRAFT_23506	hypothetical protein	-1.46478	0.00906514	0.306446	yes	down
gene-WICANDRAFT_16339	WICANDRAFT_16339	hypothetical protein	-1.75907	0.00910282	0.306446	yes	down
gene-WICANDRAFT_95214	WICANDRAFT_95214	hypothetical protein	1.08483	0.00915404	0.306539	yes	up
gene-WICANDRAFT_60049	WICANDRAFT_60049	hypothetical protein	-1.28336	0.00926698	0.308688	yes	down
gene-WICANDRAFT_76120	WICANDRAFT_76120	hypothetical protein	-2.27208	0.00945158	0.313021	yes	down
gene-WICANDRAFT_83796	WICANDRAFT_83796	hypothetical protein	-1.67727	0.00949598	0.313021	yes	down
gene-WICANDRAFT_26833	WICANDRAFT_26833	hypothetical protein	-2.74072	0.00954871	0.313128	yes	down
gene-WICANDRAFT_76799	WICANDRAFT_76799	hypothetical protein	-1.50478	0.00964983	0.314813	yes	down
gene-WICANDRAFT_68709	WICANDRAFT_68709	hypothetical protein	-3.42619	0.00971828	0.31542	yes	down
gene-WICANDRAFT_78334	WICANDRAFT_78334	hypothetical protein	-1.58951	0.0100901	0.325818	yes	down
gene-WICANDRAFT_37092	WICANDRAFT_37092	hypothetical protein	-2.8694	0.010193	0.326861	yes	down
gene-WICANDRAFT_78286	WICANDRAFT_78286	hypothetical protein	1.52739	0.0102257	0.326861	yes	up
gene-WICANDRAFT_80391	WICANDRAFT_80391	hypothetical protein	-1.10356	0.0107762	0.341013	yes	down
gene-WICANDRAFT_81337	WICANDRAFT_81337	hypothetical protein	-3.81599	0.0108438	0.341444	yes	down
gene-WICANDRAFT_88279	WICANDRAFT_88279	hypothetical protein	-1.4676	0.0110783	0.347102	yes	down
gene-WICANDRAFT_63794	WICANDRAFT_63794	hypothetical protein	-1.55756	0.0112145	0.34914	yes	down
gene-WICANDRAFT_84648	WICANDRAFT_84648	hypothetical protein	-1.34714	0.0112728	0.34914	yes	down
gene-WICANDRAFT_25445	WICANDRAFT_25445	hypothetical protein	-1.25567	0.0113372	0.34914	yes	down
gene-WICANDRAFT_33448	WICANDRAFT_33448	hypothetical protein	-1.88314	0.0113659	0.34914	yes	down
gene-WICANDRAFT_78572	WICANDRAFT_78572	hypothetical protein	-1.27225	0.0114192	0.34914	yes	down
gene-WICANDRAFT_67577	WICANDRAFT_67577	hypothetical protein	-2.68368	0.011485	0.349464	yes	down
gene-WICANDRAFT_13073	WICANDRAFT_13073	hypothetical protein	-1.72725	0.0121416	0.366779	yes	down
gene-WICANDRAFT_36884	WICANDRAFT_36884	hypothetical protein	-1.46956	0.0121699	0.366779	yes	down
gene-WICANDRAFT_81237	WICANDRAFT_81237	hypothetical protein	-4.57859	0.012282	0.368401	yes	down
gene-WICANDRAFT_79588	WICANDRAFT_79588	hypothetical protein	-3.01892	0.0124028	0.370272	yes	down
gene-WICANDRAFT_90817	WICANDRAFT_90817	hypothetical protein	-2.38626	0.0128439	0.381638	yes	down
gene-WICANDRAFT_85307	WICANDRAFT_85307	hypothetical protein	-1.67067	0.0131293	0.38649	yes	down
gene-WICANDRAFT_78602	WICANDRAFT_78602	hypothetical protein	-1.37076	0.0133549	0.391312	yes	down
gene-WICANDRAFT_34624	WICANDRAFT_34624	hypothetical protein	-1.56606	0.0139043	0.401879	yes	down
gene-WICANDRAFT_24427	WICANDRAFT_24427	hypothetical protein	-1.87362	0.0139604	0.401879	yes	down
gene-WICANDRAFT_81522	WICANDRAFT_81522	hypothetical protein	-2.0548	0.0139696	0.401879	yes	down
gene-WICANDRAFT_60998	WICANDRAFT_60998	hypothetical protein	-1.36878	0.0145139	0.413336	yes	down
gene-WICANDRAFT_62790	WICANDRAFT_62790	hypothetical protein	-1.16179	0.0146033	0.413336	yes	down
gene-WICANDRAFT_60714	WICANDRAFT_60714	hypothetical protein	-1.09639	0.0146291	0.413336	yes	down
gene-WICANDRAFT_75875	WICANDRAFT_75875	hypothetical protein	-1.09485	0.0150606	0.423638	yes	down
gene-WICANDRAFT_61234	WICANDRAFT_61234	hypothetical protein	-1.29792	0.0151664	0.424728	yes	down
gene-WICANDRAFT_99421	WICANDRAFT_99421	hypothetical protein	-1.45096	0.0155061	0.42846	yes	down
gene-WICANDRAFT_33843	WICANDRAFT_33843	hypothetical protein	-1.25694	0.0155984	0.42846	yes	down
gene-WICANDRAFT_34168	WICANDRAFT_34168	hypothetical protein	-1.5107	0.0159416	0.42846	yes	down
gene-WICANDRAFT_67812	WICANDRAFT_67812	hypothetical protein	-1.33414	0.0159769	0.42846	yes	down
gene-WICANDRAFT_77612	WICANDRAFT_77612	hypothetical protein	1.56582	0.0159911	0.42846	yes	up
gene-WICANDRAFT_36566	WICANDRAFT_36566	hypothetical protein	-1.69452	0.016025	0.42846	yes	down
gene-WICANDRAFT_37070	WICANDRAFT_37070	hypothetical protein	-1.29486	0.016103	0.42846	yes	down
gene-WICANDRAFT_86946	WICANDRAFT_86946	hypothetical protein	-2.87163	0.0161121	0.42846	yes	down
gene-WICANDRAFT_80289	WICANDRAFT_80289	hypothetical protein	-1.3209	0.016464	0.434249	yes	down
gene-WICANDRAFT_37057	WICANDRAFT_37057	hypothetical protein	-2.48603	0.0166265	0.434249	yes	down
gene-WICANDRAFT_81375	WICANDRAFT_81375	hypothetical protein	-1.17589	0.0167207	0.434249	yes	down
gene-WICANDRAFT_31471	WICANDRAFT_31471	hypothetical protein	-1.34835	0.0168548	0.434249	yes	down
gene-WICANDRAFT_17036	WICANDRAFT_17036	hypothetical protein	-1.67246	0.0168644	0.434249	yes	down
gene-WICANDRAFT_63420	WICANDRAFT_63420	hypothetical protein	-1.40172	0.0170777	0.437589	yes	down
gene-WICANDRAFT_35733	WICANDRAFT_35733	hypothetical protein	1.08665	0.0171564	0.437835	yes	up
gene-WICANDRAFT_85480	WICANDRAFT_85480	hypothetical protein	-1.24084	0.0175719	0.443077	yes	down
gene-WICANDRAFT_78772	WICANDRAFT_78772	hypothetical protein	-1.49498	0.0176667	0.4437	yes	down
gene-WICANDRAFT_32229	WICANDRAFT_32229	hypothetical protein	-1.51601	0.0179507	0.447058	yes	down
gene-WICANDRAFT_78670	WICANDRAFT_78670	hypothetical protein	-1.50584	0.0180123	0.447058	yes	down
gene-WICANDRAFT_65677	WICANDRAFT_65677	hypothetical protein	-1.09706	0.0183279	0.45135	yes	down
gene-WICANDRAFT_77701	WICANDRAFT_77701	hypothetical protein	-1.11066	0.0187061	0.45888	yes	down
gene-WICANDRAFT_80056	WICANDRAFT_80056	hypothetical protein	-1.38265	0.0188059	0.459545	yes	down
gene-WICANDRAFT_94420	WICANDRAFT_94420	hypothetical protein	-1.47461	0.019108	0.46335	yes	down
gene-WICANDRAFT_78806	WICANDRAFT_78806	hypothetical protein	1.0026	0.0193385	0.467151	yes	up
gene-WICANDRAFT_13980	WICANDRAFT_13980	hypothetical protein	-1.24367	0.0198666	0.474475	yes	down
gene-WICANDRAFT_92436	WICANDRAFT_92436	hypothetical protein	-1.84029	0.0200409	0.475253	yes	down
gene-WICANDRAFT_76254	WICANDRAFT_76254	hypothetical protein	-1.32245	0.0200672	0.475253	yes	down
gene-WICANDRAFT_83640	WICANDRAFT_83640	hypothetical protein	-1.01354	0.0202003	0.475271	yes	down
gene-WICANDRAFT_64525	WICANDRAFT_64525	hypothetical protein	-1.56492	0.0204462	0.478651	yes	down
gene-WICANDRAFT_60397	WICANDRAFT_60397	hypothetical protein	-1.03679	0.0204952	0.478651	yes	down
gene-WICANDRAFT_65289	WICANDRAFT_65289	hypothetical protein	-1.34358	0.0207247	0.481063	yes	down
gene-WICANDRAFT_59820	WICANDRAFT_59820	hypothetical protein	-1.90856	0.0207506	0.481063	yes	down
gene-WICANDRAFT_32144	WICANDRAFT_32144	hypothetical protein	-1.13215	0.0211315	0.487325	yes	down
gene-WICANDRAFT_17597	WICANDRAFT_17597	hypothetical protein	-1.04073	0.0211747	0.487325	yes	down
gene-WICANDRAFT_105093	WICANDRAFT_105093	hypothetical protein	-2.77179	0.0216931	0.495183	yes	down
gene-WICANDRAFT_62109	WICANDRAFT_62109	hypothetical protein	-1.06869	0.0217874	0.495183	yes	down
gene-WICANDRAFT_65371	WICANDRAFT_65371	hypothetical protein	-1.90007	0.0218291	0.495183	yes	down
gene-WICANDRAFT_77145	WICANDRAFT_77145	hypothetical protein	-1.10012	0.0220039	0.496942	yes	down
gene-WICANDRAFT_34415	WICANDRAFT_34415	hypothetical protein	-2.87992	0.0220636	0.496942	yes	down
gene-WICANDRAFT_29982	WICANDRAFT_29982	hypothetical protein	1.42112	0.0225741	0.504846	yes	up
gene-WICANDRAFT_66443	WICANDRAFT_66443	hypothetical protein	-1.36051	0.0227405	0.506777	yes	down
gene-WICANDRAFT_35819	WICANDRAFT_35819	hypothetical protein	-1.40969	0.0232323	0.515921	yes	down
gene-WICANDRAFT_82220	WICANDRAFT_82220	hypothetical protein	-1.27178	0.0235171	0.518916	yes	down
gene-WICANDRAFT_93048	WICANDRAFT_93048	hypothetical protein	-1.40219	0.0235994	0.518916	yes	down
gene-WICANDRAFT_60425	WICANDRAFT_60425	hypothetical protein	-1.10602	0.0236344	0.518916	yes	down
gene-WICANDRAFT_34874	WICANDRAFT_34874	hypothetical protein	-1.66213	0.0236952	0.518916	yes	down
gene-WICANDRAFT_48744	WICANDRAFT_48744	hypothetical protein	-1.10384	0.0238456	0.520409	yes	down
gene-WICANDRAFT_79837	WICANDRAFT_79837	hypothetical protein	-1.01729	0.0239329	0.52052	yes	down
gene-WICANDRAFT_88123	WICANDRAFT_88123	hypothetical protein	1.65609	0.024521	0.524303	yes	up
gene-WICANDRAFT_95024	WICANDRAFT_95024	hypothetical protein	-2.46908	0.0249622	0.53194	yes	down
gene-WICANDRAFT_91517	WICANDRAFT_91517	hypothetical protein	-2.57823	0.0259462	0.54921	yes	down
gene-WICANDRAFT_26253	WICANDRAFT_26253	hypothetical protein	-1.39429	0.0262009	0.552752	yes	down
gene-WICANDRAFT_61919	WICANDRAFT_61919	hypothetical protein	-1.41678	0.0265081	0.555764	yes	down
gene-WICANDRAFT_17454	WICANDRAFT_17454	hypothetical protein	-1.39398	0.0265193	0.555764	yes	down
gene-WICANDRAFT_91749	WICANDRAFT_91749	hypothetical protein	-1.2499	0.0269108	0.560033	yes	down
gene-WICANDRAFT_81856	WICANDRAFT_81856	hypothetical protein	-2.75757	0.0269885	0.560033	yes	down
gene-WICANDRAFT_37121	WICANDRAFT_37121	hypothetical protein	1.51981	0.0273161	0.563139	yes	up
gene-WICANDRAFT_64465	WICANDRAFT_64465	hypothetical protein	-1.12892	0.0275248	0.565598	yes	down
gene-WICANDRAFT_17419	WICANDRAFT_17419	hypothetical protein	-1.25086	0.0276617	0.566573	yes	down
gene-WICANDRAFT_59780	WICANDRAFT_59780	hypothetical protein	-2.92424	0.027831	0.567891	yes	down
gene-WICANDRAFT_61064	WICANDRAFT_61064	hypothetical protein	-1.1683	0.0279055	0.567891	yes	down
gene-WICANDRAFT_22374	WICANDRAFT_22374	hypothetical protein	-1.48168	0.0283634	0.572423	yes	down
gene-WICANDRAFT_75972	WICANDRAFT_75972	hypothetical protein	-1.49448	0.0283996	0.572423	yes	down
gene-WICANDRAFT_92445	WICANDRAFT_92445	hypothetical protein	-1.42332	0.0289897	0.580619	yes	down
gene-WICANDRAFT_65833	WICANDRAFT_65833	hypothetical protein	-1.37273	0.0292033	0.583053	yes	down
gene-WICANDRAFT_28650	WICANDRAFT_28650	hypothetical protein	-4.1263	0.0293693	0.584523	yes	down
gene-WICANDRAFT_104310	WICANDRAFT_104310	hypothetical protein	-1.0301	0.0296225	0.587714	yes	down
gene-WICANDRAFT_33882	WICANDRAFT_33882	hypothetical protein	-1.14755	0.0297646	0.588688	yes	down
gene-WICANDRAFT_36132	WICANDRAFT_36132	hypothetical protein	-1.14091	0.0299052	0.589626	yes	down
gene-WICANDRAFT_87041	WICANDRAFT_87041	hypothetical protein	-2.33766	0.0302266	0.592273	yes	down
gene-WICANDRAFT_20776	WICANDRAFT_20776	hypothetical protein	-1.21647	0.0304124	0.59357	yes	down
gene-WICANDRAFT_65243	WICANDRAFT_65243	hypothetical protein	-2.84473	0.0304804	0.59357	yes	down
gene-WICANDRAFT_37061	WICANDRAFT_37061	hypothetical protein	-1.13547	0.0311448	0.604648	yes	down
gene-WICANDRAFT_66926	WICANDRAFT_66926	hypothetical protein	-1.11087	0.0313088	0.605973	yes	down
gene-WICANDRAFT_105241	WICANDRAFT_105241	hypothetical protein	-1.20819	0.0323688	0.610998	yes	down
gene-WICANDRAFT_60007	WICANDRAFT_60007	hypothetical protein	4.06535	0.0325178	0.610998	yes	up
gene-WICANDRAFT_85587	WICANDRAFT_85587	glycosyltransferase family 8 protein	-1.46641	0.0328197	0.610998	yes	down
gene-WICANDRAFT_76551	WICANDRAFT_76551	hypothetical protein	-1.40365	0.0328656	0.610998	yes	down
gene-WICANDRAFT_34754	WICANDRAFT_34754	hypothetical protein	-1.87764	0.0329319	0.610998	yes	down
gene-WICANDRAFT_84627	WICANDRAFT_84627	hypothetical protein	-1.51577	0.0329781	0.610998	yes	down
gene-WICANDRAFT_26051	WICANDRAFT_26051	hypothetical protein	1.41033	0.0339131	0.612996	yes	up
gene-WICANDRAFT_80025	WICANDRAFT_80025	hypothetical protein	-1.02064	0.0339804	0.612996	yes	down
gene-WICANDRAFT_28919	WICANDRAFT_28919	hypothetical protein	-1.24338	0.0340535	0.612996	yes	down
gene-WICANDRAFT_31535	WICANDRAFT_31535	hypothetical protein	-1.17881	0.0341899	0.612996	yes	down
gene-WICANDRAFT_64426	WICANDRAFT_64426	hypothetical protein	-3.87093	0.0348029	0.620419	yes	down
gene-WICANDRAFT_83800	WICANDRAFT_83800	hypothetical protein	1.06904	0.0357718	0.628174	yes	up
gene-WICANDRAFT_80242	WICANDRAFT_80242	hypothetical protein	-1.05142	0.035829	0.628174	yes	down
gene-WICANDRAFT_30689	WICANDRAFT_30689	hypothetical protein	-1.30573	0.0361792	0.628174	yes	down
gene-WICANDRAFT_92110	WICANDRAFT_92110	hypothetical protein	-2.08021	0.0362477	0.628174	yes	down
gene-WICANDRAFT_99298	WICANDRAFT_99298	hypothetical protein	-1.11095	0.0363577	0.628174	yes	down
gene-WICANDRAFT_81897	WICANDRAFT_81897	hypothetical protein	-3.98862	0.0364864	0.628174	yes	down
gene-WICANDRAFT_22553	WICANDRAFT_22553	hypothetical protein	-1.04009	0.0368474	0.62859	yes	down
gene-WICANDRAFT_78559	WICANDRAFT_78559	hypothetical protein	-1.06902	0.0371209	0.630983	yes	down
gene-WICANDRAFT_83942	WICANDRAFT_83942	hypothetical protein	-4.74639	0.0372867	0.630983	yes	down
gene-WICANDRAFT_58527	WICANDRAFT_58527	hypothetical protein	-2.92259	0.0376224	0.632758	yes	down
gene-WICANDRAFT_94977	WICANDRAFT_94977	hypothetical protein	-3.88219	0.0384361	0.636861	yes	down
gene-WICANDRAFT_20037	WICANDRAFT_20037	hypothetical protein	-2.14316	0.0384391	0.636861	yes	down
gene-WICANDRAFT_22363	WICANDRAFT_22363	hypothetical protein	-1.5079	0.0390452	0.645214	yes	down
gene-WICANDRAFT_65699	WICANDRAFT_65699	hypothetical protein	-1.24095	0.0392018	0.646114	yes	down
gene-WICANDRAFT_24515	WICANDRAFT_24515	hypothetical protein	-1.46049	0.0393916	0.647556	yes	down
gene-WICANDRAFT_88362	WICANDRAFT_88362	hypothetical protein	-2.35536	0.040288	0.657172	yes	down
gene-WICANDRAFT_30258	WICANDRAFT_30258	hypothetical protein	-1.26924	0.0408897	0.662637	yes	down
gene-WICANDRAFT_76905	WICANDRAFT_76905	hypothetical protein	-1.03766	0.0413539	0.662637	yes	down
gene-WICANDRAFT_35936	WICANDRAFT_35936	hypothetical protein	-1.11238	0.0415081	0.662637	yes	down
gene-WICANDRAFT_76979	WICANDRAFT_76979	hypothetical protein	-1.59899	0.0415445	0.662637	yes	down
gene-WICANDRAFT_81339	WICANDRAFT_81339	hypothetical protein	-1.52648	0.0416698	0.662637	yes	down
gene-WICANDRAFT_106545	WICANDRAFT_106545	hypothetical protein	-1.10642	0.0423853	0.6682	yes	down
gene-WICANDRAFT_12462	WICANDRAFT_12462	hypothetical protein	-1.22144	0.0430361	0.672532	yes	down
gene-WICANDRAFT_77821	WICANDRAFT_77821	hypothetical protein	-1.01318	0.0432622	0.673196	yes	down
gene-WICANDRAFT_97227	WICANDRAFT_97227	hypothetical protein	-1.19582	0.0435372	0.67536	yes	down
gene-WICANDRAFT_81336	WICANDRAFT_81336	hypothetical protein	-1.18226	0.0437486	0.67698	yes	down
gene-WICANDRAFT_24196	WICANDRAFT_24196	hypothetical protein	-1.42332	0.043874	0.677265	yes	down
gene-WICANDRAFT_59745	WICANDRAFT_59745	hypothetical protein	-1.12158	0.0447071	0.683457	yes	down
gene-WICANDRAFT_82994	WICANDRAFT_82994	hypothetical protein	-1.19009	0.0461111	0.692095	yes	down
gene-WICANDRAFT_61696	WICANDRAFT_61696	hypothetical protein	-1.04434	0.047027	0.692095	yes	down
gene-WICANDRAFT_81508	WICANDRAFT_81508	hypothetical protein	-1.46908	0.0471064	0.692095	yes	down
gene-WICANDRAFT_22523	WICANDRAFT_22523	hypothetical protein	-1.04253	0.0472508	0.692095	yes	down
gene-WICANDRAFT_29123	WICANDRAFT_29123	hypothetical protein	-1.132	0.0483669	0.697016	yes	down
gene-WICANDRAFT_80299	WICANDRAFT_80299	hypothetical protein	-1.27668	0.0485541	0.697016	yes	down
gene-WICANDRAFT_62771	WICANDRAFT_62771	hypothetical protein	-1.04987	0.0489066	0.697016	yes	down
gene-WICANDRAFT_31794	WICANDRAFT_31794	hypothetical protein	-1.38477	0.0489494	0.697016	yes	down
gene-WICANDRAFT_36229	WICANDRAFT_36229	hypothetical protein	-1.14203	0.0490141	0.697016	yes	down
gene-WICANDRAFT_17566	WICANDRAFT_17566	hypothetical protein	-1.39397	0.0494244	0.697016	yes	down
gene-WICANDRAFT_92438	WICANDRAFT_92438	hypothetical protein	-1.21683	0.0495851	0.697016	yes	down
gene-WICANDRAFT_85489	WICANDRAFT_85489	hypothetical protein	-1.4722	0.0497154	0.697016	yes	down
gene-WICANDRAFT_88524	WICANDRAFT_88524	hypothetical protein	-3.83358	0.0499992	0.697016	yes	down
