# Supplementary material for: Analysis of the ethanol stress response mechanism in Wickerhamomyces anomalus based on transcriptomics and metabolomics approaches
Source: BMC Microbiol. 2022 Nov 15;22:275. doi: 10.1186/s12866-022-02691-y (PMC9664796; doi:10.1186/s12866-022-02691-y)
Supplement: Supplementary file 5 — Additional file 5: Table S4. [file 12866_2022_2691_MOESM5_ESM.xls]

## Sheet: 差异表达代谢物9%
Metabolite	Metab ID	Formula	FC(9% Ethanol/0% Ethanol)	P_value
Adenylosuccinate	metab_6320	C14H18N5O11P	0.646976	4.709e-11
Oxidized glutathione	metab_6354	C20H32N6O12S2	0.936466	3.589e-06
Guanosine 3',5'-Cyclic Monophosphate	metab_6357	C10H12N5O7P	1.38045	2.499e-14
Adenosine	metab_6359	C10H13N5O4	1.07331	0.0001075
Porphobilinogen	metab_6366	C10H14N2O4	0.880831	2.575e-07
Formylfusarochromanone	metab_6388	C16H20N2O5	2.15634	1.106e-09
Suberylglycine	metab_6391	C10H17NO5	0.7169	2.918e-13
Riboflavin (Vitamin B2)	metab_6393	C17H20N4O6	1.11038	1.308e-06
Cholic acid	metab_6403	C24H40O5	2.21407	1.138e-09
Cyclic GMP-AMP	metab_6415	C20H24N10O13P2	1.64669	5.446e-12
UDP-glucose	metab_6553	C15H24N2O17P2	1.68333	2.454e-07
D-Allose	metab_6561	C6H12O6	0.938656	1.199e-12
Quinic acid	metab_6562	C7H12O6	1.08111	2.465e-11
D-Glycerate 2-phosphate	metab_6569	C3H7O7P	1.12709	9.15e-06
10-Formyldihydrofolate	metab_6607	C20H21N7O7	1.10306	4.742e-07
Uridine	metab_6629	C9H12N2O6	1.17544	3.709e-05
Oxaceprol	metab_6653	C7H11NO4	0.812825	1.334e-12
Guanosine diphosphate adenosine	metab_6660	C20H26N10O14P2	1.57012	0.0008457
D-4'-Phosphopantothenate	metab_6662	C9H18NO8P	0.928593	2.306e-08
Glutaric acid	metab_6729	C5H8O4	0.860694	2.765e-10
Xanthosine	metab_6733	C10H12N4O6	1.10563	0.006002
2'-O-Methyluridine	metab_6743	C10H14N2O6	0.800466	2.161e-10
Folic acid	metab_6745	C19H19N7O6	1.16534	1.137e-05
Succinyladenosine	metab_6787	C14H17N5O8	0.902498	4.517e-07
MJDBOTE0001649	metab_6788	C15H12O8	0.74658	7.843e-08
L-beta-aspartyl-L-leucine	metab_6799	C10H18N2O5	1.19925	4.595e-10
L-Agaridoxin	metab_6872	C11H14N2O5	0.515752	2.166e-08
Pantetheine	metab_6905	C11H22N2O4S	1.48094	1.461e-07
(10E,15Z)-9,12,13-trihydroxyoctadeca-10,15-dienoic acid	metab_7018	C18H32O5	1.13665	4.51e-06
LysoPC(14:1(9Z))	metab_7022	C22H44NO7P	0.924305	8.465e-11
()13-HpODE	metab_7051	C18H32O4	1.15642	2.314e-07
(3beta,17alpha,23S)-17,23-Epoxy-3,28,29-trihydroxy-27-norlanost-8-en-24-one	metab_7181	C29H46O5	1.36664	4.766e-06
Glucose 1-phosphate	metab_7636	C6H13O9P	1.15112	4.234e-06
N-Acetyltaurine	metab_7662	C4H9NO4S	0.828974	1.746e-11
Citric acid	metab_7760	C6H8O7	0.878455	2.052e-08
Dimethenamid OXA	metab_7833	C12H17NO4S	1.13423	0.0005509
Florfenicol	metab_7889	C12H14Cl2FNO4S	1.29983	3.811e-06
[1-(4-methoxyphenyl)-3-phenylpropoxy]sulfonic acid	metab_7930	C16H18O5S	0.710485	5.178e-06
3,4,5-trihydroxy-6-({5-hydroxy-13,14-dimethoxy-9-oxo-8,17-dioxatetracyclo[8.7.0.0,.0,]heptadeca-1(10),2,4,6,11,13,15-heptaen-4-yl}oxy)oxane-2-carboxylic acid	metab_7951	C23H20O13	1.59353	2.932e-09
1,4-beta-D-Glucan	metab_8090	C18H32O18	1.63527	6.155e-09
S-(Formylmethyl)glutathione	metab_8129	C12H19N3O7S	0.868132	0.009127
Pyridoxine	metab_8233	C8H11NO3	0.865787	1.069e-08
S-Glutaryldihydrolipoamide	metab_8362	C13H23NO4S2	0.743225	3.063e-09
Gentisic acid	metab_8461	C7H6O4	0.605273	1.124e-09
Prolyl-Glutamate	metab_8462	C10H16N2O5	1.85841	6.783e-10
Acetyl-DL-Leucine	metab_8765	C8H15NO3	0.856925	1.046e-10
2-Ethyl-2-Hydroxybutyric acid	metab_8783	C6H12O3	0.838219	6.437e-09
N-Heptanoylglycine	metab_8786	C9H17NO3	0.543453	2.434e-09
MJAW00213	metab_9006	C18H34O5	1.12957	2.295e-06
Serine-Cholic Acid	metab_9159	C27H45NO7	1.47297	1.139e-09
Solidagenone	metab_9260	C20H28O3	1.23417	1.643e-07
()12,13-DiHOME	metab_9301	C18H34O4	1.14118	9.06e-05
Cohumulone	metab_9344	C20H28O5	1.46079	8.082e-07
2-hydroxyhexadecanoic acid	metab_9351	C16H32O3	1.10819	1.415e-06
13-Hode	metab_9410	C18H32O3	1.08036	2.464e-10
3-hydroxypentadecanoic acid	metab_9419	C15H30O3	1.33615	3.826e-09
Kanzonol M	metab_9550	C23H26O6	1.08404	6.118e-06
Cholic Acid, Methyl Ester	metab_9551	C25H42O5	1.29559	2.199e-07
12-hydroxyheptadecanoic acid	metab_9568	C17H34O3	1.44427	7.075e-09
(3b,4b,11b,14b)-11-Ethoxy-3,4-epoxy-14-hydroxy-12-cyathen-15-al 14-xyloside	metab_9669	C27H42O8	1.54314	8.779e-09
Phosphatidylinositol lyso 16:0	metab_9744	C25H49O12P	1.13687	6.883e-10
Phosphatidylinositol lyso 18:1	metab_9755	C27H51O12P	1.10729	7.742e-09
Glyceryl lactooleate	metab_9762	C24H44O6	2.22055	9.285e-15
Sorbitan stearate	metab_10477	C24H46O6	1.57553	1.786e-12
Sorbitan palmitate	metab_10539	C22H42O6	1.51142	2.237e-14
(R)-6'-O-(4-Geranyloxy-2-hydroxycinnamoyl)-marmin	metab_10543	C38H46O8	1.11547	2.523e-09
Ursolic acid	metab_10552	C30H48O3	1.45345	3.175e-07
Vitamin D2	metab_10570	C28H44O	1.29521	1.76e-07
S-(11-hydroxy-9-deoxy-delta12-PGD2)-glutathione	metab_10577	C30H51N3O10S	1.24932	2.328e-07
Ochrephilone	metab_10669	C23H26O5	1.16281	1.539e-09
2-Arachidonoyl glycerol	metab_10928	C23H38O4	1.40303	9.312e-11
13-HOTrE(r)	metab_11031	C18H30O3	1.1064	2.39e-10
Tetranor-12(R)-HETE	metab_11172	C16H26O3	1.18498	2.536e-08
LysoPE(0:0/20:2(11Z,14Z))	metab_11184	C25H48NO7P	0.887601	8.153e-10
Dihydroalbocycline	metab_11204	C18H30O4	1.65502	1.143e-06
9,10-DiHOME	metab_11207	C18H34O4	1.12446	7.479e-07
Lagochilin	metab_11256	C20H36O5	1.32465	1.339e-06
Zearalenone	metab_11412	C18H22O5	1.24318	1.462e-07
LipoxinA4	metab_11464	C20H32O5	1.33436	3.558e-06
Dihydrozeatin-9-N-glucoside-O-glucoside	metab_11617	C22H35N5O11	1.14095	4.577e-06
Mytilin B	metab_11668	C14H22N2O8	0.878194	5.729e-11
Gamma-Glutamylleucine	metab_11754	C11H20N2O5	1.17606	2.568e-09
Pantothenamide	metab_11790	C9H18N2O4	1.52823	0.0006362
4,8-dihydroxy-7-(hydroxymethyl)-6-methoxy-3,4-dihydro-2H-naphthalen-1-one	metab_11794	C12H14O5	1.16199	1.696e-06
Sonchuionoside C	metab_11833	C19H30O8	1.12938	0.001716
Glutamylisoleucine	metab_11840	C11H20N2O5	1.30747	7.273e-08
Isoleucyl-Glutamate	metab_11849	C11H20N2O5	1.23495	1.51e-07
N-[(4-Hydroxy-3-methoxyphenyl)methyl]octanamide	metab_11932	C16H25NO3	1.38141	1.772e-09
Acetyl-DL-Valine	metab_11951	C7H13NO3	0.881924	2.491e-06
Juarezic Acid	metab_11996	C11H10O2	1.28499	0.0007345
Flumioxazin	metab_12005	C19H15FN2O4	1.31579	1.035e-07
Dephospho-CoA	metab_12402	C21H35N7O13P2S	1.18336	4.935e-05
2-Methylguanosine	metab_12514	C11H15N5O5	0.900079	2.187e-09
CMP-N-glycoloyl-beta-neuraminate(2-)	metab_12760	C20H31N4O17P	1.28957	3.291e-09
2-amino-4-({1-[(carboxymethyl)-C-hydroxycarbonimidoyl]-2-({2,4-dihydroxy-5-[(2E)-3-(4-hydroxyphenyl)prop-2-enoyl]-3,6-dioxocyclohexa-1,4-dien-1-yl}sulfanyl)ethyl}-C-hydroxycarbonimidoyl)butanoic acid	metab_12880	C25H25N3O12S	1.62581	2.8e-09
3-hydroxy-3-methyl-Glutaric acid	metab_12933	C6H10O5	0.856326	2.403e-12
Norfuraneol	metab_12943	C5H6O3	0.816307	1.587e-11
Trifolirhizin	metab_12944	C22H22O10	0.767638	9.41e-11
N-Acetyl-L-glutamic acid	metab_13083	C7H11NO5	0.871907	4.453e-10
N-Acetyl-DL-valine	metab_13109	C7H13NO3	0.691843	1.143e-13
Uric acid	metab_13135	C5H4N4O3	0.683431	9.37e-13
Citramalic acid	metab_13150	C5H8O5	1.08049	7.05e-10
2-(S-Glutathionyl)acetyl glutathione	metab_13152	C22H34N6O13S2	0.868603	9.045e-07
L-alpha-glutamyl-L-hydroxyproline	metab_13179	C10H16N2O6	0.919334	6.277e-07
Gamma-Glutamylglutamine	metab_13237	C10H17N3O6	1.82895	1.738e-12
Adenosine 5'-Diphosphate	metab_13273	C10H15N5O10P2	0.930195	6.72e-06
(3S,4R,5S,6R)-3-amino-6-(hydroxymethyl)oxane-2,4,5-triol	metab_13309	C6H13NO5	1.06393	2.148e-11
Dulcitol	metab_13776	C6H14O6	0.878689	5.819e-10
L-Glutamate	metab_13778	C5H9NO4	0.917219	9.342e-09
NADH	metab_13779	C21H29N7O14P2	0.91332	0.0004999
Pantothenic Acid	metab_1	C9H17NO5	0.849693	4.496e-15
Glycodeoxycholic acid	metab_8	C26H43NO5	1.43132	9.215e-08
2-methylidene-3-oxo-4a,7,8,8a-tetrahydro-4H-1,4-benzoxazine-7-carboxylic acid	metab_21	C10H11NO4	0.879274	3.744e-07
Gly-Tyr	metab_29	C11H14N2O4	0.618108	2.141e-11
MJAW00137	metab_33	C24H40O5	1.36009	9.56e-06
L-Nicotianine	metab_83	C10H12N2O4	0.695095	2.259e-13
Isovalerylglutamic acid	metab_89	C10H17NO5	0.693153	1.69e-13
D-Biotin	metab_90	C10H16N2O3S	0.707789	9.127e-10
1-Oleoylglycerophosphoinositol	metab_99	C27H51O12P	1.0765	1.948e-08
1-Palmitoylglycerophosphoinositol	metab_100	C25H49O12P	1.12911	4.168e-09
LysoPE(20:1(11Z)/0:0)	metab_103	C25H50NO7P	0.868336	0.01263
(E)-6-hydroxyoctadec-4-enoic acid	metab_133	C18H34O3	1.24243	1.4e-05
AminoDHQ	metab_167	C7H11NO5	0.71934	1.291e-06
S-Adenosylhomocysteine	metab_185	C14H20N6O5S	0.868897	5.114e-12
(R)-b-amino-isobutyric acid	metab_275	C4H9NO2	1.07353	4.869e-05
Ophthalmic Acid	metab_289	C11H19N3O6	1.19927	1.857e-09
4-Hydroxybenzaldehyde	metab_305	C7H6O2	1.07634	0.0003438
N-Acetyl-L-glutamate 5-semialdehyde	metab_314	C7H11NO4	0.835086	1.79e-10
Geneticin (G418 Sulfate)	metab_333	C20H40N4O10	1.09091	5.031e-06
D-Pantetheine 4'-phosphate	metab_431	C11H23N2O7PS	1.27323	6.171e-08
MJDBOTE0001595	metab_480	C12H18N2O4	0.753884	8.985e-08
Butanenitrile, 2-(beta-D-glucopyranosyloxy)-2-methyl-	metab_499	C11H19NO6	0.831541	5.317e-06
S-Acetylphosphopantetheine	metab_507	C13H25N2O8PS	1.3267	1.029e-06
Succinoadenosine	metab_527	C14H17N5O8	0.891972	1.824e-07
Phenyl glucuronide	metab_531	C12H14O7	0.20306	3.43e-07
N-Acetyltyramine	metab_543	C10H13NO2	1.15828	3.073e-10
L-Allysine Ethylene Acetal	metab_600	C8H15NO4	0.799462	3.53e-10
LysoPE(0:0/20:3(8Z,11Z,14Z))	metab_689	C25H46NO7P	0.844703	2.497e-10
1-O-Palmitoyl-2-O-acetyl-sn-glycero-3-phosphorylcholine	metab_696	C26H52NO8P	1.40338	8.191e-05
PC(18:2(2E,4E)/18:2(2E,4E))	metab_746	C44H80NO8P	1.24932	0.006464
Arachidonoyl Ethanolamide	metab_786	C22H37NO2	1.20179	1.825e-07
15-Acetoxykaur-16-en-18-oic acid	metab_886	C22H32O4	1.45915	5.619e-08
LysoPE(14:1(9Z)/0:0)	metab_901	C19H38NO7P	0.850735	9.928e-07
3-Indolepropionic acid	metab_931	C11H11NO2	1.17689	3.831e-05
5-Hydroxy-L-lysine	metab_1108	C6H14N2O3	1.08767	1.104e-07
Choline Glycerophosphate	metab_1154	C8H20NO6P	1.11143	6.791e-08
A-L-Arabinofuranosyl-(1->3)-b-D-xylopyranosyl-(1->4)-D-xylose	metab_1183	C15H26O13	1.11444	0.0003477
Niacinamide	metab_1189	C6H6N2O	1.07121	3.818e-05
METHACHOLINE	metab_1194	C8H17NO2	0.933673	7.122e-05
D-Galactosamine	metab_1207	C6H13NO5	0.935194	4.143e-06
4-oxo-5-phenylpentanoic acid	metab_1214	C11H12O3	0.205598	1.005e-05
Nalpha-Acetyl-L-arginine	metab_1222	C8H16N4O3	0.870188	8.369e-08
Acetylcarnitine	metab_1224	C9H17NO4	1.15607	3.802e-09
O-Succinyl-L-homoserine	metab_1226	C8H13NO6	0.840544	6.401e-07
Hydroxyprolyl-Arginine	metab_1286	C11H21N5O4	1.07284	8e-06
Lanthionine	metab_1302	C6H12N2O4S	0.811492	0.01727
CAMP	metab_1305	C10H12N5O6P	1.46688	2.731e-11
L-Isoleucine	metab_1333	C6H13NO2	0.94734	7.692e-11
Dimethylthiambutene	metab_1341	C14H17NS2	0.782789	6.22e-05
Phenylacetaldehyde	metab_1342	C8H8O	1.18944	1.288e-07
CGMP	metab_1358	C10H12N5O7P	1.60422	3.243e-12
Pantothenate	metab_1407	C9H17NO5	0.907646	2.561e-08
Uridine 2',3'-cyclic phosphate	metab_1467	C9H11N2O8P	1.13967	0.003395
Cytidine	metab_1550	C9H13N3O5	1.58295	9.51e-08
D-Saccharic Acid	metab_1769	C6H10O8	0.88657	1.187e-07
2',3'-di-O-acetyl-5'-deoxy-5-fluorocytidin	metab_1786	C13H16FN3O6	1.10007	6.482e-05
Glycerol 1-propanoate diacetate	metab_1900	C10H16O6	1.22093	4.462e-09
Lacosamide	metab_1908	C13H18N2O3	0.841131	0.0003912
Gamma-Glutamylmethionine	metab_1929	C10H18N2O5S	2.35578	2.592e-09
Purine	metab_1951	C5H4N4	1.13248	3.283e-05
2-Methylbutyroylcarnitine	metab_2024	C12H23NO4	0.89353	3.907e-05
Fasoracetam	metab_2043	C10H16N2O2	0.866972	1.622e-09
7-Methylguanosine	metab_2060	C11H16N5O5+	0.830016	8.09e-07
N~5~-Carbamoyl-N~2~-(phenylacetyl)ornithine	metab_2093	C14H19N3O4	0.82396	1.366e-11
Hydroxyprolyl-Isoleucine	metab_2098	C11H20N2O4	0.715371	8.719e-09
Kamahine C	metab_2135	C14H20O5	1.14265	6.405e-06
D-beta-Homophenylalanine	metab_2148	C10H13NO2	0.900386	3.481e-10
Proline-hydroxyproline	metab_2163	C10H16N2O4	0.534196	6.466e-15
Pilosinine	metab_2189	C9H12N2O2	0.78966	4.302e-10
N-Acetyl-DL-tryptophan	metab_2366	C13H14N2O3	0.708406	4.028e-07
Isopentenyl adenosine	metab_2383	C15H21N5O4	1.10956	0.003911
(3beta,9xi,22S,23R)-3-Hydroxy-17,23-epoxyveratraman-11-one	metab_2411	C27H39NO3	0.696634	6.722e-06
N-[2-(1H-Indol-3-yl)ethyl]acetamide	metab_2414	C12H14N2O	0.860203	5.867e-05
Flazine	metab_2476	C17H12N2O4	1.59943	1e-08
2,3-dihydroxypropyl 13-methyltetradecanoate	metab_2535	C18H36O4	1.1048	1.671e-07
Myristoyl Ethanolamide	metab_2572	C16H33NO2	1.47847	4.081e-09
Putative (3-hydroxyoctadecanoyl)glycine	metab_2598	C20H39NO4	0.840433	7.207e-13
(9Z,12Z,15Z)-octadeca-9,12,15-trienoic acid	metab_2608	C18H30O2	0.902356	1.18e-08
4,8-dihydroxy-3,7,8-trimethyl-5,7-dihydropyrano[4,3-b]pyran-2-one	metab_2659	C11H14O5	1.11927	5.721e-05
3,16,17-trihydroxy-17-acetyl-androstane	metab_2753	C21H34O4	1.20716	0.001934
Methyl diacetoxy-10-gingerdiol	metab_2754	C26H42O6	1.27081	3.17e-08
2-acetoxy-6-pentadecylbenzoic acid	metab_2847	C24H38O4	1.09585	2.313e-05
Latanoprost	metab_2854	C26H40O5	1.09072	1.26e-07
Simazine-2-hydroxy	metab_2964	C7H13N5O	1.32409	5.463e-05
Fusarin C	metab_3524	C23H29NO7	1.28424	0.002329
Mmv688410	metab_3526	C21H25ClN4O	1.28849	0.002981
(E)-4-[1-(2,6-dimethylphenoxy)propan-2-ylamino]-4-oxobut-2-enoic acid	metab_3528	C15H19NO4	1.39169	4.279e-09
6-oxopristimerol	metab_3585	C30H40O5	1.264	0.001468
Gamma-Tocotrienol	metab_3639	C28H42O2	1.32049	5.56e-06
(2R)-1-(5-Hydroxy-3-methylpentyl)-2,5,5,8a-tetramethyldecahydro-2-naphthalenol	metab_3660	C20H38O2	1.36216	3.589e-07
Heptadecanoyl carnitine	metab_3665	C24H47NO4	1.1433	1.086e-05
Tiamulin	metab_3797	C28H47NO4S	0.784674	1.262e-07
1-Heptadecanoylglycerophosphoethanolamine	metab_3815	C22H46NO7P	0.874808	0.0001333
Octadecanedioic acid	metab_3837	C18H34O4	1.11239	1.244e-05
Carmaphycin B	metab_3886	C25H45N3O7S	0.801939	2.052e-05
Angeloylzygadenin	metab_3908	C32H49NO8	0.84159	1.046e-09
MJAW00251	metab_3928	C26H45NO6S	0.827837	5.638e-05
Scyphostatin A	metab_3930	C31H45NO5	2.02195	1.386e-06
(10E,12E)-9-hydroxyoctadeca-10,12-dienoic acid	metab_3948	C18H32O3	1.09511	3.572e-07
Psychosine	metab_3953	C24H47NO7	1.20712	8.306e-08
N-Hexadecyl-L-hydroxyproline	metab_4023	C21H41NO3	1.23963	0.000132
PE(12:0/0:0)	metab_4027	C17H36NO7P	0.865132	4.358e-11
Apocholic acid	metab_4040	C24H38O4	3.54001	1.918e-10
(2S,3R)-2-aminooctadecane-1,3-diol	metab_4056	C18H39NO2	1.31697	4.133e-07
Cycloposine	metab_4075	C33H51NO7	0.837604	9.908e-06
MJAW00077	metab_4172	C33H34N4O6	1.25914	0.003309
6-[hydroxy(phenyl)methyl]-1-(3-methylbutanoyl)-4-oxopyridine-3-carboxamide	metab_4376	C18H20N2O4	1.43584	0.000597
Serinyl-Phenylalanine	metab_4430	C12H16N2O4	0.628267	1.08e-06
N6-(Delta2-Isopentenyl)-Adenine	metab_4503	C10H13N5	1.15377	1.796e-05
3,4,5-trihydroxy-6-{[3-(2,4,5-trihydroxyphenyl)prop-2-enoyl]oxy}oxane-2-carboxylic acid	metab_4570	C15H16O11	1.31317	0.0007013
Swertiamarin	metab_4580	C16H22O10	1.14198	3.297e-07
7-Amino-4-methylcoumarin	metab_4632	C10H9NO2	0.901814	1.681e-09
Hydroxypentobarbital	metab_4648	C11H18N2O4	1.47836	8.199e-08
MJAW00014	metab_4664	C11H20N2O5	1.38832	4.315e-06
2-methyl-3-Pyrimidin-2-yl-Propionic Acid	metab_4718	C8H10N2O2	0.806806	8.337e-12
S-Acetyl dihydroasparagusic acid	metab_4722	C6H10O3S2	0.911721	2.686e-05
(3E,11Z,13E)-6-hydroxy-16-methyl-1-oxacyclohexadeca-3,11,13-trien-2-one	metab_4727	C16H24O3	1.43027	0.001257
(S)-ATPA	metab_4832	C10H16N2O4	0.753517	1.513e-06
Flavin adenine dinucleotide (FAD)	metab_4877	C27H33N9O15P2	0.923811	1.443e-07
Cezomycin	metab_4878	C28H34N2O6	0.86791	8.309e-05
2,6-Pipecoloxylidide	metab_4881	C14H20N2O	1.1549	2.133e-07
Piloty's Acid	metab_4946	C6H7NO3S	0.888191	2.236e-09
5-Methyluridine	metab_4949	C10H14N2O6	0.605317	1.479e-11
N-butyryl-L-Homocysteine thiolactone	metab_4969	C8H13NO2S	1.54042	2.734e-13
3-Pyrimidin-2-yl-Propionic Acid	metab_4998	C7H8N2O2	0.849364	1.593e-09
N-Acetylcytidine	metab_5022	C11H15N3O6	1.10725	7.484e-06
Indole-3-acetyl-L-glutamic acid	metab_5064	C15H16N2O5	0.704016	2.442e-06
Agaritinal	metab_5082	C12H15N3O4	0.705986	2.268e-05
2-(6-carboxy-3,4,5-trihydroxyoxan-2-yl)propanedioic acid	metab_5091	C9H12O10	1.27117	0.01184
5-Methyl-2-thiouridine	metab_5119	C10H14N2O5S	0.668921	6.603e-07
5-Hydroxyprimaquine	metab_5147	C15H21N3O2	1.10178	8.305e-07
Isoleucyl-Lysine	metab_5160	C12H25N3O3	1.08571	1.972e-07
N-Ethyl-N-Methylcathinone	metab_5234	C12H17NO	1.1276	1.794e-05
1alpha,3beta,22R-Trihydroxyergosta-5,24E-dien-26-oic acid 3-O-b-D-glucoside 26-O-b-D-glucosyl ester	metab_5243	C40H64O15	1.24804	8.425e-07
S-4-(2-oxo-butyl)glutathione	metab_5246	C14H23N3O7S	1.7228	5.683e-07
6-Azuridine	metab_5282	C8H11N3O6	1.39721	1.729e-05
Phaseolus e	metab_5311	C25H34O12	1.2861	3.801e-07
2',3'-Dideoxythymidine	metab_5321	C10H14N2O4	0.80719	2.207e-06
A-L-Arabinofuranosyl-(1->3)-[a-L-arabinofuranosyl-(1r5)]-L-arabinose	metab_5356	C15H26O13	1.35268	1.328e-08
Isoleucyl-Histidine	metab_5365	C12H20N4O3	1.10236	2.062e-08
L-Tyrosine, N-[(2Z)-3-(4-hydroxyphenyl)-1-oxo-2-propen-1-yl]-	metab_5395	C18H17NO5	0.886245	0.000139
Cytosine	metab_5566	C4H5N3O	1.15949	1.522e-07
(1R,2S,3R)-2-Acetyl-4(5)-(1,2,3,4-tetrahydroxybutyl)imidazole	metab_5605	C9H14N2O5	1.26255	0.001733
()-Propionylcarnitine	metab_5669	C10H19NO4	1.25695	3.027e-07
2-amino-4-({1-[(carboxymethyl)-C-hydroxycarbonimidoyl]-2-{[2-(3,5-dihydroxyphenyl)-2-hydroxy-1-(4-hydroxyphenyl)ethyl]sulfanyl}ethyl}-C-hydroxycarbonimidoyl)butanoic acid	metab_5797	C24H29N3O10S	0.900453	1.293e-05
Gamma-Glutamylcysteinylserine	metab_5802	C11H19N3O7S	0.897071	0.002563
Mmv676383	metab_5845	C14H13N3O2S2	0.92081	0.00114
L-Citrulline	metab_5846	C6H13N3O3	0.826543	3.629e-09
Shikimic Acid	metab_5876	C7H10O5	2.20762	0.001439
4-Guanidinobutanoic acid	metab_5910	C5H11N3O2	1.32516	1.055e-07
Palatinose	metab_5922	C12H22O11	1.1051	4.981e-09
Glycyl-Arginine	metab_5952	C8H17N5O3	1.08392	1.238e-05
1,3-Dioxolo[4,5-c]pyridin-4(5H)-one, 2-(1-hydroxy-3-methylbutyl)-6-methyl-	metab_6026	C12H17NO4	1.25198	5.687e-09
L-Homoserine	metab_6028	C4H9NO3	1.30045	5.442e-06
Lithocholic acid	metab_6313	C24H40O3	1.11287	5.749e-05
Riboflavin	metab_6315	C17H20N4O6	1.14742	4.322e-06
Xanthohumol	metab_6318	C21H22O5	1.13153	0.0009414
