# Supplementary material for: Analysis of the ethanol stress response mechanism in Wickerhamomyces anomalus based on transcriptomics and metabolomics approaches
Source: BMC Microbiol. 2022 Nov 15;22:275. doi: 10.1186/s12866-022-02691-y (PMC9664796; doi:10.1186/s12866-022-02691-y)
Supplement: Supplementary file 7 — Additional file 7: Table S6. [file 12866_2022_2691_MOESM7_ESM.xls]

## Sheet: exp_diff_detail_20220615_181304
Metabolite	Metab ID	Formula	FC(12% Ethanol/9% Ethanol)	P_value
4-oxo-5-phenylpentanoic acid	metab_1214	C11H12O3	2.40828	0.02233
CDP-glycerol	metab_12932	C12H21N3O13P2	1.69709	2.086e-08
Deoxyadenosine monophosphate	metab_1642	C10H14N5O6P	1.50372	7.601e-07
3a,7b,21-Trihydroxy-5b-cholanoic acid	metab_698	C24H40O6	1.49235	6.108e-07
Shikimic Acid	metab_5876	C7H10O5	1.4909	0.003709
Vitamin K1	metab_6317	C31H46O2	1.42971	2.67e-07
P-Hydroxybenzyl glucosinolate	metab_7826	C14H19NO10S2	1.41655	0.001379
(1R,2S,3R)-2-Acetyl-4(5)-(1,2,3,4-tetrahydroxybutyl)imidazole	metab_5605	C9H14N2O5	1.41335	0.0001
(2R)-2-Hydroxy-2-phenylethyl glucosinolate	metab_13024	C15H21NO10S2	1.41004	3.604e-06
Quercetin 3,7-dimethyl ether	metab_2503	C17H14O7	1.38212	1.004e-06
Dihydroxy (3Alpha,12Alpha)Pregnan-20-One	metab_888	C21H34O3	1.37304	5.024e-06
Pantothenamide	metab_11790	C9H18N2O4	1.31662	0.001843
3,4,5-trihydroxy-6-{[2-oxo-3-(2,3,4,5-tetrahydroxyphenyl)propanoyl]oxy}oxane-2-carboxylic acid	metab_4567	C15H16O13	1.31146	7.308e-05
Cordeauxione	metab_5955	C14H12O7	1.29896	1.966e-07
3,4,5-trihydroxy-6-{[3-(2,4,5-trihydroxyphenyl)prop-2-enoyl]oxy}oxane-2-carboxylic acid	metab_4570	C15H16O11	1.26623	0.0006907
Vitamin D2	metab_10570	C28H44O	1.24983	1.564e-05
Juarezic Acid	metab_11996	C11H10O2	1.24003	0.0006615
()-(Z)-2-(5-Tetradecenyl)cyclobutanone	metab_2862	C18H32O	1.23402	9.807e-05
Uridine 2',3'-cyclic phosphate	metab_1467	C9H11N2O8P	1.21378	0.0001091
Florfenicol	metab_7889	C12H14Cl2FNO4S	1.21361	1.213e-07
Cytidine	metab_1550	C9H13N3O5	1.19438	3.763e-05
Guanosine diphosphate adenosine	metab_6660	C20H26N10O14P2	1.19152	0.03704
{[5-({6-[(acetyloxy)methyl]-4,5-dihydroxy-2-{[5-hydroxy-2-(4-hydroxyphenyl)-4-oxo-4H-chromen-7-yl]oxy}oxan-3-yl}oxy)-3,4-dihydroxyoxolan-3-yl]methoxy}sulfonic acid	metab_1417	C28H30O18S	1.18524	3.417e-08
A-L-Arabinofuranosyl-(1->3)-b-D-xylopyranosyl-(1->4)-D-xylose	metab_1183	C15H26O13	1.18417	2.442e-06
(3beta,17alpha,23S)-17,23-Epoxy-3,28,29-trihydroxy-27-norlanost-8-en-24-one	metab_7181	C29H46O5	1.17796	0.0008562
Xanthohumol	metab_6318	C21H22O5	1.17706	3.562e-05
Demissine	metab_2245	C50H83NO20	1.17531	0.005316
L-Homoserine	metab_6028	C4H9NO3	1.17341	1.491e-05
6-Bromo-2-naphthyl-beta-D-galactopyranoside	metab_7905	C16H17BrO6	1.17211	2.238e-10
2-O-Methylcytosine	metab_5418	C5H7N3O	1.17179	4.934e-05
Formylfusarochromanone	metab_6388	C16H20N2O5	1.16266	0.0002565
Palatinose	metab_5922	C12H22O11	1.16209	1.526e-10
Pantetheine	metab_6905	C11H22N2O4S	1.16076	0.0002038
6-Azuridine	metab_5282	C8H11N3O6	1.15852	0.003669
2',3' cyclic CMP	metab_13274	C9H12N3O7P	1.15389	7.322e-09
Cyclic GMP-AMP	metab_6415	C20H24N10O13P2	1.15217	1.644e-06
Lupinine	metab_9400	C10H19NO	1.14956	0.001499
(E)-6-hydroxyoctadec-4-enoic acid	metab_133	C18H34O3	1.1449	5.319e-06
N-oleoyl histidine	metab_4021	C24H41N3O3	1.14447	0.0002078
Lagochilin	metab_11256	C20H36O5	1.14231	0.0001326
CGMP	metab_1358	C10H12N5O7P	1.1319	3.058e-12
Cohumulone	metab_9344	C20H28O5	1.13123	0.006317
L-Tyrosine, N-[(2Z)-3-(4-hydroxyphenyl)-1-oxo-2-propen-1-yl]-	metab_5395	C18H17NO5	1.12885	0.01757
CMP-N-glycoloyl-beta-neuraminate(2-)	metab_12760	C20H31N4O17P	1.12759	6.928e-06
Cytosine	metab_5566	C4H5N3O	1.12359	1.72e-06
N-Hexadecyl-L-hydroxyproline	metab_4023	C21H41NO3	1.122	0.01589
Palmitoleoyl Ethanolamide	metab_10949	C18H35NO2	1.12136	1.133e-06
3,4,5-trihydroxy-6-({5-hydroxy-13,14-dimethoxy-9-oxo-8,17-dioxatetracyclo[8.7.0.0,.0,]heptadeca-1(10),2,4,6,11,13,15-heptaen-4-yl}oxy)oxane-2-carboxylic acid	metab_7951	C23H20O13	1.12	4.02e-05
CAMP	metab_1305	C10H12N5O6P	1.11999	1.048e-07
Sucrose	metab_175	C12H22O11	1.1148	1.406e-10
Gentiobiose	metab_7694	C12H22O11	1.1108	1.305e-09
Guanosine 3',5'-Cyclic Monophosphate	metab_6357	C10H12N5O7P	1.10865	1.93e-11
UDP-glucose	metab_6553	C15H24N2O17P2	1.10851	0.001105
2-amino-4-({1-[(carboxymethyl)-C-hydroxycarbonimidoyl]-2-({2,4-dihydroxy-5-[(2E)-3-(4-hydroxyphenyl)prop-2-enoyl]-3,6-dioxocyclohexa-1,4-dien-1-yl}sulfanyl)ethyl}-C-hydroxycarbonimidoyl)butanoic acid	metab_12880	C25H25N3O12S	1.10642	0.0004019
Arachidonoyl Ethanolamide	metab_786	C22H37NO2	1.10617	0.0005616
4-(beta-D-Glucopyranosyloxy)-2-methylenebutanoic acid	metab_1889	C11H18O8	1.10584	5.079e-06
15-Acetoxykaur-16-en-18-oic acid	metab_886	C22H32O4	1.10386	0.004157
MJAW00137	metab_33	C24H40O5	1.09769	0.02414
7,12-Diketolithocholic acid	metab_2680	C24H36O5	1.0933	4.773e-07
Gravacridonolchlorine	metab_6999	C19H18ClNO5	1.09213	1.764e-05
S-Acetylphosphopantetheine	metab_507	C13H25N2O8PS	1.09074	0.003949
Guanidylic acid (guanosine monophosphate)	metab_5827	C10H14N5O8P	1.08918	0.0003304
Apocholic acid	metab_4040	C24H38O4	1.08905	0.0218
1,4-beta-D-Glucan	metab_8090	C18H32O18	1.08822	0.005221
Flazine	metab_2476	C17H12N2O4	1.08712	0.001759
Octadecanedioic acid	metab_3837	C18H34O4	1.08693	0.0001448
2-acetoxy-6-pentadecylbenzoic acid	metab_2847	C24H38O4	1.0864	0.0002486
(1R*,3R*,3'S*)-1,2,3,4-Tetrahydro-1-(2-thio-3-pyrrolidinyl)-beta-carboline-3-carboxylic acid	metab_12772	C16H17N3O2S	1.08496	1.195e-05
Heptadecanoyl carnitine	metab_3665	C24H47NO4	1.08272	0.002925
Glycodeoxycholic acid	metab_8	C26H43NO5	1.08159	0.001312
N6-(Delta2-Isopentenyl)-Adenine	metab_4503	C10H13N5	1.08072	0.00537
Guanosine	metab_6319	C10H13N5O5	1.07884	9.362e-07
Niacinamide	metab_1189	C6H6N2O	1.06964	0.0008563
Danofloxacin	metab_3624	C19H20FN3O3	1.06802	1.657e-05
2'-O-Methyladenosine	metab_5333	C11H15N5O4	1.0652	3.007e-06
13-Hode	metab_9410	C18H32O3	1.0616	6.464e-08
Guanine	metab_5909	C5H5N5O	1.06082	1.354e-05
Acetylcarnitine	metab_1224	C9H17NO4	1.04843	9.083e-05
L-Valine	metab_1170	C5H11NO2	0.949646	0.0001326
Glutathione	metab_13777	C10H17N3O6S	0.949446	2.071e-06
Glycidyl oleate	metab_3821	C21H38O3	0.944996	0.0001792
PE(18:1(9Z)/0:0)	metab_9411	C23H46NO7P	0.943378	3.45e-05
Cyclic adenosine diphosphate-ribose	metab_6601	C15H21N5O13P2	0.943102	7.559e-10
L-Cys-Gly	metab_1232	C5H10N2O3S	0.941688	3.621e-05
Ribitol	metab_7208	C5H12O5	0.941489	2.555e-05
Valyl-Serine	metab_154	C8H16N2O4	0.93816	5.76e-05
MJAW00031	metab_11110	C23H44NO7P	0.93645	3.173e-07
Nicotinamide adenine dinucleotide (NAD)	metab_13144	C21H27N7O14P2	0.935394	5.799e-10
Geneticin (G418 Sulfate)	metab_333	C20H40N4O10	0.933712	0.000391
N6-Acetyl-LL-2,6-diaminoheptanedioate	metab_5708	C9H16N2O5	0.932919	4.124e-07
L-beta-aspartyl-L-phenylalanine	metab_519	C13H16N2O5	0.931259	5.352e-07
N-acetyl-S-(3-oxo-3-carboxy-n-propyl)cysteine	metab_13578	C9H13NO6S	0.930821	6.758e-07
Yunantaxusin	metab_4176	C35H46O14	0.9298	7.063e-05
N-butyryl-L-Homocysteine thiolactone	metab_4969	C8H13NO2S	0.929454	0.0004115
S-Adenosylhomocysteine	metab_185	C14H20N6O5S	0.929215	1.052e-05
Isopentenyl-Adenine-9-glucoside	metab_1447	C16H23N5O5	0.928487	4.2e-05
1-pentadecanoyl-2-hydroxy-sn-glycero-3-phosphocholine	metab_3888	C23H48NO7P	0.926761	0.0001021
Nepsilon-Acetyl-L-lysine	metab_4816	C8H16N2O3	0.926556	9.111e-05
5-Hydroxytryptophol glucuronide	metab_12425	C16H21NO7	0.926506	4.28e-08
N-[(4-Hydroxy-3-methoxyphenyl)methyl]octanamide	metab_11932	C16H25NO3	0.926174	1.112e-05
Glycerol 1-propanoate diacetate	metab_1900	C10H16O6	0.924214	0.0002995
MJAW00535	metab_7085	C21H44NO7P	0.923145	0.002223
Aspartyl-Tryptophan	metab_6395	C15H17N3O5	0.922604	5.839e-06
LysoPE(18:3(9Z,12Z,15Z)/0:0)	metab_2	C23H42NO7P	0.921781	5.204e-06
Glycine, 5-oxo-L-prolyl-	metab_6452	C7H10N2O4	0.920787	2.145e-06
Adenosine 5'-Diphosphate	metab_13273	C10H15N5O10P2	0.920211	0.002446
Pyridoxine (Vitamin B6)	metab_6614	C8H11NO3	0.92003	9.589e-10
(9Z,12Z,15Z)-octadeca-9,12,15-trienoic acid	metab_2608	C18H30O2	0.919788	1.405e-07
Aspartyl-Isoleucine	metab_8563	C10H18N2O5	0.919345	1.696e-07
Histidinyl-Arginine	metab_12426	C12H21N7O3	0.918468	3.498e-08
Cellulose, microcrystalline	metab_5339	C14H26O11	0.918345	1.951e-07
Phenylacetylglutamine	metab_13780	C13H16N2O4	0.917751	3.649e-05
2-Aminoheptanedioic acid	metab_14	C7H13NO4	0.917031	4.586e-11
PC(17:1(10Z)/0:0)	metab_125	C25H50NO7P	0.916948	5.658e-08
1H-Indole-3-propanoic acid, alpha-hydroxy-beta-methyl-	metab_5004	C12H13NO3	0.916441	8.306e-06
Nalpha-Acetyl-L-arginine	metab_1222	C8H16N4O3	0.914815	0.003676
Uridine monophosphate (UMP)	metab_13243	C9H13N2O9P	0.914791	3.084e-05
L-Histidine	metab_13392	C6H9N3O2	0.914639	4.04e-08
H-Gly-Pro-OH	metab_6923	C7H12N2O3	0.914022	1.338e-06
Asp-Phe	metab_6404	C13H16N2O5	0.913414	1.243e-07
Linoleoyl Ethanolamide	metab_3892	C20H37NO2	0.913404	0.0001094
L-Asparagine	metab_7615	C4H8N2O3	0.91282	4.886e-07
2-methylidene-3-oxo-4a,7,8,8a-tetrahydro-4H-1,4-benzoxazine-7-carboxylic acid	metab_21	C10H11NO4	0.912342	2.108e-05
Palythine	metab_319	C10H16N2O5	0.912264	1.205e-07
Isoleucyl-Hydroxyproline	metab_8209	C11H20N2O4	0.911856	3.43e-10
Phosphatidylcholine lyso 15:0	metab_9311	C23H48NO7P	0.911254	4.038e-05
6-ethyl-5-hydroxy-3-oxa-1-azatricyclo[5.3.1.04,11]undec-7-en-2-one	metab_4638	C11H15NO3	0.910862	3.966e-05
D-Pantetheine 4'-phosphate	metab_431	C11H23N2O7PS	0.910131	0.0003176
D-Allose	metab_6561	C6H12O6	0.910063	4.282e-06
L-phenylalanyl-L-hydroxyproline	metab_450	C14H18N2O4	0.909362	1.676e-08
Ac-Ser-Asp-Lys-Pro-OH	metab_12204	C20H33N5O9	0.908978	1.536e-05
S-Lactoylglutathione	metab_5654	C13H21N3O8S	0.90886	9.451e-05
L-Carnitine	metab_1167	C7H15NO3	0.908754	1.443e-08
Phosphatidylcholine lyso 20:2	metab_10970	C28H54NO7P	0.906766	0.0001963
Valyl-Hydroxyproline	metab_582	C10H18N2O4	0.906712	1.928e-08
N-a-t-Boc-asparagine	metab_12920	C9H16N2O5	0.906152	1.124e-08
Gamma-Glutamyltyrosine	metab_12018	C14H18N2O6	0.905185	6.345e-06
Threoninyl-Proline	metab_155	C9H16N2O4	0.905094	2.426e-06
Isoleucyl-Serine	metab_417	C9H18N2O4	0.90444	1.463e-08
6-benzyl-4-oxo-1H-pyridine-3-carboxamide	metab_4536	C13H12N2O2	0.904217	0.007656
Dephospho-CoA	metab_12402	C21H35N7O13P2S	0.903783	0.001283
N6-Acetyl-5S-hydroxy-L-lysine	metab_13259	C8H16N2O4	0.903303	5.021e-07
L-beta-aspartyl-L-leucine	metab_6799	C10H18N2O5	0.90251	7.375e-05
Pyrophosphate	metab_6444	H4O7P2	0.902443	1.031e-10
Ala-Ile	metab_12101	C9H18N2O3	0.901822	6.164e-08
LysoPE(16:1(9Z)/0:0)	metab_11135	C21H42NO7P	0.901794	2.818e-06
Coproporphyrin III	metab_13773	C36H38N4O8	0.901165	3.996e-05
Hydroxyprolyl-Threonine	metab_13050	C9H16N2O5	0.900227	5.829e-08
3-hydroxypentadecanoic acid	metab_9419	C15H30O3	0.900153	0.0002581
Aldosine	metab_8386	C12H18N2O4	0.898899	1.491e-06
L-beta-Homotyrosine	metab_5015	C10H13NO3	0.896694	1.541e-05
5-amino-3-[(2E)-2-(3,5-dimethyl-2-oxocyclohexylidene)ethyl]-5-oxopentanoic acid	metab_12354	C15H23NO4	0.895762	2.085e-11
Purine	metab_1951	C5H4N4	0.895755	1.266e-05
12-Dehydroporson	metab_79	C22H24O6	0.895395	1.567e-05
L-Glutamate	metab_13778	C5H9NO4	0.89444	1.407e-08
Docosahexaenoic Acid	metab_1973	C22H32O2	0.894259	7.193e-05
Glycyl-L-leucine	metab_8375	C8H16N2O3	0.893688	0.0002835
Phosphatidylcholine lyso 17:1	metab_7070	C25H50NO7P	0.893099	1.858e-09
Putative (3-hydroxyoctadecanoyl)glycine	metab_2598	C20H39NO4	0.891632	0.00661
Perulactone B	metab_11099	C28H40O7	0.891282	1.39e-05
2-Ketoadipic acid	metab_13771	C6H8O5	0.891115	9.673e-06
N-Acetylcytidine	metab_5022	C11H15N3O6	0.890925	3.926e-05
Glycylprolylhydroxyproline	metab_13145	C12H19N3O5	0.889578	1.225e-05
Iloprost	metab_8566	C30H38O5	0.888335	1.784e-07
Porphobilinogen	metab_6366	C10H14N2O4	0.888286	3.749e-06
Phosphatidylethanolamine lyso 18:0	metab_10829	C23H48NO7P	0.885846	0.005546
N-Acetyl-DL-tryptophan	metab_2366	C13H14N2O3	0.885337	0.009066
Quinidine	metab_12206	C20H24N2O2	0.885069	1.206e-11
1-heptadecanoyl-2-hydroxy-sn-glycero-3-phosphocholine	metab_722	C25H52NO7P	0.884435	5.738e-05
Flavin adenine dinucleotide (FAD)	metab_4877	C27H33N9O15P2	0.884383	2.28e-08
2-aminohexadecanoic acid	metab_906	C16H33NO2	0.882231	9.167e-06
LysoPC(14:0/0:0)	metab_9310	C22H46NO7P	0.880325	0.0001173
Flavin mononucleotide	metab_84	C17H21N4O9P	0.879962	5.517e-07
O-Succinyl-L-homoserine	metab_1226	C8H13NO6	0.879411	0.001338
Gly-Tyr	metab_29	C11H14N2O4	0.879108	0.003096
(3S,8aS)-3-[(1R)-1-Hydroxyethyl]hexahydropyrrolo[1,2-a]pyrazine-1,4-dione	metab_1681	C9H14N2O3	0.877461	1.685e-09
Adenosine monophosphate	metab_13772	C10H14N5O7P	0.877244	5.145e-05
Phosphatidylcholine lyso 20:3	metab_9324	C28H52NO7P	0.87657	0.0001456
LysoPE(14:0/0:0)	metab_11152	C19H40NO7P	0.876047	2.668e-07
Citramalic acid	metab_13150	C5H8O5	0.875	5.381e-06
D-Glycerate 2-phosphate	metab_6569	C3H7O7P	0.872202	6.619e-06
Gamma-D-Glutamylglycine	metab_13260	C7H12N2O5	0.871033	5.358e-07
Lucidenic acid M	metab_11132	C27H42O6	0.870289	5.141e-07
Saccharopine	metab_5983	C11H20N2O6	0.868198	6.959e-08
LysoPE(0:0/20:3(8Z,11Z,14Z))	metab_689	C25H46NO7P	0.867996	3.439e-08
Retrorsine	metab_5245	C18H25NO6	0.867103	3.327e-07
5-Methylthioribulose 1-phosphate	metab_7800	C6H13O7PS	0.866908	0.0008744
1,2-Dioctanoyl PC	metab_2595	C24H48NO8P	0.866695	0.0006308
Nalpha-Acetyl-L-Lysine	metab_8231	C8H16N2O3	0.866302	7.134e-08
Gamma-Glu-Cys	metab_6621	C8H14N2O5S	0.864694	4.282e-11
LysoPC(16:1(9Z)/0:0)	metab_11079	C24H48NO7P	0.864662	3.914e-09
LysoPE(0:0/20:2(11Z,14Z))	metab_11184	C25H48NO7P	0.862383	1.462e-05
Ecgonine	metab_9118	C9H15NO3	0.862265	1.368e-05
Pantothenic Acid	metab_1	C9H17NO5	0.860354	5.497e-11
Aspartame	metab_5128	C14H18N2O5	0.859344	1.611e-10
LysoPC(14:1(9Z))	metab_7022	C22H44NO7P	0.858711	3.398e-06
PE(14:0/0:0)	metab_891	C19H40NO7P	0.85857	1.739e-06
Glycylproline	metab_5914	C7H12N2O3	0.857872	6.09e-09
Nicotianamine	metab_8477	C12H21N3O6	0.857624	8.288e-12
L-alpha-glutamyl-L-hydroxyproline	metab_13179	C10H16N2O6	0.856581	4.385e-05
Cycloposine	metab_4075	C33H51NO7	0.855907	0.008635
Pilosinine	metab_2189	C9H12N2O2	0.849468	0.0005941
Lacosamide	metab_1908	C13H18N2O3	0.84568	0.02577
PE(17:1(9Z)/0:0)	metab_123	C22H44NO7P	0.843489	3.509e-06
Suberylglycine	metab_6391	C10H17NO5	0.839179	3.297e-05
(3R,4R)-4,5-dihydroxy-3-methoxy-4-(4-methoxyphenyl)-1,3-dihydroquinolin-2-one	metab_5896	C17H17NO5	0.838272	0.03443
D-Biotin	metab_90	C10H16N2O3S	0.834806	5.312e-06
Serylphenylalanine	metab_12049	C12H16N2O4	0.834597	4.192e-06
5-Methyl-2-thiouridine	metab_5119	C10H14N2O5S	0.833574	0.003797
N-[2-(1H-Indol-3-yl)ethyl]acetamide	metab_2414	C12H14N2O	0.820884	0.0001698
Agaritinal	metab_5082	C12H15N3O4	0.819462	0.008827
N-Acetyltaurine	metab_7662	C4H9NO4S	0.818689	8.936e-11
12-hydroxyheptadecanoic acid	metab_9568	C17H34O3	0.817097	3.138e-05
Serylisoleucine	metab_12218	C9H18N2O4	0.816273	2.502e-08
Hydroxyprolyl-Isoleucine	metab_2098	C11H20N2O4	0.812617	7.478e-06
PA(18:4(6Z,9Z,12Z,15Z)/0:0)	metab_3910	C21H35O7P	0.807768	0.002934
DTMP	metab_7881	C10H15N2O8P	0.806564	0.0001618
Isovalerylglutamic acid	metab_89	C10H17NO5	0.79926	5.602e-05
Endalin	metab_8154	C9H12FN3O3	0.796614	1.621e-08
Dihydroxycitracridone I	metab_4642	C20H21NO7	0.789474	0.0003035
N~5~-Carbamoyl-N~2~-(phenylacetyl)ornithine	metab_2093	C14H19N3O4	0.779498	3.851e-06
LysoPE(15:0/0:0)	metab_11090	C20H42NO7P	0.772752	1.241e-05
(S)-ATPA	metab_4832	C10H16N2O4	0.772457	0.0003435
NADH	metab_13779	C21H29N7O14P2	0.770358	0.000585
PE(12:0/0:0)	metab_4027	C17H36NO7P	0.768961	1.016e-05
PC(15:1(9Z)/0:0)	metab_3975	C23H46NO7P	0.768349	1.005e-05
LysoPE(14:1(9Z)/0:0)	metab_901	C19H38NO7P	0.766702	4.97e-06
MJDBOTE0001649	metab_6788	C15H12O8	0.763744	2.263e-06
Pantothenate	metab_1407	C9H17NO5	0.759693	1.815e-09
Coenzyme A	metab_6735	C21H36N7O16P3S	0.754419	3.807e-05
Serylvaline	metab_12869	C8H16N2O4	0.754274	1.073e-06
7-Methylguanosine	metab_2060	C11H16N5O5+	0.75128	6.105e-06
2-(S-Glutathionyl)acetyl glutathione	metab_13152	C22H34N6O13S2	0.750663	5.053e-05
Phosphatidylcholine lyso 17:0	metab_10920	C25H52NO7P	0.749324	4.96e-06
AminoDHQ	metab_167	C7H11NO5	0.747814	0.001038
Plantagonine	metab_566	C10H11NO2	0.741033	7.388e-07
2-amino-octadecanoic acid	metab_2664	C18H37NO2	0.739464	1.597e-07
D-4'-Phosphopantothenate	metab_6662	C9H18NO8P	0.733603	1.568e-13
Phosphatidylethanolamine lyso 18:1	metab_9217	C23H46NO7P	0.723668	3.659e-05
5-phenyl-1,3-oxazolidin-2-one	metab_4701	C9H9NO2	0.705857	1.85e-08
Kamahine C	metab_2135	C14H20O5	0.703262	4.362e-05
3,4,5-trihydroxy-6-({7-oxo-7H-furo[3,2-g]chromen-4-yl}oxy)oxane-2-carboxylic acid	metab_1306	C17H14O10	0.69088	5.951e-05
Angeloylzygadenin	metab_3908	C32H49NO8	0.679946	0.007207
Cytochalasin Ppho	metab_11052	C30H41NO6	0.652174	1.059e-06
5-(2'-Formylethyl)-4,6-dihydroxypicolinate	metab_75	C9H9NO5	0.64481	9.307e-05
Mmv676383	metab_5845	C14H13N3O2S2	0.5968	1.581e-06
5-S-glutathionyl-L-DOPA	metab_6847	C19H26N4O10S	0.593637	2.152e-08
N-Acetyl-DL-valine	metab_13109	C7H13NO3	0.589038	7.451e-07
Sonchuionoside C	metab_11833	C19H30O8	0.566038	2.145e-08
LysoPE(20:1(11Z)/0:0)	metab_103	C25H50NO7P	0.541153	2.593e-06
Cezomycin	metab_4878	C28H34N2O6	0.523309	1.598e-09
MJAW00251	metab_3928	C26H45NO6S	0.409171	3.558e-09
Trifolirhizin	metab_12944	C22H22O10	0.190489	1.492e-15
